# Supplementary material for: Analyzing sorbitol biosynthesis using a metabolic network flux model of a lichenized strain of the green microalga Diplosphaera chodatii
Source: Microbiol Spectr. 2024 Dec 9;13(1):e03660-23. doi: 10.1128/spectrum.03660-23 (PMC11705836; doi:10.1128/spectrum.03660-23)
Supplement: Supplemental File S3 — Composition of biomass equations. [file spectrum.03660-23-s0004.xlsx]

## Sheet: Sheet1
	Biomass equation composition		Stoichiometric coefficients of the biomass equation in E. coli core metabolic model (Orth et al, 2010)	Stoichiometric coefficients of the biomass equation in iDco_core metabolic model of Diplosphaera chodatii borrrowed from Synechocystis sp. PCC 6803 core metabolic model (Shastri and Morgan, 2005)		Percent difference in stoichiometric coefficients (based on values for E. coli)	Percent difference in stoichiometric coefficients (based on values for E. coli)
	Metabolite abbreviation	Metabolite name		Autotrophic	Mixotrophic	Autotrophic	Mixotrophic
Reactants	g6p	Glucose-6-phosphate	0.205	1.191	1.228	480.976	499.024
	f6p	Fructose-6-phosphate	0.0709	NA	NA	NA	NA
	e4p	Erythrose-4-phosphate	0.361	0.501	0.376	38.7812	4.15512
	r5p	Ribose-5-phosphate	0.8977	0.715	0.382	-20.352	-57.4468
	g3p	Glyceraldehyde-3-phosphate	0.129	0.133	0.208	3.10078	61.2403
	3pg	Glycerate-3-phosphate	1.496	1.205	NA	-19.4519	NA
	pep	Phosphenolpyruvate	0.5191	1.002	1.42	93.0264	173.55
	pyr	Pyruvate	2.8328	1.197	2.44	-57.745	-13.8661
	accoa	Acetyl-CoA	3.7478	3.727	3.96	-0.554992	5.66199
	oaa	Oxaloacetate	1.7867	2.039	1.14	14.121	-36.1952
	nad	Nicotinamide adenine dinucleotide-oxidised	3.547	2.82	2.82	-20.4962	-20.4962
	nadph	Nicotinamide adenine dinucleotide phosphate-reduced	13.0279	49.06	29.01	276.576	122.676
	atp	Adenosine triphosphate	59.81	53.35	38.89	-10.8009	-34.9774
	h20	Water	59.81	53.35	38.89	-10.8009	-34.9774
Products	coa	Coenzyme A	3.748	3.887	3.96	3.70864	5.65635
	adp	Adenosine diphosphate	59.81	53.35	38.89	-10.8009	-34.9774
	nadh	Nicotinamide adenine dinucleotide-reduced	3.547	2.82	2.82	-20.4962	-20.4962
	nadph	Nicotinamide adenine dinucleotide phosphate-oxidised	13.0279	49.06	29.01	276.576	122.676
	biomass	Biomass	1	1	1	0	0
	h	Proton	59.81	53.35	38.89	-10.8009	-34.9774
	pi	Phosphate	59.81	53.35	38.89	-10.8009	-34.9774
	Shastri, A. A., & Morgan, J. A. (2005). Flux balance analysis of photoautotrophic metabolism. Biotechnology Progress, 21(6), 1617–1626. https://doi.org/10.1021/bp050246d
	Orth, J. D., Fleming, R. M., & Palsson, B. Ø. (2010). Reconstruction and use of microbial metabolic networks: the core Escherichia coli metabolic model as an educational guide. EcoSal plus, 4(1), 10-1128.
