# Supplementary material for: Analyzing sorbitol biosynthesis using a metabolic network flux model of a lichenized strain of the green microalga Diplosphaera chodatii
Source: Microbiol Spectr. 2024 Dec 9;13(1):e03660-23. doi: 10.1128/spectrum.03660-23 (PMC11705836; doi:10.1128/spectrum.03660-23)
Supplement: Supplemental File S4 — iDco_core metabolic reconstruction. [file spectrum.03660-23-s0005.xlsx]

## Sheet: reactions
Abbreviation	Name	Reaction	GPR	Genes	Proteins	Subsystem	Reversible	Lower bound	Upper bound	Objective	Confidence Score	EC. Number	Notes	References
biomass_Dco_Autotrophy	Diplosphaera core biomass	1.191 g6p[c] + 0.0 f6p[c] + 0.501 e4p[c] + 0.715 r5p[c] + 0.133 g3p[c] + 1.205 3pg[c] + 1.002 pep[c] + 1.197 pyr[c] + 3.727 accoa[c] + 2.039 oaa[c] + 2.82 nad[c] + 49.06 nadph[c] + 53.35 atp[c] + 53.35 h2o[c] -> biomass_auto[c] + 53.35 adp[c] + 53.35 h[c] + 53.35 pi[c] + 2.82 nadh[c] + 49.06 nadp[c] + 3.727 coa[c]		Unassigned	Unassigned	Biomass	0	0	1000	1
biomass_Dco_Mixotrophy	Diplosphaera core biomass	1.228 g6p[c] + 0.0 f6p[c] + 0.376 e4p[c] + 0.382 r5p[c] + 0.208 g3p[c] + 0.0 3pg[c] + 1.42 pep[c] + 2.44 pyr[c] + 3.96 accoa[c] + 1.14 oaa[c] + 2.82 nad[c] + 29.01 nadph[c] + 38.89 atp[c] + 38.89 h2o[c] -> biomass_mixo[c] + 38.89 adp[c] + 38.89 h[c] + 38.89 pi[c] + 2.82 nadh[c] + 29.01 nadp[c] + 3.96 coa[c]		Unassigned	Unassigned	Biomass	0	0	1000	1
SBP	Sedoheptulose-bisphosphatase	h2o[c] + s17bp[c] <-> pi[c] + s7p[c]		unassigned	Sedoheptulose-1,7-bisphosphatase	Calvin–Benson–Bassham (CBB) cycle	0	0	0	0		3.1.3.37	no evidence for this reaction to take place in cytosol
SBP_1	Sedoheptulose-bisphosphatase	h2o[h] + s17bp[h] <-> pi[h] + s7p[h]		unassigned	Sedoheptulose-1,7-bisphosphatase	Calvin–Benson–Bassham (CBB) cycle	1	-1000	1000	0		3.1.3.37
RBCh_1	Ribulose-bisphosphate carboxylase	o2[h] + rb15bp[h] -> 2pglyc[h] + 3pg[h] + 2.0 h[h]		unassigned	Ribulose bisphosphate carboxylase small chain 1, chloroplastic	Calvin–Benson–Bassham (CBB) cycle	0	0	1000	0		4.1.1.39
RBPCh	Ribulose-bisphosphate carboxylase (RuBisCO)	co2[h] + h2o[h] + rb15bp[h] -> 2.0 3pg[h] + 2.0 h[h]		unassigned	Ribulose bisphosphate carboxylase small chain 1, chloroplastic	Calvin–Benson–Bassham (CBB) cycle	0	0	1000	0		4.1.1.39
PRUK	Phosphoribulokinase, chloroplastic	atp[h] + ru5p__D[h] <-> adp[h] + h[h] + rb15bp[h]		unassigned	Phosphoribulokinase, chloroplastic	Calvin–Benson–Bassham (CBB) cycle	1	-1000	1000	0		2.7.1.19
PGKh	Phosphoglycerate kinase, chloroplast	3pg[h] + atp[h] <-> 13dpg[h] + adp[h]		unassigned	Phosphoglycerate kinase	Calvin–Benson–Bassham (CBB) cycle	1	-1000	1000	0		2.7.2.3	enzyme found in both cytosol and chloroplast	doi:10.1128/EC.00318-12
GAPDH_nadp_hi	Glyceraldehyde-3-phosphate dehydrogenase (NADP+) (phosphorylating)	13dpg[h] + h[h] + nadph[h] <-> g3p[h] + nadp[h] + pi[h]		unassigned	Glyceraldehyde-3-phosphate dehydrogenase	Calvin–Benson–Bassham (CBB) cycle	1	-1000	1000	0		1.2.1.59	enzyme found in both cytosol and chloroplast	doi:10.1128/EC.00318-12
GAPDHh	Glyceraldehyde 3-phosphate dehydrogenase (NAD)	g3p[h] + nad[h] + pi[h] <-> 13dpg[h] + h[h] + nadh[h]		unassigned	Glyceraldehyde-3-phosphate dehydrogenase	Calvin–Benson–Bassham (CBB) cycle	1	0	0	0		1.2.1.59	enzyme found in both cytosol and chloroplast	doi:10.1128/EC.00318-12
ACONT	Aconitate hydratase	cit[c] <-> icit[c]		unassigned	Aconitate hydratase, mitochondrial	Citrate cycle (TCA cycle)	0	0	0	0		4.2.1.3
ACONTm	Aconitate hydratase	cit[m] <-> icit[m]		unassigned	Aconitate hydratase, mitochondrial	Citrate cycle (TCA cycle)	1	-1000	1000	0		4.2.1.3
AKGDH	2-Oxogluterate dehydrogenase	akg[c] + coa[c] + nad[c] + h[c] -> co2[c] + nadh[c] + succoa[c]		unassigned	Dihydrolipoamide succinyltransferase, oxoglutarate dehydrogenase E2 component	Citrate cycle (TCA cycle)	0	0	1000	0		2.3.1.61	no evidence
AKGDm	2-oxoglutarate dehydrogenase	akg[m] + coa[m] + nad[m] + h[m] -> co2[m] + succoa[m] + nadh[m]		unassigned	Dihydrolipoamide succinyltransferase, oxoglutarate dehydrogenase E2 component	Citrate cycle (TCA cycle)	0	0	1000	0		2.3.1.61
CS	Citrate synthase	accoa[c] + h2o[c] + oaa[c] <-> cit[c] + coa[c] + h[c]		Unassigned	Citrate synthase	Citrate cycle (TCA cycle)	0	0	0	0		2.3.3.1
CSm	Citrate synthase	accoa[m] + h2o[m] + oaa[m] <-> cit[m] + coa[m] + h[m]		Unassigned	Citrate synthase	Citrate cycle (TCA cycle)	0	0	1000	0		2.3.3.1
FUM	Fumarase	fum[c] + h2o[c] <-> mal__L[c]		unassigned	Putative FUMARASE 2	Citrate cycle (TCA cycle)	0	0	0	0		4.2.1.2	enzyme activity is negligible in chloroplast and cytosol in comparison with mitochondria as a control	doi:10.1128/EC.00318-12
FUMm	Fumarase, mitochondrial	fum[m] + h2o[m] <-> mal__L[m]		unassigned	Putative FUMARASE 2	Citrate cycle (TCA cycle)	1	-1000	1000	0		4.2.1.2	enzyme activity is negligible in chloroplast and cytosol in comparison with mitochondria as a control	doi:10.1128/EC.00318-12
ICDHhr	Isocitrate dehydrogenase (NADP+), reversible	icit[h] + nadp[h] <-> akg[h] + co2[h] + nadph[h]		unassigned	A0A2K3DTT8 CHLREIsocitrate dehydrogenase	Citrate cycle (TCA cycle)	0	0	0	0		1.1.1.42	no evidence for this reaction to take place in chloroplast
ICDHxm	Isocitrate dehydrogenase NAD	icit[m] + nad[m] -> akg[m] + co2[m] + nadh[m]		unassigned	A8J0R7 CHLREIsocitrate dehydrogenase	Citrate cycle (TCA cycle)	0	0	1000	0		1.1.1.41
ICDHym	Isocitrate dehydrogenase NADP	icit[m] + nadp[m] <-> akg[m] + co2[m] + nadph[m]		unassigned	A0A2K3DTT8 CHLREIsocitrate dehydrogenase	Citrate cycle (TCA cycle)	1	-1000	1000	0		1.1.1.42
ICDHyr	Isocitrate dehydrogenase (NADP)	icit[c] + nadp[c] <-> akg[c] + co2[c] + nadph[c]		unassigned	A0A2K3DTT8 CHLREIsocitrate dehydrogenase	Citrate cycle (TCA cycle)	1	-1000	1000	0		1.1.1.42
ICL	Isocitrate lyase	icit[c] -> glx[c] + succ[c]		unassigned	Isocitrate lyase	Citrate cycle (TCA cycle)	0	0	0	0		4.1.3.1
ICL_1	Isocitrate lyase	icit[m] -> glx[m] + succ[m]		unassigned	Isocitrate lyase	Citrate cycle (TCA cycle)	0	0	1000	0		4.1.3.1
MALS	Malate synthase	accoa[c] + glx[c] + h2o[c] -> coa[c] + h[c] + mal__L[c]		unassigned	Malate synthase	Citrate cycle (TCA cycle)	0	0	1000	0		2.3.3.9
MALSm	Malate synthase, mitochondrial	accoa[m] + glx[m] + h2o[m] -> coa[m] + h[m] + mal__L[m]		unassigned	Malate synthase	Citrate cycle (TCA cycle)	0	0	1000	0		2.3.3.9
MDHm	Malate dehydrogenase mitochondrial	mal__L[m] + nad[m] <-> h[m] + nadh[m] + oaa[m]		unassigned	Malate dehydrogenase	Citrate cycle (TCA cycle)	1	-1000	1000	0		1.1.1.37	enzyme found in cytosol, chloroplast, and mitochondria	doi:10.1128/EC.00318-12
SUCLm	Succinyl-CoA ligase (ADP-forming)	atp[m] + coa[m] + h[m] + succ[m] <-> adp[m] + pi[m] + succoa[m]		unassigned	SCLB1b PE=3 SV=1	Citrate cycle (TCA cycle)	1	-1000	1000	0		6.2.1.5
SUCOAS	Succinyl-CoA synthetase (ADP-forming)	atp[c] + coa[c] + succ[c] + h[c] <-> adp[c] + pi[c] + succoa[c]		unassigned	SCLB1b PE=3 SV=1	Citrate cycle (TCA cycle)	0	-1000	1000	0		6.2.1.5	no evidence
ATPM	ATP maintenance requirement	atp[c] + h2o[c] <-> adp[c] + h[c] + pi[c]		unassigned	Mitochondrial chaperonin 60	Energy maintenance	1	2.85	2.85	0		3.6.4.9
EX_biomass_auto	biomass exchange	biomass_auto[c] ->		Unassigned	Unassigned	Exchange	0	0	1000	0
EX_biomass_mixo	biomass exchange	biomass_mixo[c] ->		Unassigned	Unassigned	Exchange	0	0	1000	0
EX_ac_e	Acetate exchange	ac[e] ->		Unassigned	Unassigned	Exchange	0	0	1000	0
EX_co2_e	CO2 exchange	co2[e] <=>		Unassigned	Unassigned	Exchange	0	-10	-10	0
EX_glc__D_e	D-Glucose exchange	glc__D[c] <=>		Unassigned	Unassigned	Exchange	0	0	1000	0
EX_glyclt_e	Glycolate exchange	glyclt[e] ->		Unassigned	Unassigned	Exchange	0	0	1000	0
EX_h_e	H+ exchange	h[e] <=>		Unassigned	Unassigned	Exchange	1	-1000	1000	0
EX_h2o_e	H2O exchange	h2o[e] <=>		Unassigned	Unassigned	Exchange	1	-1000	1000	0
EX_hco3_e	HCO3 exchange	hco3[e] <=>		Unassigned	Unassigned	Exchange	1	0	1000	0
EX_o2_e	O2 exchange	o2[e] <=>		Unassigned	Unassigned	Exchange	1	-1000	1000	0
EX_pi_e	Phosphate exchange	pi[e] <=>		Unassigned	Unassigned	Exchange	1	-1000	1000	0
EX_sbt__D_e	D-Sorbitol exchange	sbt__D[e] ->		Unassigned	Unassigned	Exchange	0	0	1000	0
EX_starch_e	Starch storage	starch[e] ->		Unassigned	Unassigned	Exchange	0	0	1000	0
EX_photon_e	Photon emission	photon[e] ->		Unassigned	Unassigned	Exchange	0	-1000	0	0
SBTRh	D-Glucitol:NADP+ 1-oxidoreductase	nadp[h] + sbt__D[h] <-> glc__D[h] + h[h] + nadph[h]		unassigned	Aldo ket red domain-containing protein	Fructose and mannose metablism	1	-1000	1000	0		1.1.1.21
SBTR	D-Glucitol:NADP+ 1-oxidoreductase	nadp[c] + sbt__D[c] <-> glc__D[c] + h[c] + nadph[c]		unassigned	unassigned	Fructose and mannose metablism	1	-1000	1000	0		1.1.1.21
ENO	Enolase	2pg[c] <-> h2o[c] + pep[c]		unassigned	Enolase	Glycolysis / Gluconeogenesis	1	-1000	1000	0		4.2.1.11	enzyme found only cytosol	doi:10.1128/EC.00318-12
FBA	Fructose-bisphosphate aldolase	fdp[c] <-> dhap[c] + g3p[c]		unassigned	Fructose-bisphosphate aldolase	Glycolysis / Gluconeogenesis	1	-1000	1000	0		4.1.2.13	enzyme found in both cytosol and chloroplast	doi:10.1128/EC.00318-12
FBAh	Fructose-bisphosphate aldolase	fdp[h] <-> dhap[h] + g3p[h]		unassigned	Fructose-bisphosphate aldolase	Glycolysis / Gluconeogenesis	1	-1000	1000	0		4.1.2.13	enzyme found in both cytosol and chloroplast	doi:10.1128/EC.00318-12
FBP	Fructose-bisphosphatase	fdp[c] + h2o[c] -> f6p[c] + pi[c]		unassigned	Sedoheptulose-1,7-bisphosphatase, chloroplast	Glycolysis / Gluconeogenesis	0	0	0	0		3.1.3.11	enzyme activity is negligible in mitochondria and cytosol in comparison with chloroplast as a control	doi:10.1128/EC.00318-12
FBPh	Fructose-bisphosphatase, chloroplast	fdp[h] + h2o[h] -> f6p[h] + pi[h]		unassigned	Sedoheptulose-1,7-bisphosphatase, chloroplast	Glycolysis / Gluconeogenesis	0	0	1000	0		3.1.3.11		doi:10.1128/EC.00318-12
GAPD	Glyceraldehyde-3-phosphate dehydrogenase	g3p[c] + nad[c] + pi[c] <- 13dpg[c] + h[c] + nadh[c]		unassigned	Glyceraldehyde-3-phosphate dehydrogenase	Glycolysis / Gluconeogenesis	1	-1000	1000	0		1.2.1.59	enzyme found in both cytosol and chloroplast	doi:10.1128/EC.00318-12
GAPDi_nadp	Glyceraldehyde-3-phosphate dehydrogenase (NAD(P)+) (phosphorylating)	h[c] + nadph[c] + 13dpg[c] <-> nadp[c] + pi[c] + g3p[c]		unassigned	Glyceraldehyde-3-phosphate dehydrogenase	Glycolysis / Gluconeogenesis	0	-1000	1000	0		1.2.1.59	enzyme found in both cytosol and chloroplast	doi:10.1128/EC.00318-12
GLUKA	Glucokinase/hexokinase	atp[c] + glc__D[c] <-> adp[c] + g6p[c] + h[c]		unassigned	Phosphotransferase	Glycolysis / Gluconeogenesis	0	0	0	0		2.7.1.1	Enzyme not found in cytosol	doi:10.1128/EC.00318-12
GLUKAh	Glucokinase/hexokinase, chloroplast (glc-A)	atp[h] + glc__D[h] <-> adp[h] + g6p[h] + h[h]		unassigned	Phosphotransferase	Glycolysis / Gluconeogenesis	0	0	1000	0		2.7.1.1
PFK	Phosphofructokinase	atp[c] + f6p[c] -> adp[c] + fdp[c] + h[c]		Unassigned	Unassigned	Glycolysis / Gluconeogenesis	0	0	0	0		2.7.1.11	Enzyme not found in cytosol	doi:10.1128/EC.00318-12
PFKh	Phosphofructokinase, chloroplast	atp[h] + f6p[h] -> adp[h] + fdp[h] + h[h]		Unassigned	Unassigned	Glycolysis / Gluconeogenesis	0	0	1000	0		2.7.1.11		doi:10.1128/EC.00318-12
PGI	Glucose-6-phosphate isomerase	g6p[c] <-> f6p[c]		unassigned	Glucose-6-phosphate isomerase	Glycolysis / Gluconeogenesis	1	-1000	1000	0		5.3.1.9		doi:10.1128/EC.00318-12
PGIAh	Glucose-6-phosphate isomerase, chloroplast (g6p-A)	g6p[h] <-> f6p[h]		unassigned	Glucose-6-phosphate isomerase	Glycolysis / Gluconeogenesis	1	-1000	1000	0		5.3.1.9		doi:10.1128/EC.00318-12
PGK	Phosphoglycerate kinase	3pg[c] + atp[c] <-> 13dpg[c] + adp[c]		unassigned	Phosphoglycerate kinase	Glycolysis / Gluconeogenesis	1	-1000	1000	0		2.7.2.3	enzyme found in both cytosol and chloroplast	doi:10.1128/EC.00318-12
PGM	Phosphoglycerate mutase	2pg[c] <-> 3pg[c]		unassigned	PGM1b PE=4 SV=1	Glycolysis / Gluconeogenesis	1	-1000	1000	0		5.4.2.12	enzyme found only cytosol
PGMT	phosphoglucomutase, chloroplast	g1p[c] <-> g6p[c]		unassigned		Glycolysis / Gluconeogenesis	1	-1000	1000	0		5.4.2.2		doi:10.1128/EC.00318-12
PGMTh	phosphoglucomutase, chloroplast	g1p[h] <-> g6p[h]		unassigned		Glycolysis / Gluconeogenesis	1	-1000	1000	0		5.4.2.2		doi:10.1128/EC.00318-12
PYK	Pyruvate kinase	adp[c] + h[c] + pep[c] -> atp[c] + pyr[c]		unassigned	Pyruvate kinase	Glycolysis / Gluconeogenesis	0	0	1000	0		2.7.1.40	enzyme activity is negligible in chloroplast in comparison with cytosol as a control	doi:10.1128/EC.00318-12
PYRDC	Pyruvate decarboxylase	h[c] + pyr[c] -> acald[c] + co2[c]		unassigned	Pyruvate decarboxylase 4	Glycolysis / Gluconeogenesis	0	0	1000	0		4.1.1.1	enzyme activity is negligible in mitochondria and chloroplast in comparison with cytosol as a control	doi:10.1128/EC.00318-12
PYRDC_1	Pyruvate carboxy-lyase (acetaldehyde-forming), mitochondria	h[m] + pyr[m] <-> acald[m] + co2[m]		unassigned	Pyruvate decarboxylase 4	Glycolysis / Gluconeogenesis	0	0	0	0		4.1.1.1	enzyme activity is negligible in mitochondria and chloroplast in comparison with cytosol as a control	doi:10.1128/EC.00318-12
TPI	Triose-phosphate isomerase	dhap[c] <-> g3p[c]		unassigned	Chloroplast triosephosphate isomerase	Glycolysis / Gluconeogenesis	0	0	0	0		5.3.1.1	Enzyme not found in cytosol	doi:10.1128/EC.00318-12
TPIh	Triosephosphate isomerase	dhap[h] <-> g3p[h]		unassigned	Chloroplast triosephosphate isomerase	Glycolysis / Gluconeogenesis	1	-1000	1000	0		5.3.1.1		doi:10.1128/EC.00318-12
PGLYCPh	Phosphoglycolate phosphatase, chloroplast	2pglyc[h] + h2o[h] -> glyclt[h] + pi[h]		unassigned	Phosphoglycolate phosphatase	Glyoxylate and dicarboxylate metabolism	0	0	1000	0		3.1.3.18
GCLDH	Glycolate dehydrogenase	glyclt[m] + fdxox[m] <-> glx[m] + fdxrd[m]		unassigned		Glyoxylate and dicarboxylate metabolism	1	-1000	1000	0
HCO3E	HCO3 equilibration reaction	co2[c] + h2o[c] <-> h[c] + hco3[c]		unassigned	Carbonic anhydrase	Other	1	-1000	1000	0		4.2.1.1
HCO3Ehi	Carbonate dehydratase (HCO3 equilibration reaction), irreversible, chloroplast	h[h] + hco3[h] -> co2[h] + h2o[h]		unassigned	Carbonic anhydrase	Other	0	0	1000	0		4.2.1.1
HCO3Em	HCO3 equilibration reaction	co2[m] + h2o[m] <-> h[m] + hco3[m]		unassigned	Carbonic anhydrase	Other	1	-1000	1000	0		4.2.1.1
IDPh	Inorganic diphosphatase	h2o[h] + ppi[h] -> 2.0 pi[h] + h[h]		unassigned	Soluble inorganic pyrophosphatase 1, chloroplastic	Other	0	0	1000	0		3.6.1.1
PPAm	Inorganic diphosphatase	h2o[m] + ppi[m] -> h[m] + 2.0 pi[m]		unassigned	Soluble inorganic pyrophosphatase 1, chloroplastic	Other	0	0	1000	0		3.6.1.1
PPA	Inorganic diphosphatase	h2o[c] + ppi[c] <-> h[c] + 2.0 pi[c]		unassigned	Soluble inorganic pyrophosphatase 1, chloroplastic	Other	0	0	0	0		3.6.1.1	no evidence
ADK	Adenylate kinase	amp[c] + atp[c] <-> 2 adp[c]		unassigned		Oxidative phosphorylation	1	-1000	1000	0		2.7.4.3		doi.org/10.1007/s10930-019-09811-0
ATPS3m	ATP synthase, mitochondrial (2.67 protons for one ATP)	2.67 h[c] + adp[m] + pi[m] -> atp[m] + 1.67 h[m] + h2o[m]		unassigned	ATP synthase subunit beta, mitochondrial	Oxidative phosphorylation	0	0	1000	0		3.6.3.14		DOI: 10.1021/cr500448t
ATPS4m	ATP synthase, mitochondrial (four protons for one ATP)	adp[m] + pi[m] + 4.0 h[c] -> 3.0 h[m] + h2o[m] + atp[m]		unassigned	ATP synthase subunit beta, mitochondrial	Oxidative phosphorylation	0	0	1000	0		3.6.3.14
CYOO	Cytochrome c oxidase, Complex IV	0.5 o2[m] + 4 h[m] + 2 cytcr[m] -> h2o[m] + 2 h[c] + 2 cytc[m]		Unassigned	Cytochrome b-c1 complex subunit Rieske, mitochondrial	Oxidative phosphorylation	0	0	1000	0		7.1.1.9
NADHOR	NADH:ubiquinone oxidoreductase, Complex I	4 h[m] + nadh[m] + q8[m] -> nad[m] + q8h2[m] + 3 h[c]		unassigned	NADH:ubiquinone oxidoreductase 76 kDa subunit	Oxidative phosphorylation	0	0	1000	0		7.1.1.2; 1.6.5.3		10.1021/cr500448t; 10.1073/pnas.1120949109; Doi 10.1017/S003358350000425x
CYORq8m	Cytochrome bc1:ubiquibol 8, Complex III	2 cytc[m] + 2 h[m] + q8h2[m] -> 2 cytcr[m] + 4 h[c] + q8[m]		unassigned	Cytochrome b-c1 complex subunit Rieske, mitochondrial	Oxidative phosphorylation	0	0	1000	0		7.1.1.8; 1.10.2.2	Cytochrome C carries 1 electrons	Doi 10.1128/Mmbr.54.2.101-129.1990; 10.1021/acs.chemrev.0c00712
SUCD1m	Succinate dehydrogenase (Fumarate reductase)	fad[m] + succ[m] <- fadh2[m] + fum[m]		unassigned	A8HP06 CHLRESuccinate dehydrogenase	Oxidative phosphorylation; Citrate cycle (TCA cycle)	0	-1000	0	0		1.3.5.1	reaction directionality based on MetaCyc
SUCDH_q8_m	Succinate dehydrogenase (ubiquinone) complex II	q8[m] + succ[m] -> fum[m] + q8h2[m]		unassigned	A8HP06 CHLRESuccinate dehydrogenase	Oxidative phosphorylation; Citrate cycle (TCA cycle)	0	-1000	1000	0		1.3.5.1
SUCD3_u8m	Succinate dehydrogenase(ubiquinone-8),mitochondrial	fadh2[m] + q8[m] <-> fad[m] + q8h2[m]		unassigned	A8HP06 CHLRESuccinate dehydrogenase	Oxidative phosphorylation; Citrate cycle (TCA cycle)	1	-1000	1000	0		1.3.5.1	reaction directionality based on MetaCyc
FBA3hi	Sedoheptulose 1,7-bisphosphate D-glyceraldehyde-3-phosphate-lyase	dhap[h] + e4p[h] <-> s17bp[h]		unassigned	Fructose-bisphosphate aldolase	Oxidative Pentose phosphate pathway	1	-1000	1000	0		4.1.2.13
G6PADHh	Glucose 6-phosphate dehydrogenase (g6p-A)	g6p[h] + nadp[h] -> 6pgl[h] + h[h] + nadph[h]		unassigned	Glucose-6-phosphate 1-dehydrogenase	Oxidative Pentose phosphate pathway	0	0	1000	0		1.1.1.49	enzyme found in cytosol and chloroplast
PGDHh	6-phosphogluconate dehydrogenase	6pgc[h] + nadp[h] -> co2[h] + nadph[h] + ru5p__D[h]		unassigned	GND1b PE=3 SV=1	Oxidative Pentose phosphate pathway	0	0	1000	0		1.1.1.44	enzyme found in cytosol and chloroplast
PGLh	6-phosphogluconolactonase	6pgl[h] + h2o[h] -> 6pgc[h] + h[h]		unassigned	Glucosamine iso domain-containing protein	Oxidative Pentose phosphate pathway	0	0	1000	0		3.1.1.31
RPEh	D-Ribulose-5-Phosphate 3-Epimerase	ru5p__D[h] <-> xu5p__D[h]		unassigned	Ribulose-phosphate 3-epimerase	Oxidative Pentose phosphate pathway	1	-1000	1000	0		5.1.3.1
RPIh	Ribose-5-phosphate isomerase	r5p[h] <-> ru5p__D[h]		unassigned	Ribose-5-phosphate isomerase	Pentose phosphate pathway	1	-1000	1000	0		5.3.1.6
TAh	Transaldolase	g3p[h] + s7p[h] <-> e4p[h] + f6p[h]		unassigned	transaldolase isoform X1	Pentose phosphate pathway	1	-1000	1000	0		2.2.1.2
TKT1h	Transketolase 1	r5p[h] + xu5p__D[h] <-> g3p[h] + s7p[h]		unassigned	Transketolase	Pentose phosphate pathway	1	-1000	1000	0		2.2.1.1
TKT2h	Transketolase 2	e4p[h] + xu5p__D[h] <-> f6p[h] + g3p[h]		unassigned	Transketolase	Pentose phosphate pathway	1	-1000	1000	0		2.2.1.1
FBA3	Sedoheptulose 1,7-bisphosphate D-glyceraldehyde-3-phosphate-lyase	s17bp[c] <-> dhap[c] + e4p[c]		unassigned	Fructose-bisphosphate aldolase	Pentose phosphate pathway	1	-1000	1000	0		4.1.2.13
G6PDH2r	Glucose 6-phosphate dehydrogenase	g6p[c] + nadp[c] -> 6pgl[c] + h[c] + nadph[c]		unassigned	Glucose-6-phosphate 1-dehydrogenase	Pentose phosphate pathway	0	0	1000	0		1.1.1.49	enzyme found in cytosol and chloroplast
GND	Phosphogluconate dehydrogenase	6pgc[c] + nadp[c] -> co2[c] + nadph[c] + ru5p__D[c]		unassigned	GND1b PE=3 SV=1	Pentose phosphate pathway	0	0	1000	0		1.1.1.44	enzyme found in cytosol and chloroplast
PGLc	6-phosphogluconolactonase	6pgl[c] + h2o[c] -> 6pgc[c] + h[c]		unassigned	Glucosamine iso domain-containing protein	Oxidative Pentose phosphate pathway	0	0	1000	0		3.1.1.31
RPE	Ribulose 5-phosphate 3-epimerase	ru5p__D[c] <-> xu5p__D[c]		unassigned	Ribulose-phosphate 3-epimerase	Pentose phosphate pathway	1	-1000	1000	0		5.1.3.1
RPI	Ribose-5-phosphate isomerase	r5p[c] <-> ru5p__D[c]		unassigned	Ribose-5-phosphate isomerase	Pentose phosphate pathway	1	-1000	1000	0		5.3.1.6
TALA	Transaldolase	g3p[c] + s7p[c] <-> e4p[c] + f6p[c]		unassigned	transaldolase isoform X1	Pentose phosphate pathway	1	-1000	1000	0		2.2.1.2
TKT1	Transketolase	r5p[c] + xu5p__D[c] <-> g3p[c] + s7p[c]		unassigned	Transketolase	Pentose phosphate pathway	1	-1000	1000	0		2.2.1.1
TKT2	Transketolase	e4p[c] + xu5p__D[c] <-> f6p[c] + g3p[c]		unassigned	Transketolase	Pentose phosphate pathway	1	-1000	1000	0		2.2.1.1
FNORh	Ferredoxin---NADP+ reductase	2 nadp[h] + 4 fdxrd[h] -> 2 nadph[h] + 2 h[h] + 4 fdxox[h]		unassigned	Ferredoxin--NADP reductase, chloroplastic	Photosynthesis	0	0	1000	0		1.18.1.2
PSII	Photosystem II	2 h2o[t] + 4 photon[h] + 4 h[h] + 2 pq[t] -> o2[h] + 2 pqh2[t] + 4 h[t]		Unassigned	Unassigned	Photosynthesis	0	0	1000	0		7.1.1.8
Cytb6f_LEF	cytochrome b6/f complex, linear electron flow	2 pqh2[t] + 4 pc[t] -> 2 pq[t] + 4 pch2[t] + 4 h[t]		Unassigned		Photosynthesis	0	0	1000	0		7.1.1.6 & 7.1.1.8
Cytb6f_CEF	cytochrome b6/f complex, cyclic electron flow	2 pqh2[t] + 2 pc[t] + 2 h[h] -> 2 pq[t] + 2 pch2[t] + 6 h[t]		Unassigned		Photosynthesis	0	0	1000	0		7.1.1.6 & 7.1.1.8
PSI	Photosystem I	4 photon[h] + 4 h[h] + 2 pch2[t] + 4 fdxox[h] -> 2 pc[t] + 4 fdxrd[h]		Unassigned		Photosynthesis	0	0	1000	0		7.1.1.6 & 7.1.1.8
ATPSh	ATP synthase, chloroplast (four protons for one ATP)	adp[h] + 4.0 h[t] + pi[h] -> atp[h] + h2o[h] + 3.0 h[h]		unassigned	ATP synthase subunit beta, mitochondrial	Photosynthesis	0	0	1000	0		3.6.3.14
NDP1	Nucleoside diphosphatase ADP	adp[c] + h2o[c] -> amp[c] + h[c] + pi[c]		unassigned	Inosine triphosphate pyrophosphatase	Other	0	0	1000	0		3.6.1.9	reaction directionality based on MetaCyc
NTPP6	Nucleoside triphosphate pyrophosphorylase (atp)	atp[c] + h2o[c] -> amp[c] + h[c] + ppi[c]		unassigned	Inosine triphosphate pyrophosphatase	Other	0	0	1000	0		3.6.1.9	reaction directionality based on MetaCyc
ACS	Acetyl-CoA synthetase	ac[c] + atp[c] + coa[c] <-> accoa[c] + amp[c] + ppi[c]		unassigned	Acetyl CoA synthetase	Pyruvate metabolism	0	0	1000	0		6.2.1.1	enzyme found in cytosol, chloroplast, and mitochondria	doi:10.1128/EC.00318-12
ACYP_2	Acylphosphatase (2)	actp[c] + h2o[c] <-> ac[c] + h[c] + pi[c]		unassigned	Acylphosphatase	Pyruvate metabolism	0	0	0	0		3.6.1.7	no evidence for this reaction to take place in cytosol
ALDD2x	Aldehyde dehydrogenase (acetaldehyde, NAD)	acald[c] + h2o[c] + nad[c] -> ac[c] + 2.0 h[c] + nadh[c]		unassigned	Aldehyde dehydrogenase	Pyruvate metabolism	0	0	1000	0		1.2.1.5	reversibility based on the iRC1080 metabolic model of Chlamydomonas reinhardtii
ALDD2xm	Aldehyde dehydrogenase acetylaldehyde NAD mitochondrial	acald[m] + h2o[m] + nad[m] -> ac[m] + 2.0 h[m] + nadh[m]		unassigned	Aldehyde dehydrogenase	Pyruvate metabolism	0	0	1000	0		1.2.1.5	reversibility based on the iRC1080 metabolic model of Chlamydomonas reinhardtii
ALDD2y	Aldehyde dehydrogenase (acetaldehyde, NADP)	acald[c] + h2o[c] + nadp[c] -> ac[c] + 2.0 h[c] + nadph[c]		unassigned	Aldehyde dehydrogenase	Pyruvate metabolism	0	0	1000	0		1.2.1.5	reversibility based on the iRC1080 metabolic model of Chlamydomonas reinhardtii
ALDD2ym	Aldehyde dehydrogenase acetylaldehyde NADP mitochondrial	acald[m] + h2o[m] + nadp[m] -> ac[m] + 2.0 h[m] + nadph[m]		unassigned	Aldehyde dehydrogenase	Pyruvate metabolism	0	0	1000	0		1.2.1.5	reversibility based on the iRC1080 metabolic model of Chlamydomonas reinhardtii
MDH	Malate dehydrogenase	mal__L[c] + nad[c] <-> h[c] + nadh[c] + oaa[c]		unassigned	Malate dehydrogenase	Pyruvate metabolism	1	-1000	1000	0		1.1.1.37	enzyme found in cytosol, chloroplast, and mitochondria	https://doi.org/10.1111/j.0031-9317.2004.0222.x; doi:10.1128/EC.00318-12
MDH(nadp)hi	malate dehydrogenase (NADP+), chloroplast	h[h] + nadph[h] + oaa[h] -> mal__L[h] + nadp[h]		unassigned		Pyruvate metabolism	1	-1000	1000	0		1.1.1.82	enzyme found in cytosol, chloroplast, and mitochondria	https://doi.org/10.1104/pp.104.052670; doi:10.1128/EC.00318-12
MDHC_nadp_hr	Malate dehydrogenase (oxaloacetate decarboxylating) (NADP+)	mal__L[h] + nadp[h] <-> co2[h] + nadph[h] + pyr[h]		unassigned	Malic enzyme	Pyruvate metabolism	1	-1000	1000	0		1.1.1.40
MDHh	Malate dehydrogenase, chloroplast	h[h] + nadh[h] + oaa[h] <-> mal__L[h] + nad[h]		unassigned	Malate dehydrogenase	Pyruvate metabolism	1	-1000	1000	0		1.1.1.37	enzyme found in cytosol, chloroplast, and mitochondria	doi:10.1128/EC.00318-12
ME1h	Malic enzyme (NAD), chloroplast	mal__L[h] + nad[h] -> co2[h] + nadh[h] + pyr[h]		unassigned	Malic enzyme	Pyruvate metabolism	1	-1000	1000	0		1.1.1.39	The EC1.1.1.39 (NAD+-dependent; non-OAA decar- boxylating) ME class is exclusively composed of plant mitochondrial MEs. Directionality is based on doi: 10.1093/femsre/fuaa061	doi: 10.1093/femsre/fuaa061; doi:10.1128/EC.00318-12
ME1m	Malic enzyme (NAD), mitochondrial	mal__L[m] + nad[m] -> co2[m] + nadh[m] + pyr[m]		unassigned	Malic enzyme	Pyruvate metabolism	1	-1000	1000	0		1.1.1.39	The EC1.1.1.39 (NAD+-dependent; non-OAA decar- boxylating) ME class is exclusively composed of plant mitochondrial MEs. Directionality is based on doi: 10.1093/femsre/fuaa061	doi: 10.1093/femsre/fuaa061; doi:10.1128/EC.00318-12
ME2h	Malic enzyme (NADP), chloroplast	mal__L[h] + nadp[h] -> co2[h] + nadph[h] + pyr[h]		unassigned	Malic enzyme	Pyruvate metabolism	1	-1000	1000	0		1.1.1.40		doi: 10.1093/femsre/fuaa061; doi:10.1128/EC.00318-12
ME2m	Malic enzyme (NADP), mitochondrial	mal__L[m] + nadp[m] -> co2[m] + nadph[m] + pyr[m]		unassigned	Malic enzyme	Pyruvate metabolism	1	-1000	1000	0		1.1.1.40		doi: 10.1093/femsre/fuaa061; doi:10.1128/EC.00318-12
OAADC	Oxaloacetate decarboxylase	h[c] + oaa[c] -> co2[c] + pyr[c]		unassigned	4-hydroxy-4-methyl-2-oxoglutarate aldolase	Pyruvate metabolism	0	0	1000	0		4.1.1.112	Directionality is based on doi: 10.1093/femsre/fuaa061	doi: 10.1093/femsre/fuaa061
PC	Pyruvate carboxylase	atp[c] + hco3[c] + pyr[c] -> adp[c] + h[c] + oaa[c] + pi[c]		unassigned	Pyruvate carboxylase	Pyruvate metabolism	0	0	0	0		6.4.1.1	enzyme found only in chloroplast	doi: 10.1093/femsre/fuaa061; doi:10.1128/EC.00318-12
PCh	Pyruvate carboxylase, chloroplast	hco3[m] + pyr[m] + atp[m] -> oaa[m] + adp[m] + h[m] + pi[m]		unassigned	Pyruvate carboxylase	Pyruvate metabolism	0	0	1000	0		6.4.1.1	enzyme found only in chloroplast	doi: 10.1093/femsre/fuaa061; doi:10.1128/EC.00318-12
PDH	Pyruvate dehydrogenase	coa[c] + nad[c] + pyr[c] <-> accoa[c] + co2[c] + nadh[c]		unassigned	Acetyltransferase component of pyruvate dehydrogenase complex	Pyruvate metabolism	0	0	1000	0		2.3.1.12	enzyme activity is negligible in cytosol in comparison with mitochondria and chloroplast as a control	doi:10.1128/EC.00318-12
PDHh	Pyruvate dehydrogenase, chloroplast	coa[h] + nad[h] + pyr[h] <-> accoa[h] + co2[h] + nadh[h]		unassigned	Acetyltransferase component of pyruvate dehydrogenase complex	Pyruvate metabolism	0	0	1000	0		2.3.1.12		doi:10.1128/EC.00318-12
PDHm	Pyruvate dehydrogenase, mitochondria	coa[m] + nad[m] + pyr[m] <-> accoa[m] + co2[m] + nadh[m]		unassigned	Acetyltransferase component of pyruvate dehydrogenase complex	Pyruvate metabolism	0	0	1000	0		2.3.1.12		doi:10.1128/EC.00318-12
PPC	Phosphoenolpyruvate carboxylase	hco3[c] + pep[c] -> oaa[c] + pi[c]		unassigned	Phosphoenolpyruvate carboxylase 1	Pyruvate metabolism	0	0	1000	0		4.1.1.31	This reaction is highly exergonic, and essentially irreversible. PPC substrate has to be bicarbonate and not carbon dioxide. Enzyme found only in cytosol.	doi: 10.1093/femsre/fuaa061; doi:10.1128/EC.00318-12
PPCK	Phosphoenolpyruvate carboxykinase	atp[c] + oaa[c] -> adp[c] + co2[c] + pep[c]		unassigned	PCK1a PE=3 SV=1	Pyruvate metabolism	1	-1000	1000	0		4.1.1.49	enzyme activity is negligible in mitochondria and chloroplast in comparison with cytosol as a control	doi: 10.1093/femsre/fuaa061; doi:10.1128/EC.00318-12
PPCKm	Phosphoenolpyruvate carboxykinase, mitochondria	atp[m] + oaa[m] -> adp[m] + co2[m] + pep[m]		unassigned	PCK1a PE=3 SV=1	Pyruvate metabolism	0	0	0	0		4.1.1.49	enzyme activity is negligible in mitochondria and chloroplast in comparison with cytosol as a control	doi: 10.1093/femsre/fuaa061; doi:10.1128/EC.00318-12
PTAr	Phosphotransacetylase	accoa[c] + pi[c] <-> actp[c] + coa[c]		unassigned	Phosphate acetyltransferase	Pyruvate metabolism	0	0	0	0		2.3.1.8	enzyme activity is negligible in cytosol in comparison with mitochondria as a control. There is controversy about the occurance of the enzyme in chloroplast.	doi:10.1128/EC.00318-12
PTArh	Phosphotransacetylase	accoa[h] + pi[h] <-> actp[h] + coa[h]		unassigned	Phosphate acetyltransferase	Pyruvate metabolism	1	-1000	1000	0		2.3.1.8	enzyme activity is negligible in cytosol in comparison with mitochondria as a control. There is controversy about the occurance of the enzyme in chloroplast.	doi:10.1128/EC.00318-12
PTArm	Phosphotransacetylase, mitochondrial	accoa[m] + pi[m] <-> actp[m] + coa[m]		unassigned	Phosphate acetyltransferase	Pyruvate metabolism	1	-1000	1000	0		2.3.1.8	enzyme activity is negligible in cytosol in comparison with mitochondria as a control. There is controversy about the occurance of the enzyme in chloroplast.	doi:10.1128/EC.00318-12
PYRShi	Pyruvate:ferredoxin oxidoreductase	coa[h] + 2 fdxox[h] + pyr[h] + h[h] -> accoa[h] + co2[h] + 2 fdxrd[h]		Unassigned	Unassigned	Pyruvate metabolism	0	0	1000	0		1.2.7.1	Pyruvate—ferredoxin oxidoreductases (POR; EC 1.2.7.1, pyruvate synthase) catalyzes the reversible decarboxylation of pyruvate with the formation of acetyl-CoA. Pyruvate:ferredoxin oxidoreductase (PFR / PFO) activity is typically associated with bacteria, however, sequence similarity analysis as well as a number of studies that focus on changes in transcript and metabolite levels suggest that the …	DOI: 10.1128/EC.00368-07; doi: 10.1105/tpc.111.093146; doi: 10.1104/pp.98.2.535; doi:10.1128/EC.00318-12
STARCH300DEGR2A	degradation of starch	49 h2o[h] + 250 pi[h] + starch[h] -> 250 g1p[h] + 50 glc__D[h]		unassigned	Alpha-amylase	Starch and sucrose metabolism	0	0	1000	0		3.2.1.1		doi:10.1128/EC.00318-12
STARCH300S	starch synthase (300 glc units) (chloroplast)	300 adpglc[h] + h2o[h] -> 300 adp[h] + 300 h[h] + starch[h]		unassigned	Starch synthase, chloroplastic/amyloplastic	Starch and sucrose metabolism	0	0	1000	0		2.4.1.21	Starch is the main form of carbon storage in Chlorophytes	http://dx.doi.org/10.1016/j.cbpa.2013.02.027
GLPThi	Glucose-1-phosphate adenylyltransferase (chloroplast)	atp[h] + g1p[h] + h[h] -> adpglc[h] + ppi[h]		unassigned	Glucose-1-phosphate adenylyltransferase	Starch and sucrose metabolism; Amino sugar and nucleotide sugar metabolism	0	0	1000	0		2.7.7.27	Enzyme not found in cytosol	doi:10.1128/EC.00318-12
3PG_pi_thr	3-Phospho-D-glycerate transport via triose phosphate translocator (from chloroplast	3pg[c] + pi[h] <-> pi[c] + 3pg[h]		unassigned		Transport	1	-1000	1000	0		2.A.7.9.1;2.A.7.9.2	Genes have been found in the C. reinhardtii genome but, the proteins have not yet been characterized.	doi.org/10.1007/s00018-018-2793-0; doi:10.1128/EC.00318-12
AACm	ADP/ATP carrier, mitochondrial	adp[c] + atp[m] <-> adp[m] + atp[c]		unassigned		Transport	1	-1000	1000	0			Added to allow for ATP translocation between cytosol and mitochondria.	https://doi.org/10.1016/j.tplants.2021.11.007; doi:10.1016/j.bbamem.2008.04.011, http://dx.doi.org/10.1016/j.bbamcr.2016.03.015; doi:10.1128/EC.00318-12
ACCOAth	Acetyl-CoA:CoA antiporter, chloroplast	accoa[c] + coa[h] <-> accoa[h] + coa[c]		unassigned		Transport	1	-1000	1000	0		2.A.1.25.1	Added based on evidence from the iRC1080 metabolic model of Chlamydomonas reinhardtii
ACCOAtm	Acetyl-CoA:CoA antiporter, mitochondrial	accoa[c] + coa[m] <-> accoa[m] + coa[c]		unassigned		Transport	1	-1000	1000	0		2.A.1.25.1	Added based on evidence from the iRC1080 metabolic model of Chlamydomonas reinhardtii
ACt2r	Acetate reversible transport via proton symport	ac[e] + h[e] <-> ac[c] + h[c]		Unassigned	Unassigned	Transport	1	-1000	1000	0
AKGMALth	aKG/malate antiport	akg[c] + mal__L[h] <-> akg[h] + mal__L[c]	g4153.t1 or g2741.t1	unassigned		Transport	1	-1000	1000	0		2.A.47.3.1	enzyme found only in chloroplast	https://doi.org/10.1016/j.tplants.2021.11.007; doi:10.1128/EC.00318-12
ATP(3h)th	ADP/ATP carrier, chloroplast	adp[c] + atp[h] <-> adp[h] + atp[c]		unassigned		Transport	1	-1000	1000	0		2.A.12.1.2	Added based on evidence from the iRC1080 metabolic model of Chlamydomonas reinhardtii	doi:10.1128/EC.00318-12
ATPPHm	ATP phosphohydrolase, mitochondria	atp[m] + h2o[m] <-> adp[m] + h[m] + pi[m]		unassigned	Mitochondrial chaperonin 60	Transport	0	0	1000	0		3.6.4.9	reversibility based on the iRC1080 metabolic model of Chlamydomonas reinhardtii
CO2t	CO2 transporter via diffusion	co2[e] <-> co2[c]		unassigned		Transport	1	-1000	1000	0			Added based on evidence from the iRC1080 metabolic model of Chlamydomonas reinhardtii
CO2th	CO2 transporter chloroplast	co2[c] -> co2[h]		unassigned		Transport	0	0	1000	0			Added based on evidence from the iRC1080 metabolic model of Chlamydomonas reinhardtii
CO2tm	CO2 transporter via diffusion	co2[m] <-> co2[c]		unassigned		Transport	1	-1000	1000	0
COAth	CoA transporter, chloroplast	coa[c] <-> coa[h]		unassigned		Transport	1	-1000	1000	0			Added based on evidence from the iRC1080 metabolic model of Chlamydomonas reinhardtii
COAtm	CoA transporter	coa[c] <-> coa[m]		unassigned		Transport	1	-1000	1000	0			Added based on evidence from the iRC1080 metabolic model of Chlamydomonas reinhardtii
DHAP(pi)thr	Dihydroxyacetone phosphate transport via triose-phosphate translocator (from chloroplast)	dhap[c] + pi[h] <-> dhap[h] + pi[c]		unassigned		Transport	0	-1000	1000	0		2.A.7.9.1;2.A.7.9.2	Genes have been found in the C. reinhardtii genome but, the proteins have not yet been characterized.	doi.org/10.1007/s00018-018-2793-0; doi:10.1128/EC.00318-12
DICtm	dicarboxylate transport, mitochondrial	mal__L[c] + succ[m] <-> mal__L[m] + succ[c]		unassigned		Transport	1	-1000	1000	0				https://doi.org/10.1016/j.tplants.2021.11.007
G1P(pi)th	Glucose 1-phosphate:pi antiporter, chloroplast	g1p[c] + pi[h] <-> g1p[h] + pi[c]		unassigned		Transport	0	0	0	0		2.A.7.9.2	No reports on this protein found in green algae
G3P_pi_thr	Glyceraldehyde 3-phosphate transport via triose-phosphate translocator (from chloroplast)	g3p[c] + pi[h] <-> pi[c] + g3p[h]		unassigned		Transport	1	-1000	1000	0		2.A.7.9.1;2.A.7.9.2	Genes have been found in the C. reinhardtii genome but, the proteins have not yet been characterized.	doi.org/10.1007/s00018-018-2793-0; doi:10.1128/EC.00318-12
G6Pth	glucose 6-phosphate:pi antiporter, chloroplast	g6p[c] + pi[h] <-> g6p[h] + pi[c]		unassigned		Transport	1	-1000	1000	0		2.A.7.9.2	Genes have been found in the C. reinhardtii genome but, the proteins have not yet been characterized.	doi.org/10.1007/s00018-018-2793-0; doi:10.1128/EC.00318-12
GLYCLTt	glycolate transport via diffusion	glyclt[e] <-> glyclt[c]		unassigned		Transport	1	-1000	1000	0			Added based on evidence from the iRC1080 metabolic model of Chlamydomonas reinhardtii
GLYCLTth	Glycolate transport, chloroplast	glyclt[c] <-> glyclt[h]		unassigned		Transport	1	-1000	1000	0			Added based on evidence from the iRC1080 metabolic model of Chlamydomonas reinhardtii
GLYCLTtm	Glycolate transport, mitochondria	glyclt[c] <-> glyclt[m]		unassigned		Transport	1	-1000	1000	0			Added based on evidence from the iRC1080 metabolic model of Chlamydomonas reinhardtii
H2Ot	H2O transport, extracellular	h2o[e] <-> h2o[c]		unassigned		Transport	1	-1000	1000	0		1.A.8.11.1	Added based on evidence from the iRC1080 metabolic model of Chlamydomonas reinhardtii
H2Oth	H2O transport, chloroplast	h2o[c] <-> h2o[h]		unassigned		Transport	1	-1000	1000	0		1.A.8.11.1
H2Otm	H2O transport, mitochondrial	h2o[c] <-> h2o[m]		unassigned		Transport	1	-1000	1000	0
H2Ott	H2O transport, thylakoid	h2o[t] <-> h2o[h]		unassigned		Transport	1	-1000	1000	0		1.A.8.11.1
HCO3_h_thi	Hco3 transport, chloroplast	h[c] + hco3[c] <-> h[h] + hco3[h]		unassigned		Transport	0	0	1000	0			Added based on evidence from the iRC1080 metabolic model of Chlamydomonas reinhardtii
HCO3_h_ti	Hco3 transport	h[e] + hco3[e] <-> h[c] + hco3[c]		unassigned		Transport	0	0	1000	0			Added based on evidence from the iRC1080 metabolic model of Chlamydomonas reinhardtii
Ht	proton transport	h[e] <-> h[c]		Unassigned	Unassigned	Transport	1	-1000	1000	0
MALAKGtm	Dicarboxylate/tricarboxylate carrier (mal:akg), mitochondrial	mal__L[c] + akg[m] <-> mal__L[m] + akg[c]	g4153.t1 or g2741.t1	unassigned		Transport	0	0	0	0		2.A.29.2.6	enzyme found only in chloroplast	https://doi.org/10.1016/j.tplants.2021.11.007; doi:10.1128/EC.00318-12
MALCITtm	Dicarboxylate/tricarboxylate carrier (mal:cit), mitochondrial	mal__L[c] + cit[m] <-> mal__L[m] + cit[c]		unassigned		Transport	0	-1000	1000	0		2.A.29.2.6	Putative	https://doi.org/10.1016/j.tplants.2021.11.007
MALICITtm	Dicarboxylate/tricarboxylate carrier (mal:icit), mitochondrial	mal__L[c] + icit[m] <-> mal__L[m] + icit[c]		unassigned		Transport	0	-1000	1000	0		2.A.29.2.6	Putative	https://doi.org/10.1016/j.tplants.2021.11.007
MALOAAth	malate/oxaloacetate shuttle, chloroplast	mal__L[h] + oaa[c] -> mal__L[c] + oaa[h]		unassigned		Transport	1	-1000	1000	0			based on evidence in C. reinhardtii	https://doi.org/10.1111/j.0031-9317.2004.0222.x; https://doi.org/10.1016/j.tplants.2021.11.007; doi:10.1128/EC.00318-12; https://doi.org/10.1007/s00018-018-2793-0
MALOAAtm	Dicarboxylate/tricarboxylate carrier (mal:oaa), mitochondrial	mal__L[m] + oaa[c] <-> mal__L[c] + oaa[m]		unassigned		Transport	1	-1000	1000	0		2.A.29.2.6	Putative	https://doi.org/10.1016/j.tplants.2021.11.007
O2t	O2 transport diffusion	o2[e] <-> o2[c]		unassigned		Transport	1	-1000	1000	0
O2thr	O2 transport (diffusion), chloroplast	o2[h] <-> o2[c]		unassigned		Transport	1	-1000	1000	0
O2tmr	O2 transport (diffusion)	o2[c] <-> o2[m]		unassigned		Transport	1	-1000	1000	0
OAAAKGtm	Dicarboxylate/tricarboxylate carrier (oaa:akg), mitochondrial	oaa[c] + akg[m] <-> oaa[m] + akg[c]		unassigned		Transport	1	-1000	1000	0		2.A.29.2.6	Putative	https://doi.org/10.1016/j.tplants.2021.11.007
OAACITtm	Dicarboxylate/tricarboxylate carrier (oaa:cit), mitochondrial	oaa[c] + cit[m] <-> oaa[m] + cit[c]		unassigned		Transport	1	-1000	1000	0		2.A.29.2.6	Putative	https://doi.org/10.1016/j.tplants.2021.11.007
OAAICITtm	Dicarboxylate/tricarboxylate carrier (oaa:icit), mitochondrial	oaa[c] + icit[m] <-> oaa[m] + icit[c]		unassigned		Transport	1	-1000	1000	0		2.A.29.2.6	Putative	https://doi.org/10.1016/j.tplants.2021.11.007
PHOTONt	Photon transport to thylakoid	photon[h] <-> photon[e]		Unassigned	Unassigned	Transport	1	-1000	1000	0
PIch	Phosphate carrier, chloroplast	pi[c] <-> pi[h]		unassigned		Transport	0	0	0	0			Not sure if this transporter exists
PIcm	Phosphate carrier, mitochondrial	pi[c] <-> pi[m]		unassigned		Transport	0	0	0	0			Phosphate translocation has to be coupled with transporting another metabolite. Kepr only for debugging purposes.
PIt	phosphate transport, extracellular	h[e] + pi[e] <-> h[c] + pi[c]		unassigned		Transport	1	-1000	1000	0		2.A.1.9.3;2.A.20.2.4	Added based on evidence from the iRC1080 metabolic model of Chlamydomonas reinhardtii
PItm	phosphate transport, mitochondrial	h[c] + pi[c] <-> h[m] + pi[m]		Unassigned		Transport	1	-1000	1000	0			Added based on evidence from the iRC1080 metabolic model of Chlamydomonas reinhardtii
PPIth	PPI chloroplast transport	ppi[h] + h[h] -> ppi[c] + h[c]		unassigned		Transport	0	0	1000	0			Added based on evidence from the iRC1080 metabolic model of Chlamydomonas reinhardtii
PYRth	pyruvate transport by free diffusion, chloroplast	pyr[c] <-> pyr[h]		unassigned		Transport	1	-1000	1000	0			Added based on evidence from the iRC1080 metabolic model of Chlamydomonas reinhardtii
PYRtm	pyruvate transport by free diffusion, mitochondrial	pyr[c] <-> pyr[m]		unassigned		Transport	1	-1000	1000	0			Added based on evidence from the iRC1080 metabolic model of Chlamydomonas reinhardtii
R5Pth	Ribose 5-phosphate exchange, chloroplast	r5p[c] <-> r5p[h]		unassigned		Transport	0	0	0	0			no evidence
SBT_Dt	D sorbitol transport via passive diffusion	sbt__D[e] <-> sbt__D[c]		unassigned		Transport	1	-1000	1000	0
SBT_Dt2	D sorbitol transport between cytosol and chloroplast	sbt__D[h] <-> sbt__D[c]		unassigned		Transport	1	-1000	1000	0
STARCHt	Starch transport between cytosol and chloroplast	starch[h] <-> starch[c]		unassigned		Transport	1	-1000	1000	0
STARCHt2	Starch transport between cytosol and extracellular	starch[e] <-> starch[c]		unassigned		Transport	1	-1000	1000	0
SUCFUMtmr	Succinate/fumarate antiporter, mitochondrial	fum[m] + succ[c] <-> fum[c] + succ[m]		unassigned		Transport	1	0	0	0		2.A.29.13.1	no evidence

## Sheet: metabolites
Abbreviation	Name	Formula (neutral)	Formula (charged)	Charge	Compartment	KEGG ID	PubChem ID	ChEBI ID	InChI string	Smiles
13dpg[c]	3-Phospho-D-glyceroyl phosphate	none	C3H4O10P2	-4	Cytosol	C00236	Unassigned	none	Unassigned	Unassigned
13dpg[h]	3-Phospho-D-glyceroyl phosphate	none	C3H4O10P2	-4	Chloroplast	C00236	Unassigned	none	Unassigned	Unassigned
2pg[c]	D-Glycerate 2-phosphate	none	C3H4O7P	-3	Cytosol	C00631	Unassigned	none	Unassigned	Unassigned
2pglyc[h]	2-Phosphoglycolate	none	C2H2O6P	-3	Chloroplast	C00988	Unassigned	none	Unassigned	Unassigned
3pg[c]	3-Phospho-D-glycerate	none	C3H4O7P	-3	Cytosol	C00197	Unassigned	none	Unassigned	Unassigned
3pg[h]	3-Phospho-D-glycerate	none	C3H4O7P	-3	Chloroplast	C00197	Unassigned	none	Unassigned	Unassigned
6pgc[c]	6-Phospho-D-gluconate	none	C6H10O10P	-3	Cytosol	C00345	Unassigned	none	Unassigned	Unassigned
6pgc[h]	6-Phospho-D-gluconate	none	C6H10O10P	-3	Chloroplast	C00345	Unassigned	none	Unassigned	Unassigned
6pgl[c]	6-phospho-D-glucono-1,5-lactone	none	C6H9O9P	-2	Cytosol	C01236	Unassigned	none	Unassigned	Unassigned
6pgl[h]	6-phospho-D-glucono-1,5-lactone	none	C6H9O9P	-2	Chloroplast	C01236	Unassigned	none	Unassigned	Unassigned
ac[c]	Acetate	none	C2H3O2	-1	Cytosol	C00033	Unassigned	none	Unassigned	Unassigned
ac[e]	Acetate	none	C2H3O2	-1	Extra-organism	C00033	Unassigned	none	Unassigned	Unassigned
ac[m]	Acetate	none	C2H3O2	-1	Mitochondria	C00033	Unassigned	none	Unassigned	Unassigned
acald[c]	Acetaldehyde	none	C2H4O	0	Cytosol	C00084	Unassigned	none	Unassigned	Unassigned
acald[m]	Acetaldehyde	none	C2H4O	0	Mitochondria	C00084	Unassigned	none	Unassigned	Unassigned
accoa[c]	Acetyl-CoA	none	C23H34N7O17P3S	-4	Cytosol	C00024	Unassigned	none	Unassigned	Unassigned
accoa[h]	Acetyl-CoA	none	C23H34N7O17P3S	-4	Chloroplast	C00024	Unassigned	none	Unassigned	Unassigned
accoa[m]	Acetyl-CoA	none	C23H34N7O17P3S	-4	Mitochondria	C00024	Unassigned	none	Unassigned	Unassigned
actp[c]	Acetyl phosphate	none	C2H3O5P	-2	Cytosol	C00227	Unassigned	none	Unassigned	Unassigned
actp[h]	Acetyl phosphate	none	C2H3O5P	-2	Chloroplast	C00227	Unassigned	none	Unassigned	Unassigned
actp[m]	Acetyl phosphate	none	C2H3O5P	-2	Mitochondria	C00227	Unassigned	none	Unassigned	Unassigned
adp[c]	ADP	none	C10H12N5O10P2	-3	Cytosol	C00008	Unassigned	none	Unassigned	Unassigned
adp[h]	ADP	none	C10H12N5O10P2	-3	Chloroplast	C00008	Unassigned	none	Unassigned	Unassigned
adp[m]	ADP	none	C10H12N5O10P2	-3	Mitochondria	C00008	Unassigned	none	Unassigned	Unassigned
adpglc[h]	ADPglucose	none	C16H23N5O15P2	-2	Chloroplast	C00498	Unassigned	none	Unassigned	Unassigned
akg[c]	2-Oxoglutarate	none	C5H4O5	-2	Cytosol	C00026	Unassigned	none	Unassigned	Unassigned
akg[h]	2-Oxoglutarate	none	C5H4O5	-2	Chloroplast	C00026	Unassigned	none	Unassigned	Unassigned
akg[m]	2-Oxoglutarate	none	C5H4O5	-2	Mitochondria	C00026	Unassigned	none	Unassigned	Unassigned
amp[c]	AMP	none	C10H12N5O7P	-2	Cytosol	C00020	Unassigned	none	Unassigned	Unassigned
atp[c]	ATP	none	C10H12N5O13P3	-4	Cytosol	C00002	Unassigned	none	Unassigned	Unassigned
atp[h]	ATP	none	C10H12N5O13P3	-4	Chloroplast	C00002	Unassigned	none	Unassigned	Unassigned
atp[m]	ATP	none	C10H12N5O13P3	-4	Mitochondria	C00002	Unassigned	none	Unassigned	Unassigned
biomass_auto[c]	biomass for autotrophic growth	none	C39H92O53P5	0	Cytosol	Unassigned	Unassigned	none	Unassigned	Unassigned
biomass_mixo[c]	biomass for mixotrophic growth	none	C19H92O52P5	0	Cytosol	Unassigned	Unassigned	none	Unassigned	Unassigned
cit[c]	Citrate	none	C6H5O7	-3	Cytosol	C00158	Unassigned	none	Unassigned	Unassigned
cit[m]	Citrate	none	C6H5O7	-3	Mitochondria	C00158	Unassigned	none	Unassigned	Unassigned
co2[c]	CO2	none	CO2	0	Cytosol	C00011	Unassigned	none	Unassigned	Unassigned
co2[e]	CO2	none	CO2	0	Extra-organism	C00011	Unassigned	none	Unassigned	Unassigned
co2[h]	CO2	none	CO2	0	Chloroplast	C00011	Unassigned	none	Unassigned	Unassigned
co2[m]	CO2	none	CO2	0	Mitochondria	C00011	Unassigned	none	Unassigned	Unassigned
coa[c]	Coenzyme A	none	C21H32N7O16P3S	-4	Cytosol	C00010	Unassigned	none	Unassigned	Unassigned
coa[h]	Coenzyme A	none	C21H32N7O16P3S	-4	Chloroplast	C00010	Unassigned	none	Unassigned	Unassigned
coa[m]	Coenzyme A	none	C21H32N7O16P3S	-4	Mitochondria	C00010	Unassigned	none	Unassigned	Unassigned
cytc[m]	Cytochrome C	none	Z	0	Mitochondria	Unassigned	Unassigned	none	Unassigned	Unassigned
cytcr[m]	Cytochrome C - reduced	none	Z	0	Mitochondria	Unassigned	Unassigned	none	Unassigned	Unassigned
dhap[c]	Dihydroxyacetone phosphate	none	C3H5O6P	-2	Cytosol	C00111	Unassigned	none	Unassigned	Unassigned
dhap[h]	Dihydroxyacetone phosphate	none	C3H5O6P	-2	Chloroplast	C00111	Unassigned	none	Unassigned	Unassigned
e4p[c]	D-Erythrose 4-phosphate	none	C4H7O7P	-2	Cytosol	C00279	Unassigned	none	Unassigned	Unassigned
e4p[h]	D-Erythrose 4-phosphate	none	C4H7O7P	-2	Chloroplast	C00279	Unassigned	none	Unassigned	Unassigned
f6p[c]	D-Fructose 6-phosphate	none	C6H11O9P	-2	Cytosol	C05345	Unassigned	CHEBI:10375; CHEBI:12352; CHEBI:16084; CHEBI:22768; CHEBI:42378; CHEBI:57634	Unassigned	Unassigned
f6p[h]	D-Fructose 6-phosphate	none	C6H11O9P	-2	Chloroplast	C05345	Unassigned	CHEBI:10375; CHEBI:12352; CHEBI:16084; CHEBI:22768; CHEBI:42378; CHEBI:57634	Unassigned	Unassigned
fad[m]	Flavin adenine dinucleotide oxidized	none	C27H31N9O15P2	-2	Mitochondria	C00016	Unassigned	none	Unassigned	Unassigned
fadh2[m]	Flavin adenine dinucleotide reduced	none	C27H33N9O15P2	-2	Mitochondria	C01352	Unassigned	none	Unassigned	Unassigned
fdp[c]	D-Fructose 1,6-bisphosphate	none	C6H10O12P2	-4	Cytosol	C00354	Unassigned	CHEBI:37736; CHEBI:49299	Unassigned	Unassigned
fdp[h]	D-Fructose 1,6-bisphosphate	none	C6H10O12P2	-4	Chloroplast	C00354	Unassigned	CHEBI:37736; CHEBI:49299	Unassigned	Unassigned
fdxox[h]	Oxidized ferredoxin	none	Fe8S8X	0	Chloroplast	C00139	Unassigned	none	Unassigned	Unassigned
fdxox[m]	Oxidized ferredoxin	none	Fe8S8X	0	Mitochondria	C00139	Unassigned	none	Unassigned	Unassigned
fdxrd[h]	Reduced ferredoxin	none	Fe8S8XH	0	Chloroplast	C00138	Unassigned	none	Unassigned	Unassigned
fdxrd[m]	Reduced ferredoxin	none	Fe8S8XH	0	Mitochondria	C00138	Unassigned	none	Unassigned	Unassigned
fum[c]	Fumarate	none	C4H2O4	-2	Cytosol	C00122	Unassigned	none	Unassigned	Unassigned
fum[m]	Fumarate	none	C4H2O4	-2	Mitochondria	C00122	Unassigned	none	Unassigned	Unassigned
g1p[c]	D-Glucose 1-phosphate	none	C6H11O9P	-2	Cytosol	C00103	Unassigned	none	Unassigned	Unassigned
g1p[h]	D-Glucose 1-phosphate	none	C6H11O9P	-2	Chloroplast	C00103	Unassigned	none	Unassigned	Unassigned
g3p[c]	D-glyceraldehyde 3-phosphate	none	C3H5O6P	-2	Cytosol	C00118	Unassigned	none	Unassigned	Unassigned
g3p[h]	D-glyceraldehyde 3-phosphate	none	C3H5O6P	-2	Chloroplast	C00118	Unassigned	none	Unassigned	Unassigned
g6p[c]	D-Glucose 6-phosphate	none	C6H11O9P	-2	Cytosol	C00092	Unassigned	CHEBI:14314; CHEBI:4170; CHEBI:61548	Unassigned	Unassigned
g6p[h]	D-Glucose 6-phosphate	none	C6H11O9P	-2	Chloroplast	C00092	Unassigned	CHEBI:14314; CHEBI:4170; CHEBI:61548	Unassigned	Unassigned
glc__D[c]	D-Glucose	none	C6H12O6	0	Cytosol	C00031	Unassigned	CHEBI:12965; CHEBI:17634; CHEBI:20999; CHEBI:4167	Unassigned	Unassigned
glc__D[h]	D-Glucose	none	C6H12O6	0	Chloroplast	C00031	Unassigned	CHEBI:12965; CHEBI:17634; CHEBI:20999; CHEBI:4167	Unassigned	Unassigned
glx[c]	Glyoxylate	none	C2HO3	-1	Cytosol	C00048	Unassigned	none	Unassigned	Unassigned
glx[m]	Glyoxylate	none	C2HO3	-1	Mitochondria	C00048	Unassigned	none	Unassigned	Unassigned
glyclt[c]	Glycolate	none	C2H3O3	-1	Cytosol	C00160	Unassigned	none	Unassigned	Unassigned
glyclt[e]	Glycolate	none	C2H3O3	-1	Extra-organism	C00160	Unassigned	none	Unassigned	Unassigned
glyclt[h]	Glycolate	none	C2H3O3	-1	Chloroplast	C00160	Unassigned	none	Unassigned	Unassigned
glyclt[m]	Glycolate	none	C2H3O3	-1	Mitochondria	C00160	Unassigned	none	Unassigned	Unassigned
h[c]	H+	none	H	1	Cytosol	C00080	Unassigned	none	Unassigned	Unassigned
h[e]	H+	none	H	1	Extra-organism	C00080	Unassigned	none	Unassigned	Unassigned
h[h]	H+	none	H	1	Chloroplast	C00080	Unassigned	none	Unassigned	Unassigned
h[m]	H+	none	H	1	Mitochondria	C00080	Unassigned	none	Unassigned	Unassigned
h[t]	H+	none	H	1	Thylakoid	C00080	Unassigned	none	Unassigned	Unassigned
h2o[c]	H2O	none	H2O	0	Cytosol	C00001	Unassigned	none	Unassigned	Unassigned
h2o[e]	H2O	none	H2O	0	Extra-organism	C00001	Unassigned	none	Unassigned	Unassigned
h2o[h]	H2O	none	H2O	0	Chloroplast	C00001	Unassigned	none	Unassigned	Unassigned
h2o[m]	H2O	none	H2O	0	Mitochondria	C00001	Unassigned	none	Unassigned	Unassigned
h2o[t]	H2O	none	H2O	0	Thylakoid	C00001	Unassigned	none	Unassigned	Unassigned
hco3[c]	Bicarbonate	none	HCO3	-1	Cytosol	C00288	Unassigned	none	Unassigned	Unassigned
hco3[e]	Bicarbonate	none	HCO3	-1	Extra-organism	C00288	Unassigned	none	Unassigned	Unassigned
hco3[h]	Bicarbonate	none	HCO3	-1	Chloroplast	C00288	Unassigned	none	Unassigned	Unassigned
hco3[m]	Bicarbonate	none	HCO3	-1	Mitochondria	C00288	Unassigned	none	Unassigned	Unassigned
icit[c]	Isocitrate	none	C6H5O7	-3	Cytosol	C00311	Unassigned	none	Unassigned	Unassigned
icit[h]	Isocitrate	none	C6H5O7	-3	Chloroplast	C00311	Unassigned	none	Unassigned	Unassigned
icit[m]	Isocitrate	none	C6H5O7	-3	Mitochondria	C00311	Unassigned	none	Unassigned	Unassigned
mal__L[c]	L-Malate	none	C4H4O5	-2	Cytosol	C00149	Unassigned	CHEBI:11066; CHEBI:13140; CHEBI:15589; CHEBI:18784; CHEBI:18785; CHEBI:30797; CHEBI:423	Unassigned	Unassigned
mal__L[h]	L-Malate	none	C4H4O5	-2	Chloroplast	C00149	Unassigned	CHEBI:11066; CHEBI:13140; CHEBI:15589; CHEBI:18784; CHEBI:18785; CHEBI:30797; CHEBI:423	Unassigned	Unassigned
mal__L[m]	L-Malate	none	C4H4O5	-2	Mitochondria	C00149	Unassigned	CHEBI:11066; CHEBI:13140; CHEBI:15589; CHEBI:18784; CHEBI:18785; CHEBI:30797; CHEBI:423	Unassigned	Unassigned
nad[c]	Nicotinamide adenine dinucleotide	none	C21H26N7O14P2	-1	Cytosol	C00003	Unassigned	none	Unassigned	Unassigned
nad[h]	Nicotinamide adenine dinucleotide	none	C21H26N7O14P2	-1	Chloroplast	C00003	Unassigned	none	Unassigned	Unassigned
nad[m]	Nicotinamide adenine dinucleotide	none	C21H26N7O14P2	-1	Mitochondria	C00003	Unassigned	none	Unassigned	Unassigned
nadh[c]	Nicotinamide adenine dinucleotide - reduced	none	C21H27N7O14P2	-2	Cytosol	C00004	Unassigned	none	Unassigned	Unassigned
nadh[h]	Nicotinamide adenine dinucleotide - reduced	none	C21H27N7O14P2	-2	Chloroplast	C00004	Unassigned	none	Unassigned	Unassigned
nadh[m]	Nicotinamide adenine dinucleotide - reduced	none	C21H27N7O14P2	-2	Mitochondria	C00004	Unassigned	none	Unassigned	Unassigned
nadp[c]	Nicotinamide adenine dinucleotide phosphate	none	C21H25N7O17P3	-3	Cytosol	C00006	Unassigned	none	Unassigned	Unassigned
nadp[h]	Nicotinamide adenine dinucleotide phosphate	none	C21H25N7O17P3	-3	Chloroplast	C00006	Unassigned	none	Unassigned	Unassigned
nadp[m]	Nicotinamide adenine dinucleotide phosphate	none	C21H25N7O17P3	-3	Mitochondria	C00006	Unassigned	none	Unassigned	Unassigned
nadph[c]	Nicotinamide adenine dinucleotide phosphate - reduced	none	C21H26N7O17P3	-4	Cytosol	C00005	Unassigned	none	Unassigned	Unassigned
nadph[h]	Nicotinamide adenine dinucleotide phosphate - reduced	none	C21H26N7O17P3	-4	Chloroplast	C00005	Unassigned	none	Unassigned	Unassigned
nadph[m]	Nicotinamide adenine dinucleotide phosphate - reduced	none	C21H26N7O17P3	-4	Mitochondria	C00005	Unassigned	none	Unassigned	Unassigned
o2[c]	Oxygen	none	O2	0	Cytosol	C00007	Unassigned	none	Unassigned	Unassigned
o2[e]	Oxygen	none	O2	0	Extra-organism	C00007	Unassigned	none	Unassigned	Unassigned
o2[h]	Oxygen	none	O2	0	Chloroplast	C00007	Unassigned	none	Unassigned	Unassigned
o2[m]	Oxygen	none	O2	0	Mitochondria	C00007	Unassigned	none	Unassigned	Unassigned
oaa[c]	Oxaloacetate	none	C4H2O5	-2	Cytosol	C00036	Unassigned	none	Unassigned	Unassigned
oaa[h]	Oxaloacetate	none	C4H2O5	-2	Chloroplast	C00036	Unassigned	none	Unassigned	Unassigned
oaa[m]	Oxaloacetate	none	C4H2O5	-2	Mitochondria	C00036	Unassigned	none	Unassigned	Unassigned
pc[t]	Plastocyanin - oxidised	none	Y	0	Thylakoid	Unassigned	Unassigned	none	Unassigned	Unassigned
pch2[t]	Plastocyanin - reduced	none	Y	0	Thylakoid	Unassigned	Unassigned	none	Unassigned	Unassigned
pep[c]	Phosphoenolpyruvate	none	C3H2O6P	-3	Cytosol	C00074	Unassigned	none	Unassigned	Unassigned
pep[m]	Phosphoenolpyruvate	none	C3H2O6P	-3	Mitochondria	C00074	Unassigned	none	Unassigned	Unassigned
photon[e]	Photon	none	Z	0	Extra-organism	Unassigned	Unassigned	Unassigned	Unassigned	Unassigned
photon[h]	Photon	none	Z	0	Chloroplast	Unassigned	Unassigned	Unassigned	Unassigned	Unassigned
pi[c]	Phosphate	none	HPO4	-2	Cytosol	C00009	Unassigned	none	Unassigned	Unassigned
pi[e]	Phosphate	none	HPO4	-2	Extra-organism	C00009	Unassigned	none	Unassigned	Unassigned
pi[h]	Phosphate	none	HPO4	-2	Chloroplast	C00009	Unassigned	none	Unassigned	Unassigned
pi[m]	Phosphate	none	HPO4	0	Extra-organism	C00084	Unassigned	none	Unassigned	Unassigned
ppi[c]	Diphosphate	none	P2HO7	-3	Cytosol	C00013	Unassigned	none	Unassigned	Unassigned
ppi[h]	Diphosphate	none	P2HO7	-3	Chloroplast	C00013	Unassigned	none	Unassigned	Unassigned
ppi[m]	Diphosphate	none	P2HO7	-3	Mitochondria	C00013	Unassigned	none	Unassigned	Unassigned
pq[t]	Plastoquinone - oxidized	none	C13H16O2	0	Thylakoid	Unassigned	Unassigned	Unassigned	Unassigned	Unassigned
pqh2[t]	Plastoquinone - reduced	none	C13H18O2	0	Thylakoid	Unassigned	Unassigned	Unassigned	Unassigned	Unassigned
pyr[c]	Pyruvate	none	C3H3O3	-1	Cytosol	C00022	Unassigned	none	Unassigned	Unassigned
pyr[h]	Pyruvate	none	C3H3O3	-1	Chloroplast	C00022	Unassigned	none	Unassigned	Unassigned
pyr[m]	Pyruvate	none	C3H3O3	-1	Mitochondria	C00022	Unassigned	none	Unassigned	Unassigned
q8[m]	Ubiquinone-8	none	C49H74O4	0	Mitochondria	C17569	Unassigned	CHEBI:61683	Unassigned	Unassigned
q8h2[m]	Ubiquinol-8	none	C49H76O4	0	Mitochondria	Unassigned	Unassigned	CHEBI:61682	Unassigned	Unassigned
r5p[c]	alpha-D-Ribose 5-phosphate	none	C5H9O8P	-2	Cytosol	C00117	Unassigned	none	Unassigned	Unassigned
r5p[h]	alpha-D-Ribose 5-phosphate	none	C5H9O8P	-2	Chloroplast	C00117	Unassigned	none	Unassigned	Unassigned
rb15bp[h]	D-Ribulose 1,5-bisphosphate	none	C5H8O11P2	-4	Chloroplast	C01182	Unassigned	none	Unassigned	Unassigned
ru5p__D[c]	D-Ribulose 5-phosphate	none	C5H9O8P	-2	Cytosol	C00199	Unassigned	CHEBI:13018; CHEBI:13040; CHEBI:17363; CHEBI:21088; CHEBI:26572; CHEBI:37455; CHEBI:40192; CHEBI:4243; CHEBI:58121	Unassigned	Unassigned
ru5p__D[h]	D-Ribulose 5-phosphate	none	C5H9O8P	-2	Chloroplast	C00199	Unassigned	CHEBI:13018; CHEBI:13040; CHEBI:17363; CHEBI:21088; CHEBI:26572; CHEBI:37455; CHEBI:40192; CHEBI:4243; CHEBI:58121	Unassigned	Unassigned
s17bp[c]	Sedoheptulose 1,7-bisphosphate	none	C7H12O13P2	-4	Cytosol	C00447	Unassigned	none	Unassigned	Unassigned
s17bp[h]	Sedoheptulose 1,7-bisphosphate	none	C7H12O13P2	-4	Chloroplast	C00447	Unassigned	none	Unassigned	Unassigned
s7p[c]	Sedoheptulose 7-phosphate	none	C7H13O10P	-2	Cytosol	C05382	Unassigned	none	Unassigned	Unassigned
s7p[h]	Sedoheptulose 7-phosphate	none	C7H13O10P	-2	Chloroplast	C05382	Unassigned	none	Unassigned	Unassigned
sbt__D[c]	D-Sorbitol	none	C6H14O6	0	Cytosol	C00794	Unassigned	none	Unassigned	Unassigned
sbt__D[e]	D-Sorbitol	none	C6H14O6	0	Extra-organism	C00794	Unassigned	none	Unassigned	Unassigned
sbt__D[h]	D-Sorbitol	none	C6H14O6	0	Chloroplast	C00794	Unassigned	none	Unassigned	Unassigned
starch[c]	Starch	none	C1800H3002O1501	0	Cytosol	C00369	Unassigned	none	Unassigned	Unassigned
starch[e]	Starch	none	C1800H3002O1501	0	Extra-organism	C00369	Unassigned	none	Unassigned	Unassigned
starch[h]	Starch	none	C1800H3002O1501	0	Chloroplast	C00369	Unassigned	none	Unassigned	Unassigned
succ[c]	Succinate	none	C4H4O4	-2	Cytosol	C00042	Unassigned	none	Unassigned	Unassigned
succ[m]	Succinate	none	C4H4O4	-2	Mitochondria	C00042	Unassigned	none	Unassigned	Unassigned
succoa[c]	Succinyl-CoA	none	C25H36N7O19P3S	-4	Cytosol	C00091	Unassigned	none	Unassigned	Unassigned
succoa[m]	Succinyl-CoA	none	C25H36N7O19P3S	-4	Mitochondria	C00091	Unassigned	none	Unassigned	Unassigned
xu5p__D[c]	D-Xylulose 5-phosphate	none	C5H9O8P	-2	Cytosol	C00231	Unassigned	CHEBI:13036; CHEBI:16332; CHEBI:21121; CHEBI:27354; CHEBI:4269; CHEBI:57737	Unassigned	Unassigned
xu5p__D[h]	D-Xylulose 5-phosphate	none	C5H9O8P	-2	Chloroplast	C00231	Unassigned	CHEBI:13036; CHEBI:16332; CHEBI:21121; CHEBI:27354; CHEBI:4269; CHEBI:57737	Unassigned	Unassigned

## Sheet: FBA
		Photoautotrophic growth						Mixotrophic growth
Abbreviation	Reaction	Lower bound	Upper bound	gFBA	Lower bound	Upper bound	gFBA	Lower bound	Upper bound	gFBA (OF:max biomass)	gFBA (OF: max sorbitol)	Lower bound	Upper bound	gFBA (OF:max biomass)	gFBA (OF: max sorbitol)
biomass_Dco_Autotrophy	1.191 g6p[c] + 0.0 f6p[c] + 0.501 e4p[c] + 0.715 r5p[c] + 0.133 g3p[c] + 1.205 3pg[c] + 1.002 pep[c] + 1.197 pyr[c] + 3.727 accoa[c] + 2.039 oaa[c] + 2.82 nad[c] + 49.06 nadph[c] + 53.35 atp[c] + 53.35 h2o[c] -> biomass[c] + 53.35 adp[c] + 53.35 h[c] + 53.35 pi[c] + 2.82 nadh[c] + 49.06 nadp[c] + 3.887 coa[c]	0	1000	0.256766	0	1000	0.256766	0	1000	0	0	0	1000	0	0
biomass_Dco_Mixotrophy	1.228 g6p[c] + 0.0 f6p[c] + 0.376 e4p[c] + 0.382 r5p[c] + 0.208 g3p[c] + 0.0 3pg[c] + 1.42 pep[c] + 2.44 pyr[c] + 3.96 accoa[c] + 1.14 oaa[c] + 2.82 nad[c] + 29.01 nadph[c] + 38.89 atp[c] + 38.89 h2o[c] -> biomass[c] + 38.89 adp[c] + 38.89 h[c] + 38.89 pi[c] + 2.82 nadh[c] + 29.01 nadp[c] + 3.96 coa[c]	0	1000	0	0	1000	0	0	1000	0.393283	0	0	1000	1.17243	0
SBP	h2o[c] + s17bp[c] <-> pi[c] + s7p[c]	-1000	1000	0.241488	-1000	1000	0.318176	-1000	1000	0.241476	0	-1000	1000	0.939742	0
SBP_1	h2o[h] + s17bp[h] <-> pi[h] + s7p[h]	-1000	1000	14.6839	-1000	1000	9.16149	-1000	1000	7.42696	7.29167	-1000	1000	31.8265	29.1667
RBCh_1	o2[h] + rb15bp[h] -> 2pglyc[h] + 3pg[h] + 2.0 h[h]	0	1000	0	0	1000	0	0	1000	0	0	0	1000	0	0
RBPCh	co2[h] + h2o[h] + rb15bp[h] -> 2.0 3pg[h] + 2.0 h[h]	0	1000	21.6815	0	1000	13.5129	0	1000	11.0551	8.75	0	1000	44.8435	35
PRUK	atp[h] + ru5p__D[h] <-> adp[h] + h[h] + rb15bp[h]	-1000	1000	21.6815	-1000	1000	13.5129	-1000	1000	11.0551	8.75	-1000	1000	44.8435	35
PGKh	3pg[h] + atp[h] <-> 13dpg[h] + adp[h]	-1000	1000	0.344387	-1000	1000	27.0258	-1000	1000	0	0	-1000	1000	0	0
GAPDH_nadp_hi	13dpg[h] + h[h] + nadph[h] <-> g3p[h] + nadp[h] + pi[h]	-1000	1000	0.344387	-1000	1000	27.0258	-1000	1000	0	0	-1000	1000	0	0
GAPDHh	g3p[h] + nad[h] + pi[h] <-> 13dpg[h] + h[h] + nadh[h]	-1000	1000	0	-1000	1000	0	-1000	1000	0	0	-1000	1000	0	0
ACONT	cit[c] <-> icit[c]	0	0	0	0	0	0	0	0	0	0	0	0	0	0
ACONTm	cit[m] <-> icit[m]	-1000	1000	3.74935	-1000	1000	1.02649	-1000	1000	0	0	-1000	1000	0	0
AKGDH	akg[c] + coa[c] + nad[c] + h[c] -> co2[c] + nadh[c] + succoa[c]	0	1000	2.88448	0	1000	1.02649	0	1000	0	0	0	1000	0	0
AKGDm	akg[m] + coa[m] + nad[m] + h[m] -> co2[m] + succoa[m] + nadh[m]	0	1000	0.864865	0	1000	0	0	1000	0	0	0	1000	0	0
CS	accoa[c] + h2o[c] + oaa[c] <-> cit[c] + coa[c] + h[c]	0	0	0	0	0	0	0	0	0	0	0	0	0	0
CSm	accoa[m] + h2o[m] + oaa[m] <-> cit[m] + coa[m] + h[m]	0	1000	3.74935	0	1000	1.02649	0	1000	0	0	0	1000	0	0
FUM	fum[c] + h2o[c] <-> mal__L[c]	0	0	0	0	0	0	0	0	0	0	0	0	0	0
FUMm	fum[m] + h2o[m] <-> mal__L[m]	-1000	1000	3.74935	-1000	1000	1.02649	-1000	1000	0	0	-1000	1000	0	0
ICDHhr	icit[h] + nadp[h] <-> akg[h] + co2[h] + nadph[h]	0	0	0	0	0	0	0	0	0	0	0	0	0	0
ICDHxm	icit[m] + nad[m] -> akg[m] + co2[m] + nadh[m]	0	1000	3.74935	0	1000	0	0	1000	91.8631	39.5345	0	1000	322.256	108.309
ICDHym	icit[m] + nadp[m] <-> akg[m] + co2[m] + nadph[m]	-1000	1000	0	-1000	1000	0	-1000	1000	0	0	-1000	1000	0	0
ICDHyr	icit[c] + nadp[c] <-> akg[c] + co2[c] + nadph[c]	-1000	1000	0	-1000	1000	1.02649	-1000	1000	-91.8631	-39.5345	-1000	1000	-322.256	-108.309
ICL	icit[c] -> glx[c] + succ[c]	0	0	0	0	0	0	0	0	0	0	0	0	0	0
ICL_1	icit[m] -> glx[m] + succ[m]	0	1000	0	0	1000	0	0	1000	0	0	0	1000	0	0
MALS	accoa[c] + glx[c] + h2o[c] -> coa[c] + h[c] + mal__L[c]	0	1000	0	0	1000	0	0	1000	0	0	0	1000	0	0
MALSm	accoa[m] + glx[m] + h2o[m] -> coa[m] + h[m] + mal__L[m]	0	1000	0	0	1000	0	0	1000	0	0	0	1000	0	0
MDHm	mal__L[m] + nad[m] <-> h[m] + nadh[m] + oaa[m]	-1000	1000	0.864865	-1000	1000	-0.00721471	-1000	1000	-93.4205	-36.1595	-1000	1000	-326.899	-91.8095
SUCLm	atp[m] + coa[m] + h[m] + succ[m] <-> adp[m] + pi[m] + succoa[m]	-1000	1000	-0.864865	-1000	1000	0	-1000	1000	0	0	-1000	1000	0	0
SUCOAS	atp[c] + coa[c] + succ[c] + h[c] <-> adp[c] + pi[c] + succoa[c]	-1000	1000	-2.88448	-1000	1000	-1.02649	-1000	1000	0	0	-1000	1000	0	0
ATPM	atp[c] + h2o[c] <-> adp[c] + h[c] + pi[c]	2.85	2.85	2.85	2.85	2.85	2.85	2.85	2.85	2.85	2.85	2.85	2.85	2.85	2.85
EX_biomass_auto	biomass_auto[c] ->	0	1000	0.256766	0	1000	0.256766	0	1000	0	0	0	1000	0	0
EX_biomass_mixo	biomass_mixo[c] ->	0	1000	0	0	1000	0	0	1000	0.393283	0	0	1000	1.17243	0
EX_ac_e	ac[e] ->	0	1000	0	0	1000	0	0	1000	0	0	0	1000	0	0
EX_co2_e	co2[e] <=>	-10	-10	-10	-10	-10	-10	-1000	1000	-7.94818	-8.75	-1000	1000	-35.5814	-35
EX_glc__D_e	glc__D[c] <=>	0	1000	0	0	1000	0	-1	-1	-1	-1	-1	-1	-1	-1
EX_glyclt_e	glyclt[e] ->	0	1000	0	0	1000	0	0	1000	0	0	0	1000	0	0
EX_h_e	h[e] <=>	-1000	1000	-29.5689	-1000	1000	13.794	-1000	1000	-10.6185	-23.3333	-1000	1000	-55.4287	-93.3333
EX_h2o_e	h2o[e] <=>	-1000	1000	3.59616	-1000	1000	-18.0853	-1000	1000	-1.18811	0.458333	-1000	1000	-3.54191	4.83333
EX_hco3_e	hco3[e] <=>	0	1000	0	0	1000	0	0	1000	0	0	0	1000	0	0
EX_o2_e	o2[e] <=>	-1000	1000	3.87336	-1000	1000	14.7141	-1000	1000	5.83333	4.14583	-1000	1000	23.3333	15.0833
EX_pi_e	pi[e] <=>	-1000	1000	-1.21887	-1000	1000	-1.21887	-1000	1000	-1.42132	0	-1000	1000	-4.23716	0
EX_sbt__D_e	sbt__D[e] ->	0	1000	0	0	1000	0	0	1000	0	2.45833	0	1000	0	6.83333
EX_starch_e	starch[e] ->	0	0	0	0	0	0	0	1000	0	0	0	1000	0	0
EX_photon_e	photon[e] ->	-1000	0	-130.089	-1000	0	-129.724	-70	-70	-70	-70	-280	-280	-280	-280
SBTRh	nadp[h] + sbt__D[h] <-> glc__D[h] + h[h] + nadph[h]	-1000	1000	0	-1000	1000	0	-1000	1000	1	-1.45833	-1000	1000	1	-5.83333
SBTR	nadp[c] + sbt__D[c] <-> glc__D[c] + h[c] + nadph[c]	-1000	1000	0	-1000	1000	0	-1000	1000	-1	-1	-1000	1000	-1	-1
ENO	2pg[c] <-> h2o[c] + pep[c]	-1000	1000	5.79449	-1000	1000	3.07162	-1000	1000	3.52382	0	-1000	1000	10.505	0
FBA	fdp[c] <-> dhap[c] + g3p[c]	-1000	1000	0	-1000	1000	0	-1000	1000	0	0	-1000	1000	0	0
FBAh	fdp[h] <-> dhap[h] + g3p[h]	0	0	0	0	0	0	0	0	0	0	0	0	0	0
FBP	fdp[c] + h2o[c] -> f6p[c] + pi[c]	0	0	0	0	0	0	0	0	0	0	0	0	0	0
FBPh	fdp[h] + h2o[h] -> f6p[h] + pi[h]	0	1000	0	0	1000	0	0	1000	0.834665	0	0	1000	2.23469	0
GAPD	g3p[c] + nad[c] + pi[c] <- 13dpg[c] + h[c] + nadh[c]	-1000	1000	49.5116	-1000	1000	8.18942	-1000	1000	118.863	58.0345	-1000	1000	424.538	179.309
GAPDi_nadp	h[c] + nadph[c] + 13dpg[c] <-> nadp[c] + pi[c] + g3p[c]	-1000	1000	-12.5969	-1000	1000	-11.5704	-1000	1000	-100.276	-40.5345	-1000	1000	-345.356	-109.309
GLUKA	atp[c] + glc__D[c] <-> adp[c] + g6p[c] + h[c]	0	0	0	0	0	0	0	0	0	0	0	0	0	0
GLUKAh	atp[h] + glc__D[h] <-> adp[h] + g6p[h] + h[h]	0	1000	0	0	1000	0	0	1000	1	0	0	1000	2.59551	0
PFK	atp[c] + f6p[c] -> adp[c] + fdp[c] + h[c]	0	0	0	0	0	0	0	0	0	0	0	0	0	0
PFKh	atp[h] + f6p[h] -> adp[h] + fdp[h] + h[h]	0	1000	0	0	1000	0	0	1000	0.834665	0	0	1000	2.23469	0
PGI	g6p[c] <-> f6p[c]	-1000	1000	-0.305808	-1000	1000	-0.152904	-1000	1000	-2.23935	-3.88889	-1000	1000	-6.89568	-15.5556
PGIAh	g6p[h] <-> f6p[h]	-1000	1000	0	-1000	1000	-0.152904	-1000	1000	0.758524	2.43056	-1000	1000	0.5	9.72222
PGK	3pg[c] + atp[c] <-> 13dpg[c] + adp[c]	-1000	1000	36.9146	-1000	1000	-3.38103	-1000	1000	18.5864	17.5	-1000	1000	79.1821	70
PGM	2pg[c] <-> 3pg[c]	-1000	1000	-5.79449	-1000	1000	-3.07162	-1000	1000	-3.52382	0	-1000	1000	-10.505	0
PGMT	g1p[c] <-> g6p[c]	-1000	1000	0	-1000	1000	0	-1000	1000	0	-0.729167	-1000	1000	0	-2.91667
PGMTh	g1p[h] <-> g6p[h]	-1000	1000	0	-1000	1000	0	-1000	1000	0	-0.729167	-1000	1000	-500	-2.91667
PYK	adp[c] + h[c] + pep[c] -> atp[c] + pyr[c]	0	1000	5.01366	0	1000	2.2908	0	1000	2.51701	0	0	1000	7.50354	0
PYRDC	h[c] + pyr[c] -> acald[c] + co2[c]	0	1000	0	0	1000	0	0	1000	0	0	0	1000	0	0
PYRDC_1	h[m] + pyr[m] <-> acald[m] + co2[m]	0	0	0	0	0	0	0	0	0	0	0	0	0	0
TPI	dhap[c] <-> g3p[c]	0	0	0	0	0	0	0	0	0	0	0	0	0	0
TPIh	dhap[h] <-> g3p[h]	-1000	1000	-14.9254	-1000	1000	-9.47966	-1000	1000	-7.66843	-7.29167	-1000	1000	-32.7663	-29.1667
PGLYCPh	2pglyc[h] + h2o[h] -> glyclt[h] + pi[h]	0	1000	0	0	1000	0	0	1000	0	0	0	1000	0	0
GCLDH	glyclt[m] + fdxox[m] <-> glx[m] + fdxrd[m]	-1000	1000	0	-1000	1000	0	-1000	1000	0	0	-1000	1000	0	0
HCO3E	co2[c] + h2o[c] <-> h[c] + hco3[c]	-1000	1000	0	-1000	1000	0	-1000	1000	0	0	-1000	1000	0	0
HCO3Ehi	h[h] + hco3[h] -> co2[h] + h2o[h]	0	1000	0	0	1000	0	0	1000	0	0	0	1000	0	0
HCO3Em	co2[m] + h2o[m] <-> h[m] + hco3[m]	-1000	1000	0	-1000	1000	0	-1000	1000	0	0	-1000	1000	0	0
IDPh	h2o[h] + ppi[h] -> 2.0 pi[h] + h[h]	0	1000	0	0	1000	0	0	1000	0	8.75	0	1000	9.57308	35
PPAm	h2o[m] + ppi[m] -> h[m] + 2.0 pi[m]	0	1000	0	0	1000	0	0	1000	0	0	0	1000	0	0
PPA	h2o[c] + ppi[c] <-> h[c] + 2.0 pi[c]	0	0	0	0	0	0	0	0	0	0	0	0	0	0
ADK	amp[c] + atp[c] <-> 2 adp[c]	-1000	1000	0	-1000	1000	0	-1000	1000	0	0	-1000	1000	0	0
ATPS3m	2.67 h[c] + adp[m] + pi[m] -> atp[m] + 1.67 h[m] + h2o[m]	0	1000	44.5209	0	1000	9.3266	0	1000	34.9889	26.1833	0	1000	122.434	96.1833
ATPS4m	adp[m] + pi[m] + 4.0 h[c] -> 3.0 h[m] + h2o[m] + atp[m]	0	1000	0	0	1000	0	0	1000	0	0	0	1000	0	0
CYOO	0.5 o2[m] + 4 h[m] + 2 cytcr[m] -> h2o[m] + 2 h[c] + 2 cytc[m]	0	1000	13.9347	0	1000	3.00272	0	1000	0	3.375	0	1000	0	16.5
NADHOR	4 h[m] + nadh[m] + q8[m] -> nad[m] + q8h2[m] + 3 h[c]	0	1000	10.1854	0	1000	1.97624	0	1000	0	3.375	0	1000	0	16.5
CYORq8m	2 cytc[m] + 2 h[m] + q8h2[m] -> 2 cytcr[m] + 4 h[c] + q8[m]	0	1000	13.9347	0	1000	3.00272	0	1000	0	3.375	0	1000	0	16.5
SUCD1m	fad[m] + succ[m] <- fadh2[m] + fum[m]	-1000	1000	0	-1000	1000	0	-1000	1000	0	0	-1000	1000	0	0
SUCDH_q8_m	q8[m] + succ[m] -> fum[m] + q8h2[m]	-1000	1000	3.74935	-1000	1000	1.02649	-1000	1000	0	0	-1000	1000	0	0
SUCD3_u8m	fadh2[m] + q8[m] <-> fad[m] + q8h2[m]	-1000	1000	0	-1000	1000	0	-1000	1000	0	0	-1000	1000	0	0
FBA3hi	dhap[h] + e4p[h] <-> s17bp[h]	-1000	1000	14.6839	-1000	1000	9.16149	-1000	1000	7.42696	7.29167	-1000	1000	31.8265	29.1667
G6PADHh	g6p[h] + nadp[h] -> 6pgl[h] + h[h] + nadph[h]	0	1000	0	0	1000	0	0	1000	0	0	0	1000	0	0
PGDHh	6pgc[h] + nadp[h] -> co2[h] + nadph[h] + ru5p__D[h]	0	1000	0	0	1000	0	0	1000	0	0	0	1000	0	0
PGLh	6pgl[h] + h2o[h] -> 6pgc[h] + h[h]	0	1000	0	0	1000	0	0	1000	0	0	0	1000	0	0
RPEh	ru5p__D[h] <-> xu5p__D[h]	-1000	1000	-14.6839	-1000	1000	-9.00858	-1000	1000	-8.18548	-9.72222	-1000	1000	-32.3265	-38.8889
RPIh	r5p[h] <-> ru5p__D[h]	-1000	1000	6.99756	-1000	1000	4.50429	-1000	1000	2.86963	-0.972222	-1000	1000	12.517	-3.88889
TAh	g3p[h] + s7p[h] <-> e4p[h] + f6p[h]	-1000	1000	7.34195	-1000	1000	4.6572	-1000	1000	3.33422	2.43056	-1000	1000	15.6633	9.72222
TKT1h	r5p[h] + xu5p__D[h] <-> g3p[h] + s7p[h]	-1000	1000	-7.34195	-1000	1000	-4.50429	-1000	1000	-4.09274	-4.86111	-1000	1000	-16.1633	-19.4444
TKT2h	e4p[h] + xu5p__D[h] <-> f6p[h] + g3p[h]	-1000	1000	-7.34195	-1000	1000	-4.50429	-1000	1000	-4.09274	-4.86111	-1000	1000	-16.1633	-19.4444
FBA3	s17bp[c] <-> dhap[c] + e4p[c]	-1000	1000	-0.241488	-1000	1000	-0.318176	-1000	1000	-0.241476	0	-1000	1000	-0.939742	0
G6PDH2r	g6p[c] + nadp[c] -> 6pgl[c] + h[c] + nadph[c]	0	1000	0	0	1000	0	0	1000	1.99788	0	0	1000	5.95594	0
GND	6pgc[c] + nadp[c] -> co2[c] + nadph[c] + ru5p__D[c]	0	1000	0	0	1000	0	0	1000	1.99788	0	0	1000	5.95594	0
PGLc	6pgl[c] + h2o[c] -> 6pgc[c] + h[c]	0	1000	0	0	1000	0	0	1000	1.99788	0	0	1000	5.95594	0
RPE	ru5p__D[c] <-> xu5p__D[c]	-1000	1000	0.0643198	-1000	1000	-0.165272	-1000	1000	1.99788	3.88889	-1000	1000	5.95594	15.5556
RPI	r5p[c] <-> ru5p__D[c]	-1000	1000	0.0643198	-1000	1000	-0.165272	-1000	1000	0	3.88889	-1000	1000	0	15.5556
TALA	g3p[c] + s7p[c] <-> e4p[c] + f6p[c]	-1000	1000	0.337968	-1000	1000	0.29986	-1000	1000	1.31435	1.94444	-1000	1000	4.13813	7.77778
TKT1	r5p[c] + xu5p__D[c] <-> g3p[c] + s7p[c]	-1000	1000	0.0964797	-1000	1000	-0.018316	-1000	1000	1.07288	1.94444	-1000	1000	3.19839	7.77778
TKT2	e4p[c] + xu5p__D[c] <-> f6p[c] + g3p[c]	-1000	1000	-0.0321599	-1000	1000	-0.146956	-1000	1000	0.925002	1.94444	-1000	1000	2.75755	7.77778
FNORh	2 nadp[h] + 4 fdxrd[h] -> 2 nadph[h] + 2 h[h] + 4 fdxox[h]	0	1000	21.6815	0	1000	16.2155	0	1000	11.6667	11.6667	0	1000	46.6667	46.6667
PSII	2 h2o[t] + 4 photon[h] + 4 h[h] + 2 pq[t] -> o2[h] + 2 pqh2[t] + 4 h[t]	0	1000	10.8407	0	1000	16.2155	0	1000	5.83333	5.83333	0	1000	23.3333	23.3333
Cytb6f_LEF	2 pqh2[t] + 4 pc[t] -> 2 pq[t] + 4 pch2[t] + 4 h[t]	0	1000	10.8407	0	0	0	0	1000	5.83333	5.83333	0	1000	23.3333	23.3333
Cytb6f_CEF	2 pqh2[t] + 2 pc[t] + 2 h[h] -> 2 pq[t] + 2 pch2[t] + 6 h[t]	0	0	0	0	1000	16.2155	0	1000	0	0	0	1000	0	0
PSI	4 photon[h] + 4 h[h] + 2 pch2[t] + 4 fdxox[h] -> 2 pc[t] + 4 fdxrd[h]	0	1000	21.6815	0	1000	16.2155	0	1000	11.6667	11.6667	0	1000	46.6667	46.6667
ATPSh	adp[h] + 4.0 h[t] + pi[h] -> atp[h] + h2o[h] + 3.0 h[h]	0	1000	21.6815	0	1000	40.5386	0	1000	11.6667	11.6667	0	1000	46.6667	46.6667
NDP1	adp[c] + h2o[c] -> amp[c] + h[c] + pi[c]	0	1000	0	0	1000	0	0	1000	0	0	0	1000	0	0
NTPP6	atp[c] + h2o[c] -> amp[c] + h[c] + ppi[c]	0	1000	0	0	1000	0	0	1000	0	0	0	1000	0	0
ACS	ac[c] + atp[c] + coa[c] <-> accoa[c] + amp[c] + ppi[c]	0	1000	0	0	1000	0	0	1000	0	0	0	1000	0	0
ACYP_2	actp[c] + h2o[c] <-> ac[c] + h[c] + pi[c]	0	0	0	0	0	0	0	0	0	0	0	0	0	0
ALDD2x	acald[c] + h2o[c] + nad[c] -> ac[c] + 2.0 h[c] + nadh[c]	0	1000	0	0	1000	0	0	1000	0	0	0	1000	0	0
ALDD2xm	acald[m] + h2o[m] + nad[m] -> ac[m] + 2.0 h[m] + nadh[m]	0	1000	0	0	1000	0	0	1000	0	0	0	1000	0	0
ALDD2y	acald[c] + h2o[c] + nadp[c] -> ac[c] + 2.0 h[c] + nadph[c]	0	1000	0	0	1000	0	0	1000	0	0	0	1000	0	0
ALDD2ym	acald[m] + h2o[m] + nadp[m] -> ac[m] + 2.0 h[m] + nadph[m]	0	1000	0	0	1000	0	0	1000	0	0	0	1000	0	0
MDH	mal__L[c] + nad[c] <-> h[c] + nadh[c] + oaa[c]	-1000	1000	45.903	-1000	1000	6.43885	-1000	1000	117.754	58.0345	-1000	1000	421.232	179.309
MDH(nadp)hi	h[h] + nadph[h] + oaa[h] -> mal__L[h] + nadp[h]	-1000	1000	43.0185	-1000	1000	5.40515	-1000	1000	24.3333	21.875	-1000	1000	94.3333	87.5
MDHC_nadp_hr	mal__L[h] + nadp[h] <-> co2[h] + nadph[h] + pyr[h]	0	1000	0	0	1000	0	0	1000	0	0	0	1000	0	0
MDHh	h[h] + nadh[h] + oaa[h] <-> mal__L[h] + nad[h]	-1000	1000	0	-1000	1000	0	-1000	1000	0	0	-1000	1000	0	0
ME1h	mal__L[h] + nad[h] -> co2[h] + nadh[h] + pyr[h]	0	1000	0	0	1000	0	0	1000	0	0	0	1000	0	0
ME1m	mal__L[m] + nad[m] -> co2[m] + nadh[m] + pyr[m]	0	1000	0	0	1000	0	0	1000	0	0	0	1000	0	0
ME2h	mal__L[h] + nadp[h] -> co2[h] + nadph[h] + pyr[h]	0	1000	0	0	1000	0	0	1000	0	0	0	1000	0	0
ME2m	mal__L[m] + nadp[m] -> co2[m] + nadph[m] + pyr[m]	0	1000	0	0	1000	0	0	1000	0	0	0	1000	0	0
OAADC	h[c] + oaa[c] -> co2[c] + pyr[c]	0	1000	0	0	1000	0	0	1000	0	0	0	1000	0	0
PC	atp[c] + hco3[c] + pyr[c] -> adp[c] + h[c] + oaa[c] + pi[c]	0	0	0	0	0	0	0	0	0	0	0	0	0	0
PCh	hco3[m] + pyr[m] + atp[m] -> oaa[m] + adp[m] + h[m] + pi[m]	0	1000	0	0	1000	0	0	1000	0	0	0	1000	0	0
PDH	coa[c] + nad[c] + pyr[c] <-> accoa[c] + co2[c] + nadh[c]	0	0	0	0	0	0	0	0	0	0	0	0	0	0
PDHh	coa[h] + nad[h] + pyr[h] <-> accoa[h] + co2[h] + nadh[h]	0	1000	0	0	1000	0	0	1000	0	0	0	1000	0	0
PDHm	coa[m] + nad[m] + pyr[m] <-> accoa[m] + co2[m] + nadh[m]	0	1000	4.70631	0	1000	1.98345	0	1000	1.5574	0	0	1000	4.64282	0
PPC	hco3[c] + pep[c] -> oaa[c] + pi[c]	0	1000	0	0	1000	0	0	1000	0	0	0	1000	0	0
PPCK	atp[c] + oaa[c] -> adp[c] + co2[c] + pep[c]	-1000	1000	-0.523545	-1000	1000	-0.523545	-1000	1000	-0.448343	0	-1000	1000	-1.33657	0
PPCKm	atp[m] + oaa[m] -> adp[m] + co2[m] + pep[m]	0	0	0	0	0	0	0	0	0	0	0	0	0	0
PTAr	accoa[c] + pi[c] <-> actp[c] + coa[c]	0	0	0	0	0	0	0	0	0	0	0	0	0	0
PTArh	accoa[h] + pi[h] <-> actp[h] + coa[h]	-1000	1000	0	-1000	1000	0	-1000	1000	0	0	-1000	1000	0	0
PTArm	accoa[m] + pi[m] <-> actp[m] + coa[m]	-1000	1000	0	-1000	1000	0	-1000	1000	0	0	-1000	1000	0	0
PYRShi	coa[h] + 2 fdxox[h] + pyr[h] + 3 h[h] -> accoa[h] + co2[h] + 2 fdxrd[h]	0	1000	0	0	1000	0	0	1000	0	0	0	1000	0	0
STARCH300DEGR2A	49 h2o[h] + 250 pi[h] + starch[h] -> 250 g1p[h] + 50 glc__D[h]	0	1000	0	0	1000	0	0	1000	0	0.0291667	0	1000	0.0319103	0.116667
STARCH300S	300 adpglc[h] + h2o[h] -> 300 adp[h] + 300 h[h] + starch[h]	0	1000	0	0	1000	0	0	1000	0	0.0291667	0	1000	0.0319103	0.116667
GLPThi	atp[h] + g1p[h] + h[h] -> adpglc[h] + ppi[h]	0	1000	0	0	1000	0	0	1000	0	8.75	0	1000	9.57308	35
3PG_pi_thr	3pg[c] + pi[h] <-> pi[c] + 3pg[h]	-1000	1000	-43.0185	-1000	1000	0	-1000	1000	-22.1102	-17.5	-1000	1000	-89.6871	-70
AACm	adp[c] + atp[m] <-> adp[m] + atp[c]	-1000	1000	45.3858	-1000	1000	9.3266	-1000	1000	34.9889	26.1833	-1000	1000	122.434	96.1833
ACCOAth	accoa[c] + coa[h] <-> accoa[h] + coa[c]	0	1000	0	0	1000	0	0	1000	0	0	0	1000	0	0
ACCOAtm	accoa[c] + coa[m] <-> accoa[m] + coa[c]	-1000	1000	-0.956966	-1000	1000	-0.956966	-1000	1000	-1.5574	0	-1000	1000	-4.64282	0
ACt2r	ac[e] + h[e] <-> ac[c] + h[c]	-1000	1000	0	-1000	1000	0	-1000	1000	0	0	-1000	1000	0	0
AKGMALth	akg[c] + mal__L[h] <-> akg[h] + mal__L[c]	-1000	1000	0	-1000	1000	0	-1000	1000	0	0	-1000	1000	0	0
ATP(3h)th	adp[c] + atp[h] <-> adp[h] + atp[c]	-1000	1000	-0.344387	-1000	1000	0	-1000	1000	-1.22311	-5.83333	-1000	1000	-3.64625	-23.3333
ATPPHm	atp[m] + h2o[m] <-> adp[m] + h[m] + pi[m]	0	1000	0	0	1000	0	0	1000	0	0	0	1000	0	0
CO2t	co2[e] <-> co2[c]	-1000	1000	10	-1000	1000	10	-1000	1000	7.94818	8.75	-1000	1000	35.5814	35
CO2th	co2[c] -> co2[h]	0	1000	21.6815	0	1000	13.5129	0	1000	11.0551	8.75	0	1000	44.8435	35
CO2tm	co2[m] <-> co2[c]	-1000	1000	9.32052	-1000	1000	1.98345	-1000	1000	93.4205	39.5345	-1000	1000	326.899	108.309
COAth	coa[c] <-> coa[h]	-1000	1000	0	-1000	1000	0	-1000	1000	0	0	-1000	1000	0	0
COAtm	coa[c] <-> coa[m]	-1000	1000	0	-1000	1000	0	-1000	1000	0	0	-1000	1000	0	0
DHAP(pi)thr	dhap[c] + pi[h] <-> dhap[h] + pi[c]	-1000	1000	-0.241488	-1000	1000	-0.318176	-1000	1000	-0.241476	0	-1000	1000	-0.939742	0
DICtm	mal__L[c] + succ[m] <-> mal__L[m] + succ[c]	-1000	1000	-2.88448	-1000	1000	-1.02649	-1000	1000	0	0	-1000	1000	0	0
G1P(pi)th	g1p[c] + pi[h] <-> g1p[h] + pi[c]	-1000	1000	0	-1000	1000	0	-1000	1000	0	0.729167	-1000	1000	0	2.91667
G3P_pi_thr	g3p[c] + pi[h] <-> pi[c] + g3p[h]	-1000	1000	36.6068	-1000	1000	-3.88031	-1000	1000	19.1881	19.4444	-1000	1000	80.7561	77.7778
G6Pth	g6p[c] + pi[h] <-> g6p[h] + pi[c]	-1000	1000	0	-1000	1000	-0.152904	-1000	1000	-0.241476	3.15972	-1000	1000	-0.5	12.6389
GLYCLTt	glyclt[e] <-> glyclt[c]	-1000	1000	0	-1000	1000	0	-1000	1000	0	0	-1000	1000	0	0
GLYCLTth	glyclt[c] <-> glyclt[h]	-1000	1000	0	-1000	1000	0	-1000	1000	0	0	-1000	1000	0	0
GLYCLTtm	glyclt[c] <-> glyclt[m]	-1000	1000	0	-1000	1000	0	-1000	1000	0	0	-1000	1000	0	0
H2Ot	h2o[e] <-> h2o[c]	-1000	1000	-3.59616	-1000	1000	18.0853	-1000	1000	1.18811	-0.458333	-1000	1000	3.54191	-4.83333
H2Oth	h2o[c] <-> h2o[h]	-1000	1000	36.3654	-1000	1000	14.5666	-1000	1000	19.3167	26.25	-1000	1000	81.1394	105
H2Otm	h2o[c] <-> h2o[m]	-1000	1000	-50.957	-1000	1000	-10.2763	-1000	1000	-34.9889	-29.5583	-1000	1000	-122.434	-112.683
H2Ott	h2o[t] <-> h2o[h]	-1000	1000	-21.6815	-1000	1000	-32.4309	-1000	1000	-11.6667	-11.6667	-1000	1000	-46.6667	-46.6667
HCO3_h_thi	h[c] + hco3[c] <-> h[h] + hco3[h]	0	1000	0	0	1000	0	0	1000	0	0	0	1000	0	0
HCO3_h_ti	h[e] + hco3[e] <-> h[c] + hco3[c]	0	1000	0	0	1000	0	0	1000	0	0	0	1000	0	0
Ht	h[e] <-> h[c]	-1000	1000	28.3501	-1000	1000	-15.0128	-1000	1000	9.19717	23.3333	-1000	1000	51.1916	93.3333
MALAKGtm	mal__L[c] + akg[m] <-> mal__L[m] + akg[c]	0	0	0	0	0	0	0	0	0	0	0	0	0	0
MALCITtm	mal__L[c] + cit[m] <-> mal__L[m] + cit[c]	-1000	1000	0	-1000	1000	0	-1000	1000	0	0	-1000	1000	0	0
MALICITtm	mal__L[c] + icit[m] <-> mal__L[m] + icit[c]	-1000	1000	0	-1000	1000	0	-1000	1000	-91.8631	-36.1595	-1000	1000	-322.256	-91.8095
MALOAAth	mal__L[h] + oaa[c] -> mal__L[c] + oaa[h]	-1000	1000	43.0185	-1000	1000	5.40515	-1000	1000	24.3333	21.875	-1000	1000	94.3333	87.5
MALOAAtm	mal__L[m] + oaa[c] <-> mal__L[c] + oaa[m]	-1000	1000	0	-1000	1000	0.00721471	-1000	1000	1.5574	0	-1000	1000	4.64282	0
O2t	o2[e] <-> o2[c]	-1000	1000	-3.87336	-1000	1000	-14.7141	-1000	1000	-5.83333	-4.14583	-1000	1000	-23.3333	-15.0833
O2thr	o2[h] <-> o2[c]	-1000	1000	10.8407	-1000	1000	16.2155	-1000	1000	5.83333	5.83333	-1000	1000	23.3333	23.3333
O2tmr	o2[c] <-> o2[m]	-1000	1000	6.96737	-1000	1000	1.50136	-1000	1000	0	1.6875	-1000	1000	0	8.25
OAAAKGtm	oaa[c] + akg[m] <-> oaa[m] + akg[c]	-1000	1000	2.88448	-1000	1000	0	-1000	1000	91.8631	39.5345	-1000	1000	322.256	108.309
OAACITtm	oaa[c] + cit[m] <-> oaa[m] + cit[c]	-1000	1000	0	-1000	1000	0	-1000	1000	0	0	-1000	1000	0	0
OAAICITtm	oaa[c] + icit[m] <-> oaa[m] + icit[c]	-1000	1000	0	-1000	1000	1.02649	-1000	1000	0	-3.375	-1000	1000	0	-16.5
PHOTONt	photon[h] <-> photon[e]	-1000	1000	-130.089	-1000	1000	-129.724	-1000	1000	-70	-70	-1000	1000	-280	-280
PIch	pi[c] <-> pi[h]	0	0	0	0	0	0	0	0	0	0	0	0	0	0
PIcm	pi[c] <-> pi[m]	0	0	0	0	0	0	0	0	0	0	0	0	0	0
PIt	h[e] + pi[e] <-> h[c] + pi[c]	-1000	1000	1.21887	-1000	1000	1.21887	-1000	1000	1.42132	0	-1000	1000	4.23716	0
PItm	h[c] + pi[c] <-> h[m] + pi[m]	-1000	1000	45.3858	-1000	1000	9.3266	-1000	1000	34.9889	26.1833	-1000	1000	122.434	96.1833
PPIth	ppi[h] + h[h] -> ppi[c] + h[c]	0	1000	0	0	1000	0	0	1000	0	0	0	1000	0	0
PYRth	pyr[c] <-> pyr[h]	-1000	1000	0	-1000	1000	0	-1000	1000	0	0	-1000	1000	0	0
PYRtm	pyr[c] <-> pyr[m]	-1000	1000	4.70631	-1000	1000	1.98345	-1000	1000	1.5574	0	-1000	1000	4.64282	0
R5Pth	r5p[c] <-> r5p[h]	-1000	1000	-0.344387	-1000	1000	0	-1000	1000	-1.22311	-5.83333	-1000	1000	-3.64625	-23.3333
SBT_Dt	sbt__D[e] <-> sbt__D[c]	-1000	1000	0	-1000	1000	0	-1000	1000	0	-2.45833	-1000	1000	0	-6.83333
SBT_Dt2	sbt__D[h] <-> sbt__D[c]	-1000	1000	0	-1000	1000	0	-1000	1000	-1	1.45833	-1000	1000	-1	5.83333
STARCHt	starch[h] <-> starch[c]	-1000	1000	0	-1000	1000	0	-1000	1000	0	0	-1000	1000	0	0
STARCHt2	starch[e] <-> starch[c]	-1000	1000	0	-1000	1000	0	-1000	1000	0	0	-1000	1000	0	0
SUCFUMtmr	fum[m] + succ[c] <-> fum[c] + succ[m]	0	0	0	0	0	0	0	0	0	0	0	0	0	0

## Sheet: compartments
c	cytosol
cm	cytosolic membrane
cx	carboxyzome
e	extracellular space
f	flagellum
g	golgi apparatus
h	chloroplast
i	inner mitochondrial compartment
im	intermembrane space of mitochondria
l	lysosome
m	mitochondria
mm	mitochondrial intermembrane
n	nucleus
p	periplasm
r	endoplasmic reticulum
s	eyespot
u	thylakoid
um	thylakoid membrane
v	vacuole
w	wildtype staph aureus
x	peroxisome/glyoxysome
y	cytochrome complex
King ZA, Lu JS, Dräger A, Miller PC, Federowicz S, Lerman JA, Ebrahim A, Palsson BO, and Lewis NE. BiGG Models: A platform for integrating, standardizing, and sharing genome-scale models (2016) Nucleic Acids Research 44(D1):D515-D522. doi:10.1093/nar/gkv1049
