# Supplementary material for: Analyzing sorbitol biosynthesis using a metabolic network flux model of a lichenized strain of the green microalga Diplosphaera chodatii
Source: Microbiol Spectr. 2024 Dec 9;13(1):e03660-23. doi: 10.1128/spectrum.03660-23 (PMC11705836; doi:10.1128/spectrum.03660-23)
Supplement: Supplemental File S5 — Functional annotations. [file spectrum.03660-23-s0006.xlsx]

## Sheet: omicsbox_table
	Tags	SeqName	Description	Length	#Hits	e-Value	sim mean	#GO	GO IDs	GO Names	Enzyme Codes	Enzyme Names	InterPro IDs	InterPro GO IDs	InterPro GO Names
TRUE	[BLASTED, MAPPED, ANNOTATED]	g14308.t1	glycoside hydrolase	653	20	1.33134e-151	58.84	2	P:GO:0005975; F:GO:0016798	P:carbohydrate metabolic process; F:hydrolase activity, acting on glycosyl bonds	EC:3.2	Glycosylases
TRUE	[BLASTED, MAPPED, ANNOTATED]	g14310.t1	Dpy-30-domain-containing protein	239	20	3.25002e-13	76.83	11	P:GO:0006096; P:GO:0031509; P:GO:0051568; F:GO:0003723; F:GO:0004332; C:GO:0005730; C:GO:0005840; C:GO:0020015; C:GO:0044666; C:GO:0048188; C:GO:0097014	P:glycolytic process; P:subtelomeric heterochromatin formation; P:histone H3-K4 methylation; F:RNA binding; F:fructose-bisphosphate aldolase activity; C:nucleolus; C:ribosome; C:glycosome; C:MLL3/4 complex; C:Set1C/COMPASS complex; C:ciliary plasm	EC:4.1.2.13	Fructose-bisphosphate aldolase
TRUE	[BLASTED, MAPPED, ANNOTATED]	g14312.t1	dihydroxy-acid dehydratase	619	20	0	86.14	8	P:GO:0006414; P:GO:0008652; P:GO:0009082; F:GO:0003746; F:GO:0004160; F:GO:0046872; F:GO:0051539; C:GO:0005737	P:translational elongation; P:amino acid biosynthetic process; P:branched-chain amino acid biosynthetic process; F:translation elongation factor activity; F:dihydroxy-acid dehydratase activity; F:metal ion binding; F:4 iron, 4 sulfur cluster binding; C:cytoplasm	EC:4.2.1.9	Dihydroxy-acid dehydratase
TRUE	[BLASTED, MAPPED, ANNOTATED]	g14317.t1	AATF isoform X1	596	20	1.51544e-63	53.92	6	P:GO:0006172; P:GO:0050789; F:GO:0004017; F:GO:0005515; C:GO:0005576; C:GO:0005758	P:ADP biosynthetic process; P:regulation of biological process; F:adenylate kinase activity; F:protein binding; C:extracellular region; C:mitochondrial intermembrane space	EC:2.7.4.4; EC:2.7.4.3	Nucleoside-phosphate kinase; Adenylate kinase
TRUE	[BLASTED, MAPPED, ANNOTATED]	g14321.t1	molecular chaperone	419	20	2.51422e-68	53.61	1	P:GO:0009987	P:cellular process
TRUE	[BLASTED, MAPPED, ANNOTATED]	g14325.t1	predicted protein	396	20	4.97986e-71	51.48	4	P:GO:0044260; P:GO:0090304; F:GO:0003824; C:GO:0110165	P:cellular macromolecule metabolic process; P:nucleic acid metabolic process; F:catalytic activity; C:cellular anatomical entity
TRUE	[BLASTED, MAPPED, ANNOTATED]	g14327.t1	nitrite reductase	77	20	3.72572e-07	78.69	1	F:GO:0005488	F:binding
TRUE	[BLASTED, MAPPED, ANNOTATED]	g14328.t1	nitrate reductase	879	20	0	71.48	6	P:GO:0044237; P:GO:2001057; F:GO:0046872; F:GO:0050463; F:GO:0097159; F:GO:1901363	P:cellular metabolic process; P:reactive nitrogen species metabolic process; F:metal ion binding; F:nitrate reductase [NAD(P)H] activity; F:organic cyclic compound binding; F:heterocyclic compound binding	EC:1.7.1.2; EC:1.7.99.4	Nitrate reductase (NAD(P)H); Nitrate reductase
TRUE	[BLASTED, MAPPED, ANNOTATED]	g14331.t1	Signal peptidase complex catalytic subunit SEC11C	194	20	3.40538e-91	79.98	8	P:GO:0006465; F:GO:0000166; F:GO:0003723; F:GO:0003774; F:GO:0004252; C:GO:0005730; C:GO:0005787; C:GO:0016020	P:signal peptide processing; F:nucleotide binding; F:RNA binding; F:cytoskeletal motor activity; F:serine-type endopeptidase activity; C:nucleolus; C:signal peptidase complex; C:membrane	EC:3.4.21	Acting on peptide bonds (peptidases)
TRUE	[BLASTED, MAPPED, ANNOTATED]	g14332.t1	HAD-like protein	389	20	2.35117e-121	65.81	9	P:GO:0045893; P:GO:0050896; F:GO:0000976; F:GO:0001216; F:GO:0003824; F:GO:0042802; F:GO:0046872; C:GO:0005829; C:GO:0032993	P:positive regulation of DNA-templated transcription; P:response to stimulus; F:transcription cis-regulatory region binding; F:DNA-binding transcription activator activity; F:catalytic activity; F:identical protein binding; F:metal ion binding; C:cytosol; C:protein-DNA complex
TRUE	[BLASTED, MAPPED, ANNOTATED]	g14334.t1	catalase	506	20	0	74.31	6	P:GO:0042542; P:GO:0042744; P:GO:0051716; F:GO:0004096; F:GO:0020037; C:GO:0005737	P:response to hydrogen peroxide; P:hydrogen peroxide catabolic process; P:cellular response to stimulus; F:catalase activity; F:heme binding; C:cytoplasm	EC:1.11.1.6	Catalase
TRUE	[BLASTED, MAPPED, ANNOTATED]	g14335.t1	putative endosomal protein	623	20	0	82.56	4	P:GO:0072657; C:GO:0000139; C:GO:0010008; C:GO:0016020	P:protein localization to membrane; C:Golgi membrane; C:endosome membrane; C:membrane
TRUE	[BLASTED, MAPPED, ANNOTATED]	g14336.t1	DUF1014-domain-containing protein	223	20	2.16579e-37	59.96	8	P:GO:0006139; P:GO:0042445; P:GO:1901564; P:GO:1901615; F:GO:0042562; F:GO:0044877; C:GO:0005615; C:GO:0032991	P:nucleobase-containing compound metabolic process; P:hormone metabolic process; P:organonitrogen compound metabolic process; P:organic hydroxy compound metabolic process; F:hormone binding; F:protein-containing complex binding; C:extracellular space; C:protein-containing complex
TRUE	[BLASTED, MAPPED, ANNOTATED]	g14337.t1	respiratory burst oxidase-like protein B	984	20	7.78561e-75	54.42	1	C:GO:0016020	C:membrane
TRUE	[BLASTED, MAPPED, ANNOTATED]	g14339.t1	PF06803 family	251	20	5.17956e-36	60.3	1	C:GO:0016020	C:membrane
TRUE	[BLASTED, MAPPED, ANNOTATED]	g14340.t1	Methyltransferase FkbM	191	16	2.93713e-27	51.19	8	P:GO:0006355; P:GO:0010604; P:GO:0030154; P:GO:0048522; P:GO:1901564; F:GO:0003677; F:GO:0003824; C:GO:0043229	P:regulation of DNA-templated transcription; P:positive regulation of macromolecule metabolic process; P:cell differentiation; P:positive regulation of cellular process; P:organonitrogen compound metabolic process; F:DNA binding; F:catalytic activity; C:intracellular organelle
TRUE	[BLASTED, MAPPED, ANNOTATED]	g14347.t1	SUMO-activating enzyme subunit 2	701	20	0	66.98	4	P:GO:0032446; F:GO:0005488; F:GO:0008641; C:GO:0005622	P:protein modification by small protein conjugation; F:binding; F:ubiquitin-like modifier activating enzyme activity; C:intracellular anatomical structure	EC:6.2	Forming carbon-sulfur bonds
TRUE	[BLASTED, MAPPED, ANNOTATED]	g14351.t1	RNA-binding domain-containing protein	316	20	8.67266e-76	66.13	1	F:GO:0003676	F:nucleic acid binding
TRUE	[BLASTED, MAPPED, ANNOTATED]	g14351.t2	RNA-binding domain-containing protein	302	20	1.02568e-75	66.5	1	F:GO:0003676	F:nucleic acid binding
TRUE	[BLASTED, MAPPED, ANNOTATED]	g14360.t1	hypothetical protein MNEG_11473	1508	6	9.39471e-69	59.23	1	C:GO:0016020	C:membrane
TRUE	[BLASTED, MAPPED, ANNOTATED]	g14361.t1	phosphoacetylglucosamine mutase	539	20	0	65.74	9	P:GO:0044238; P:GO:0046692; P:GO:0060279; P:GO:0071704; P:GO:2000130; F:GO:0016868; F:GO:0042802; F:GO:0046872; C:GO:0005576	P:primary metabolic process; P:sperm competition; P:positive regulation of ovulation; P:organic substance metabolic process; P:positive regulation of octopamine signaling pathway; F:intramolecular transferase activity, phosphotransferases; F:identical protein binding; F:metal ion binding; C:extracellular region	EC:5.4.2	Intramolecular transferases
TRUE	[BLASTED, MAPPED, ANNOTATED]	g14362.t1	acyl-CoA N-acyltransferase	164	20	4.2395e-50	66.76	6	P:GO:0006048; F:GO:0004343; F:GO:0048029; C:GO:0005783; C:GO:0005793; C:GO:0005794	P:UDP-N-acetylglucosamine biosynthetic process; F:glucosamine 6-phosphate N-acetyltransferase activity; F:monosaccharide binding; C:endoplasmic reticulum; C:endoplasmic reticulum-Golgi intermediate compartment; C:Golgi apparatus	EC:2.3.1.4	Glucosamine-phosphate N-acetyltransferase
TRUE	[BLASTED, MAPPED, ANNOTATED]	g14363.t1	nucleotide-diphospho-sugar transferase	477	20	0	68.72	13	P:GO:0001928; P:GO:0034109; P:GO:0050850; P:GO:0051239; P:GO:0071679; P:GO:2001260; F:GO:0005515; F:GO:0070569; C:GO:0005911; C:GO:0009897; C:GO:0030426; C:GO:0043025; C:GO:0099699	P:regulation of exocyst assembly; P:homotypic cell-cell adhesion; P:positive regulation of calcium-mediated signaling; P:regulation of multicellular organismal process; P:commissural neuron axon guidance; P:regulation of semaphorin-plexin signaling pathway; F:protein binding; F:uridylyltransferase activity; C:cell-cell junction; C:external side of plasma membrane; C:growth cone; C:neuronal cell b…	EC:2.7.7	Transferring phosphorus-containing groups
TRUE	[BLASTED, MAPPED, ANNOTATED]	g14364.t1	heavy metal translocating P-type ATPase	832	20	0	57.81	6	P:GO:0098655; F:GO:0022890; F:GO:0043167; F:GO:0097159; F:GO:1901363; C:GO:0110165	P:cation transmembrane transport; F:inorganic cation transmembrane transporter activity; F:ion binding; F:organic cyclic compound binding; F:heterocyclic compound binding; C:cellular anatomical entity	EC:7	Translocases
TRUE	[BLASTED, MAPPED, ANNOTATED]	g14365.t1	UDP-glucose 4-epimerase	247	20	4.32587e-136	79.77	5	P:GO:0006012; P:GO:0006364; F:GO:0003723; F:GO:0003978; C:GO:0005829	P:galactose metabolic process; P:rRNA processing; F:RNA binding; F:UDP-glucose 4-epimerase activity; C:cytosol	EC:5.1.3.2	UDP-glucose 4-epimerase
TRUE	[BLASTED, MAPPED, ANNOTATED]	g14365.t2	UDP-glucose 4-epimerase	346	20	0	77.63	5	P:GO:0006012; P:GO:0006364; F:GO:0003723; F:GO:0003978; C:GO:0005829	P:galactose metabolic process; P:rRNA processing; F:RNA binding; F:UDP-glucose 4-epimerase activity; C:cytosol	EC:5.1.3.2	UDP-glucose 4-epimerase
TRUE	[BLASTED, MAPPED, ANNOTATED]	g14367.t1	isomerising glucosamine-fructose-6-phosphate aminotransferase	720	20	0	68.31	8	P:GO:0006040; P:GO:0006796; P:GO:0009059; P:GO:0036211; P:GO:0044281; P:GO:1901137; P:GO:1901566; F:GO:0008483	P:amino sugar metabolic process; P:phosphate-containing compound metabolic process; P:macromolecule biosynthetic process; P:protein modification process; P:small molecule metabolic process; P:carbohydrate derivative biosynthetic process; P:organonitrogen compound biosynthetic process; F:transaminase activity	EC:2.6.1	Transferring nitrogenous groups
TRUE	[BLASTED, MAPPED, ANNOTATED]	g14368.t1	putative sugar phosphate/phosphate translocator	373	20	1.41736e-120	70.08	1	C:GO:0016020	C:membrane
TRUE	[BLASTED, MAPPED, ANNOTATED]	g14371.t1	isomerising glucosamine-fructose-6-phosphate aminotransferase	726	20	0	67.29	8	P:GO:0006040; P:GO:0006796; P:GO:0009059; P:GO:0036211; P:GO:0044281; P:GO:1901137; P:GO:1901566; F:GO:0008483	P:amino sugar metabolic process; P:phosphate-containing compound metabolic process; P:macromolecule biosynthetic process; P:protein modification process; P:small molecule metabolic process; P:carbohydrate derivative biosynthetic process; P:organonitrogen compound biosynthetic process; F:transaminase activity	EC:2.6.1	Transferring nitrogenous groups
TRUE	[BLASTED, MAPPED, ANNOTATED]	g14373.t1	hypothetical protein Rsub_10598	3192	12	1.59552e-123	58.17	1	C:GO:0016020	C:membrane
TRUE	[BLASTED, MAPPED, ANNOTATED]	g14386.t1	isomerising glucosamine-fructose-6-phosphate aminotransferase	718	20	0	68.25	8	P:GO:0006040; P:GO:0006796; P:GO:0009059; P:GO:0036211; P:GO:0044281; P:GO:1901137; P:GO:1901566; F:GO:0008483	P:amino sugar metabolic process; P:phosphate-containing compound metabolic process; P:macromolecule biosynthetic process; P:protein modification process; P:small molecule metabolic process; P:carbohydrate derivative biosynthetic process; P:organonitrogen compound biosynthetic process; F:transaminase activity	EC:2.6.1	Transferring nitrogenous groups
TRUE	[BLASTED, MAPPED, ANNOTATED]	g14389.t1	Clavaminate synthase-like protein	645	20	8.7568e-173	78.04	7	P:GO:0006355; P:GO:0006909; P:GO:0070079; F:GO:0033749; F:GO:0106140; C:GO:0005634; C:GO:0005737	P:regulation of DNA-templated transcription; P:phagocytosis; P:histone H4-R3 demethylation; F:histone H3R3 demethylase activity; F:P-TEFb complex binding; C:nucleus; C:cytoplasm	EC:1.14.11	Acting on paired donors, with incorporation or reduction of molecular oxygen. The oxygen incorporated need not be derived from O(2)
TRUE	[BLASTED, MAPPED, ANNOTATED]	g14390.t1	Zinc finger CCCH domain-containing protein 56	708	20	8.04576e-40	68.69	4	F:GO:0016491; F:GO:0043167; C:GO:0016020; C:GO:0043231	F:oxidoreductase activity; F:ion binding; C:membrane; C:intracellular membrane-bounded organelle	EC:1	Oxidoreductases
TRUE	[BLASTED, MAPPED, ANNOTATED]	g14391.t1	predicted protein	1226	16	1.57217e-26	53.14	2	P:GO:0044260; F:GO:0003824	P:cellular macromolecule metabolic process; F:catalytic activity
TRUE	[BLASTED, MAPPED, ANNOTATED]	g14392.t1	oxygen evolving enhancer 3 isoform C	417	20	1.16447e-85	51.89	2	F:GO:0003824; C:GO:0016020	F:catalytic activity; C:membrane
TRUE	[BLASTED, MAPPED, ANNOTATED]	g14396.t1	molybdenum cofactor sulfurase	1208	20	3.35383e-70	53.12	1	F:GO:0003824	F:catalytic activity
TRUE	[BLASTED, MAPPED, ANNOTATED]	g14397.t1	salt overly sensitive 1	2390	20	5.88431e-175	64.89	3	P:GO:0006812; P:GO:0055085; C:GO:0016020	P:cation transport; P:transmembrane transport; C:membrane
TRUE	[BLASTED, MAPPED, ANNOTATED]	g14400.t1	elongation factor	630	20	0	76.66	10	P:GO:0002184; P:GO:0006414; F:GO:0003746; F:GO:0003747; F:GO:0003924; F:GO:0005525; C:GO:0005829; C:GO:0005929; C:GO:0018444; C:GO:0043229	P:cytoplasmic translational termination; P:translational elongation; F:translation elongation factor activity; F:translation release factor activity; F:GTPase activity; F:GTP binding; C:cytosol; C:cilium; C:translation release factor complex; C:intracellular organelle	EC:3.6.1	Acting on acid anhydrides
TRUE	[BLASTED, MAPPED, ANNOTATED]	g14401.t1	chorismate synthase	434	20	0	80.85	6	P:GO:0008652; P:GO:0009073; P:GO:0009423; P:GO:0016567; F:GO:0004107; F:GO:0061630	P:amino acid biosynthetic process; P:aromatic amino acid family biosynthetic process; P:chorismate biosynthetic process; P:protein ubiquitination; F:chorismate synthase activity; F:ubiquitin protein ligase activity	EC:2; EC:4.2.3.5	Transferases; Chorismate synthase
TRUE	[BLASTED, MAPPED, ANNOTATED]	g14407.t1	Lysophosphatidylcholine acyltransferase 2	590	20	1.30764e-97	54.97	1	C:GO:0043229	C:intracellular organelle
TRUE	[BLASTED, MAPPED, ANNOTATED]	g14408.t1	probable bZIP transcription factor 11 at N-terminal half	693	20	2.51114e-23	61.41	6	P:GO:0006355; P:GO:0015031; F:GO:0003700; F:GO:0016788; C:GO:0005789; C:GO:0016020	P:regulation of DNA-templated transcription; P:protein transport; F:DNA-binding transcription factor activity; F:hydrolase activity, acting on ester bonds; C:endoplasmic reticulum membrane; C:membrane	EC:3.1	Acting on ester bonds
TRUE	[BLASTED, MAPPED, ANNOTATED]	g14410.t1	Prolyl 4-hydroxylase subunit alpha-2	321	20	4.39089e-129	69.65	4	P:GO:0018401; F:GO:0004656; F:GO:0046872; C:GO:0005783	P:peptidyl-proline hydroxylation to 4-hydroxy-L-proline; F:procollagen-proline 4-dioxygenase activity; F:metal ion binding; C:endoplasmic reticulum	EC:1.14.11.2	Procollagen-proline 4-dioxygenase
TRUE	[BLASTED, MAPPED, ANNOTATED]	g14411.t1	malate dehydrogenase	332	20	1.08375e-136	73.09	4	P:GO:0019752; P:GO:0044238; F:GO:0030060; C:GO:0005737	P:carboxylic acid metabolic process; P:primary metabolic process; F:L-malate dehydrogenase activity; C:cytoplasm	EC:1.1.1.37	Malate dehydrogenase
TRUE	[BLASTED, MAPPED, ANNOTATED]	g14412.t1	signal recognition particle receptor subunit beta-like	253	20	3.3885e-67	62.69	1	C:GO:0016020	C:membrane
TRUE	[BLASTED, MAPPED, ANNOTATED]	g14415.t1	UbiA prenyltransferase domain-containing protein	381	20	3.51393e-140	73.96	6	P:GO:0006744; P:GO:0008299; F:GO:0002083; F:GO:0008412; F:GO:0047293; C:GO:0031305	P:ubiquinone biosynthetic process; P:isoprenoid biosynthetic process; F:4-hydroxybenzoate decaprenyltransferase activity; F:4-hydroxybenzoate octaprenyltransferase activity; F:4-hydroxybenzoate nonaprenyltransferase activity; C:obsolete integral component of mitochondrial inner membrane	EC:2.5.1.39	4-hydroxybenzoate polyprenyltransferase
TRUE	[BLASTED, MAPPED, ANNOTATED]	g14416.t1	DHS-like NAD/FAD-binding domain-containing protein	870	20	4.53145e-128	70.36	1	F:GO:0003824	F:catalytic activity
TRUE	[BLASTED, MAPPED, ANNOTATED]	g14426.t1	family A G protein-coupled receptor-like protein	286	20	2.47906e-46	52.78	9	P:GO:0007165; P:GO:0007268; P:GO:0009605; P:GO:0019048; P:GO:0034220; F:GO:0004888; F:GO:0005230; F:GO:0098960; C:GO:0005886	P:signal transduction; P:chemical synaptic transmission; P:response to external stimulus; P:modulation by virus of host process; P:ion transmembrane transport; F:transmembrane signaling receptor activity; F:extracellular ligand-gated ion channel activity; F:postsynaptic neurotransmitter receptor activity; C:plasma membrane	EC:7	Translocases
TRUE	[BLASTED, MAPPED, ANNOTATED]	g14428.t1	predicted protein	2515	20	0	55.95	1	F:GO:0005488	F:binding
TRUE	[BLASTED, MAPPED, ANNOTATED]	g14436.t1	putative Inositol phosphorylceramide glucuronosyltransferase 1	682	20	5.04416e-124	55.67	6	P:GO:0006807; P:GO:0043170; P:GO:0044237; P:GO:0044238; F:GO:0005488; F:GO:0016787	P:nitrogen compound metabolic process; P:macromolecule metabolic process; P:cellular metabolic process; P:primary metabolic process; F:binding; F:hydrolase activity	EC:3	Hydrolases
TRUE	[BLASTED, MAPPED, ANNOTATED]	g14438.t1	Fatty acid 2-hydroxylase	240	20	8.84296e-62	58.62	4	P:GO:0006629; P:GO:0044237; F:GO:0003824; C:GO:0110165	P:lipid metabolic process; P:cellular metabolic process; F:catalytic activity; C:cellular anatomical entity
TRUE	[BLASTED, MAPPED, ANNOTATED]	g14440.t1	lycopene cyclase family protein CruP/VDE	715	20	0	63.11	2	P:GO:0016032; C:GO:0016020	P:viral process; C:membrane
TRUE	[BLASTED, MAPPED, ANNOTATED]	g14444.t1	conserved oligomeric Golgi complex subunit 1	1065	20	2.05181e-168	49.89	1	C:GO:0005794	C:Golgi apparatus
TRUE	[BLASTED, MAPPED, ANNOTATED]	g14445.t1	rRNA-processing fcf2-like	443	20	3.44117e-51	66.62	5	P:GO:0006396; P:GO:0009086; F:GO:0016787; F:GO:0046872; C:GO:0005730	P:RNA processing; P:methionine biosynthetic process; F:hydrolase activity; F:metal ion binding; C:nucleolus	EC:3	Hydrolases
TRUE	[BLASTED, MAPPED, ANNOTATED]	g14446.t1	la 1	469	20	1.42385e-75	60.6	2	P:GO:0006396; F:GO:0003723	P:RNA processing; F:RNA binding
TRUE	[BLASTED, MAPPED, ANNOTATED]	g14447.t1	anthranilate phosphoribosyltransferase	374	20	6.93637e-153	77.24	2	P:GO:0000162; F:GO:0004048	P:tryptophan biosynthetic process; F:anthranilate phosphoribosyltransferase activity	EC:2.4.2.18	Anthranilate phosphoribosyltransferase
TRUE	[BLASTED, MAPPED, ANNOTATED]	g14448.t1	ABC transporter G family member 22	760	20	0	66.04	5	P:GO:0055085; F:GO:0005524; F:GO:0016787; F:GO:0140359; C:GO:0016020	P:transmembrane transport; F:ATP binding; F:hydrolase activity; F:ABC-type transporter activity; C:membrane	EC:3; EC:7	Hydrolases; Translocases
TRUE	[BLASTED, MAPPED, ANNOTATED]	g14450.t1	probable inactive ubiquitin carboxyl-terminal hydrolase 54 at C-terminar half	2278	20	0	62.91	7	P:GO:0006101; P:GO:0046356; F:GO:0036440; C:GO:0005758; C:GO:0005829; C:GO:0016020; C:GO:0031410	P:citrate metabolic process; P:acetyl-CoA catabolic process; F:citrate synthase activity; C:mitochondrial intermembrane space; C:cytosol; C:membrane; C:cytoplasmic vesicle	EC:2.3.3	Acyltransferases
TRUE	[BLASTED, MAPPED, ANNOTATED]	g14451.t1	Stomatin-like protein 2, mitochondrial	435	20	1.02932e-169	79.65	7	P:GO:0006782; P:GO:0015074; F:GO:0003676; F:GO:0003870; F:GO:0030170; C:GO:0005759; C:GO:0016020	P:protoporphyrinogen IX biosynthetic process; P:DNA integration; F:nucleic acid binding; F:5-aminolevulinate synthase activity; F:pyridoxal phosphate binding; C:mitochondrial matrix; C:membrane	EC:2.3.1.37	5-aminolevulinate synthase
TRUE	[BLASTED, MAPPED, ANNOTATED]	g14452.t1	predicted protein	131	20	1.79413e-36	57.16	20	P:GO:0001817; P:GO:0007186; P:GO:0007204; P:GO:0007599; P:GO:0008015; P:GO:0010604; P:GO:0010959; P:GO:0031325; P:GO:0042060; P:GO:0044057; P:GO:0048523; P:GO:0051173; P:GO:0051240; P:GO:0065009; P:GO:0080090; P:GO:1902533; P:GO:1904062; F:GO:0099106; C:GO:0005886; C:GO:0043231	P:regulation of cytokine production; P:G protein-coupled receptor signaling pathway; P:positive regulation of cytosolic calcium ion concentration; P:hemostasis; P:blood circulation; P:positive regulation of macromolecule metabolic process; P:regulation of metal ion transport; P:positive regulation of cellular metabolic process; P:wound healing; P:regulation of system process; P:negative regulatio…
TRUE	[BLASTED, MAPPED, ANNOTATED]	g14453.t1	Brix-domain-containing protein	409	20	2.49981e-132	78.14	6	P:GO:0000027; P:GO:0006364; P:GO:0006662; F:GO:0015035; F:GO:0019843; C:GO:0005730	P:ribosomal large subunit assembly; P:rRNA processing; P:glycerol ether metabolic process; F:protein-disulfide reductase activity; F:rRNA binding; C:nucleolus	EC:1.8	Acting on a sulfur group of donors
TRUE	[BLASTED, MAPPED, ANNOTATED]	g14454.t1	predicted protein	342	20	2.13235e-70	60.9	1	C:GO:0110165	C:cellular anatomical entity
TRUE	[BLASTED, MAPPED, ANNOTATED]	g14456.t1	K(+) efflux antiporter chloroplastic-like	1053	20	0	75.26	10	P:GO:0006260; P:GO:0006813; P:GO:0039686; P:GO:1902600; F:GO:0003697; F:GO:0015386; F:GO:0046872; C:GO:0009507; C:GO:0016020; C:GO:0042025	P:DNA replication; P:potassium ion transport; P:bidirectional double-stranded viral DNA replication; P:proton transmembrane transport; F:single-stranded DNA binding; F:potassium:proton antiporter activity; F:metal ion binding; C:chloroplast; C:membrane; C:host cell nucleus	EC:7	Translocases
TRUE	[BLASTED, MAPPED, ANNOTATED]	g14457.t1	thioredoxin Ch2	176	20	8.41559e-64	79.66	4	P:GO:0006364; P:GO:0006662; F:GO:0015035; F:GO:0019843	P:rRNA processing; P:glycerol ether metabolic process; F:protein-disulfide reductase activity; F:rRNA binding	EC:1.8	Acting on a sulfur group of donors
TRUE	[BLASTED, MAPPED, ANNOTATED]	g14458.t1	peptide methionine sulfoxide reductase	302	20	8.91615e-141	71.39	5	P:GO:0034599; F:GO:0008113; F:GO:0016853; F:GO:0036456; C:GO:0005737	P:cellular response to oxidative stress; F:peptide-methionine (S)-S-oxide reductase activity; F:isomerase activity; F:L-methionine-(S)-S-oxide reductase activity; C:cytoplasm	EC:5; EC:1.8.4.13; EC:1.8.4.11	Isomerases; L-methionine (S)-S-oxide reductase; Peptide-methionine (S)-S-oxide reductase
TRUE	[BLASTED, MAPPED, ANNOTATED]	g14460.t1	PLAC8 family-domain-containing protein	86	20	1.26406e-11	63.44	1	C:GO:0016020	C:membrane
TRUE	[BLASTED, MAPPED, ANNOTATED]	g14463.t1	Tryptophan--tRNA ligase	402	20	0	86.32	4	P:GO:0006436; F:GO:0004830; F:GO:0005524; C:GO:0005737	P:tryptophanyl-tRNA aminoacylation; F:tryptophan-tRNA ligase activity; F:ATP binding; C:cytoplasm	EC:6.1.1.2	Tryptophan--tRNA ligase
TRUE	[BLASTED, MAPPED, ANNOTATED]	g14464.t1	putative leucyl tRNA synthetase	916	20	0	78.22	14	P:GO:0006006; P:GO:0006429; P:GO:0006468; P:GO:0106074; F:GO:0002161; F:GO:0004672; F:GO:0004823; F:GO:0005524; F:GO:0016620; F:GO:0046872; F:GO:0050661; F:GO:0051287; C:GO:0005829; C:GO:0016020	P:glucose metabolic process; P:leucyl-tRNA aminoacylation; P:protein phosphorylation; P:aminoacyl-tRNA metabolism involved in translational fidelity; F:aminoacyl-tRNA editing activity; F:protein kinase activity; F:leucine-tRNA ligase activity; F:ATP binding; F:oxidoreductase activity, acting on the aldehyde or oxo group of donors, NAD or NADP as acceptor; F:metal ion binding; F:NADP binding; F:NA…	EC:2.7.1; EC:6.1.1.4; EC:3.1.1.1; EC:1.2.1	Transferring phosphorus-containing groups; Leucine--tRNA ligase; Carboxylesterase; Acting on the aldehyde or oxo group of donors
TRUE	[BLASTED, MAPPED, ANNOTATED]	g14465.t1	WAT1-related chloroplastic	114	2	1.42509e-09	70.48	1	C:GO:0016020	C:membrane
TRUE	[BLASTED, MAPPED, ANNOTATED]	g14466.t1	DNA-binding HORMA domain-containing	211	20	1.88489e-94	74.92	4	P:GO:0007094; P:GO:0051301; F:GO:0003677; C:GO:0005634	P:mitotic spindle assembly checkpoint signaling; P:cell division; F:DNA binding; C:nucleus
TRUE	[BLASTED, MAPPED, ANNOTATED]	g14467.t1	molybdopterin biosynthesis	487	20	2.08593e-178	66.75	6	P:GO:0006777; P:GO:0018315; P:GO:0032324; F:GO:0005488; F:GO:0061599; C:GO:0005829	P:Mo-molybdopterin cofactor biosynthetic process; P:molybdenum incorporation into molybdenum-molybdopterin complex; P:molybdopterin cofactor biosynthetic process; F:binding; F:molybdopterin molybdotransferase activity; C:cytosol	EC:2.10.1.1	Molybdopterin molybdotransferase
TRUE	[BLASTED, MAPPED, ANNOTATED]	g14469.t1	SNF2 super family	1194	20	0	61.16	6	P:GO:0006629; P:GO:0044237; F:GO:0000166; F:GO:0004029; F:GO:0043167; C:GO:0005622	P:lipid metabolic process; P:cellular metabolic process; F:nucleotide binding; F:aldehyde dehydrogenase (NAD+) activity; F:ion binding; C:intracellular anatomical structure	EC:1.2.1.5; EC:1.2.1.3	Aldehyde dehydrogenase (NAD(P)(+)); Aldehyde dehydrogenase (NAD(+))
TRUE	[BLASTED, MAPPED, ANNOTATED]	g14475.t1	predicted protein	518	20	6.31019e-51	44.22	5	F:GO:0008233; C:GO:0005737; C:GO:0005929; C:GO:0016020; C:GO:0043231	F:peptidase activity; C:cytoplasm; C:cilium; C:membrane; C:intracellular membrane-bounded organelle	EC:3.4	Acting on peptide bonds (peptidases)
TRUE	[BLASTED, MAPPED, ANNOTATED]	g14476.t1	Formate/nitrite transporter	352	20	3.1649e-93	64.04	4	P:GO:0009987; P:GO:0044238; P:GO:0071704; F:GO:0004722	P:cellular process; P:primary metabolic process; P:organic substance metabolic process; F:protein serine/threonine phosphatase activity	EC:3.1.3.16	Protein-serine/threonine phosphatase
TRUE	[BLASTED, MAPPED, ANNOTATED]	g14477.t1	Transcription factor bHLH34	509	20	1.12256e-24	65.86	16	P:GO:0006284; P:GO:0006355; P:GO:0036294; P:GO:0043101; P:GO:0046202; P:GO:0051353; P:GO:0055086; P:GO:1900081; P:GO:1900275; P:GO:1901135; F:GO:0000701; F:GO:0016757; F:GO:0046983; F:GO:0051539; C:GO:0005737; C:GO:0016020	P:base-excision repair; P:regulation of DNA-templated transcription; P:cellular response to decreased oxygen levels; P:purine-containing compound salvage; P:cyanide biosynthetic process; P:positive regulation of oxidoreductase activity; P:nucleobase-containing small molecule metabolic process; P:regulation of arginine catabolic process; P:negative regulation of phospholipase C activity; P:carbohy…	EC:2.4; EC:3.2.2.31	Glycosyltransferases; Adenine glycosylase
TRUE	[BLASTED, MAPPED, ANNOTATED]	g14479.t1	transcription factor bHLH34	359	20	7.2061e-16	58.37	8	P:GO:0006355; P:GO:0036294; P:GO:0046202; P:GO:0051353; P:GO:0055086; P:GO:1900081; P:GO:1900275; F:GO:0016740	P:regulation of DNA-templated transcription; P:cellular response to decreased oxygen levels; P:cyanide biosynthetic process; P:positive regulation of oxidoreductase activity; P:nucleobase-containing small molecule metabolic process; P:regulation of arginine catabolic process; P:negative regulation of phospholipase C activity; F:transferase activity	EC:2	Transferases
TRUE	[BLASTED, MAPPED, ANNOTATED]	g14483.t1	regulator of ribonuclease activity A	1050	20	1.59867e-32	50.4	1	F:GO:0003824	F:catalytic activity
TRUE	[BLASTED, MAPPED, ANNOTATED]	g14484.t1	Serine palmitoyltransferase 1	673	20	0	66.01	9	P:GO:0030148; P:GO:0044271; P:GO:0044419; F:GO:0016740; F:GO:0036094; F:GO:0043168; F:GO:0097159; F:GO:1901363; C:GO:0016020	P:sphingolipid biosynthetic process; P:cellular nitrogen compound biosynthetic process; P:biological process involved in interspecies interaction between organisms; F:transferase activity; F:small molecule binding; F:anion binding; F:organic cyclic compound binding; F:heterocyclic compound binding; C:membrane	EC:2	Transferases
TRUE	[BLASTED, MAPPED, ANNOTATED]	g14485.t1	probable BRISC and BRCA1-A complex member 2	473	16	3.27233e-29	46.34	1	C:GO:0110165	C:cellular anatomical entity
TRUE	[BLASTED, MAPPED, ANNOTATED]	g14487.t1	Primary amine oxidase, lung isozyme	927	20	0	45.65	1	F:GO:0016641	F:oxidoreductase activity, acting on the CH-NH2 group of donors, oxygen as acceptor	EC:1.4.3	Acting on the CH-NH(2) group of donors
TRUE	[BLASTED, MAPPED, ANNOTATED]	g14489.t1	RmlC-like cupin	304	20	5.21915e-117	69.57	1	F:GO:0016787	F:hydrolase activity	EC:3	Hydrolases
TRUE	[BLASTED, MAPPED, ANNOTATED]	g14490.t1	predicted protein	897	20	2.84266e-178	56.33	3	P:GO:0044248; C:GO:0005737; C:GO:0043229	P:cellular catabolic process; C:cytoplasm; C:intracellular organelle
TRUE	[BLASTED, MAPPED, ANNOTATED]	g14493.t1	predicted protein	191	20	1.34034e-44	54.58	1	F:GO:0005488	F:binding
TRUE	[BLASTED, MAPPED, ANNOTATED]	g14496.t1	Guanosine-3',5'-bis(diphosphate) 3'-pyrophosphohydrolase	976	20	3.47037e-162	54.1	8	P:GO:0019048; P:GO:0044068; P:GO:0044237; P:GO:0071704; F:GO:0003824; F:GO:0097159; F:GO:1901363; C:GO:0110165	P:modulation by virus of host process; P:modulation by symbiont of host cellular process; P:cellular metabolic process; P:organic substance metabolic process; F:catalytic activity; F:organic cyclic compound binding; F:heterocyclic compound binding; C:cellular anatomical entity
TRUE	[BLASTED, MAPPED, ANNOTATED]	g14497.t1	polyadenylate-binding 2	672	15	4.37179e-22	57.8	3	P:GO:0044237; F:GO:0003723; C:GO:0005840	P:cellular metabolic process; F:RNA binding; C:ribosome
TRUE	[BLASTED, MAPPED, ANNOTATED]	g14499.t1	predicted protein	1065	20	0	63.58	2	P:GO:0009150; F:GO:0016772	P:purine ribonucleotide metabolic process; F:transferase activity, transferring phosphorus-containing groups	EC:2.7	Transferring phosphorus-containing groups
TRUE	[BLASTED, MAPPED, ANNOTATED]	g14500.t1	exportin 1	1067	20	0	81.33	10	P:GO:0000055; P:GO:0000056; P:GO:0006468; P:GO:0006611; F:GO:0004674; F:GO:0005049; F:GO:0005524; F:GO:0031267; C:GO:0005634; C:GO:0005737	P:ribosomal large subunit export from nucleus; P:ribosomal small subunit export from nucleus; P:protein phosphorylation; P:protein export from nucleus; F:protein serine/threonine kinase activity; F:nuclear export signal receptor activity; F:ATP binding; F:small GTPase binding; C:nucleus; C:cytoplasm	EC:2.7.1	Transferring phosphorus-containing groups
TRUE	[BLASTED, MAPPED, ANNOTATED]	g14502.t1	RWP-RK domain-containing transcription factor	876	20	6.24224e-68	68.56	2	P:GO:0015031; F:GO:0016740	P:protein transport; F:transferase activity	EC:2	Transferases
TRUE	[BLASTED, MAPPED, ANNOTATED]	g14504.t1	Arsenical-resistance protein Acr3	487	11	1.40151e-156	70.74	3	P:GO:0006810; F:GO:0022857; C:GO:0016020	P:transport; F:transmembrane transporter activity; C:membrane	EC:7	Translocases
TRUE	[BLASTED, MAPPED, ANNOTATED]	g14506.t1	NADPH-dependent FMN reductase	129	3	8.08641e-55	60.23	1	F:GO:0016491	F:oxidoreductase activity	EC:1	Oxidoreductases
TRUE	[BLASTED, MAPPED, ANNOTATED]	g14508.t1	arsenite methyltransferase	393	20	9.54794e-161	73.97	1	F:GO:0008168	F:methyltransferase activity	EC:2.1.1	Transferring one-carbon groups
TRUE	[BLASTED, MAPPED, ANNOTATED]	g14509.t1	nucleotide-diphospho-sugar transferase	304	20	1.13691e-82	58.92	1	F:GO:0003824	F:catalytic activity
TRUE	[BLASTED, MAPPED, ANNOTATED]	g14510.t1	Rad51 DNA recombinase 2	261	20	4.65203e-52	50.38	3	P:GO:0009987; F:GO:0003677; C:GO:0110165	P:cellular process; F:DNA binding; C:cellular anatomical entity
TRUE	[BLASTED, MAPPED, ANNOTATED]	g14512.t1	Sodium hydrogen exchanger 7	1853	20	4.91459e-161	64.45	3	P:GO:0006812; P:GO:0055085; C:GO:0016020	P:cation transport; P:transmembrane transport; C:membrane
TRUE	[BLASTED, MAPPED, ANNOTATED]	g14513.t1	putative gluconokinase	212	20	1.89954e-35	56.37	5	P:GO:0005975; P:GO:0044237; F:GO:0000166; F:GO:0016301; F:GO:0016787	P:carbohydrate metabolic process; P:cellular metabolic process; F:nucleotide binding; F:kinase activity; F:hydrolase activity	EC:2.7; EC:3	Transferring phosphorus-containing groups; Hydrolases
TRUE	[BLASTED, MAPPED, ANNOTATED]	g14514.t1	predicted protein	535	20	7.54697e-150	56.65	5	P:GO:0008152; P:GO:0009987; F:GO:0003824; C:GO:0005622; C:GO:0016020	P:metabolic process; P:cellular process; F:catalytic activity; C:intracellular anatomical structure; C:membrane
TRUE	[BLASTED, MAPPED, ANNOTATED]	g14515.t1	ACrystal structure of Chlamydomonas reinhardtii prolyl-4 hydroxylase type I complexed with zinc and pyridine-2,4-dicarboxylate	152	20	1.85688e-68	79.64	47	P:GO:0000122; P:GO:0006272; P:GO:0006287; P:GO:0006298; P:GO:0007507; P:GO:0018401; P:GO:0019985; P:GO:0030855; P:GO:0031297; P:GO:0032077; P:GO:0032355; P:GO:0034644; P:GO:0044849; P:GO:0045739; P:GO:0045740; P:GO:0046686; P:GO:0070301; P:GO:0071466; P:GO:0071548; P:GO:0097421; P:GO:1900264; P:GO:1902065; P:GO:1902990; F:GO:0000701; F:GO:0003682; F:GO:0003684; F:GO:0004656; F:GO:0005506; F:GO:00…	P:negative regulation of transcription by RNA polymerase II; P:leading strand elongation; P:base-excision repair, gap-filling; P:mismatch repair; P:heart development; P:peptidyl-proline hydroxylation to 4-hydroxy-L-proline; P:translesion synthesis; P:epithelial cell differentiation; P:replication fork processing; P:positive regulation of deoxyribonuclease activity; P:response to estradiol; P:cell…	EC:3.2.2.31; EC:1.14.11.2	Adenine glycosylase; Procollagen-proline 4-dioxygenase
TRUE	[BLASTED, MAPPED, ANNOTATED]	g14518.t1	hypothetical protein FRX49_07092	618	8	0	68.99	1	C:GO:0016020	C:membrane
TRUE	[BLASTED, MAPPED, ANNOTATED]	g14520.t1	Splicing factor 3B subunit 2	724	20	0	69.74	6	P:GO:0000398; C:GO:0005684; C:GO:0005686; C:GO:0005689; C:GO:0071011; C:GO:0071013	P:mRNA splicing, via spliceosome; C:U2-type spliceosomal complex; C:U2 snRNP; C:U12-type spliceosomal complex; C:precatalytic spliceosome; C:catalytic step 2 spliceosome
TRUE	[BLASTED, MAPPED, ANNOTATED]	g14521.t1	calcium ATPase	1022	20	0	70.23	3	P:GO:0006816; F:GO:0000166; C:GO:0016020	P:calcium ion transport; F:nucleotide binding; C:membrane
TRUE	[BLASTED, MAPPED, ANNOTATED]	g14524.t1	alanine-glyoxylate transaminase	418	20	0	76.05	4	P:GO:0019265; F:GO:0004760; F:GO:0008453; C:GO:0005777	P:glycine biosynthetic process, by transamination of glyoxylate; F:serine-pyruvate transaminase activity; F:alanine-glyoxylate transaminase activity; C:peroxisome	EC:2.6.1.44; EC:2.6.1.51	Alanine--glyoxylate transaminase; Serine--pyruvate transaminase
TRUE	[BLASTED, MAPPED, ANNOTATED]	g14525.t1	calcium-transporting ATPase endoplasmic reticulum-type	461	20	9.94377e-152	67.05	7	P:GO:0006816; P:GO:0015628; P:GO:0043952; F:GO:0000166; F:GO:0016298; F:GO:0043167; C:GO:0016020	P:calcium ion transport; P:protein secretion by the type II secretion system; P:protein transport by the Sec complex; F:nucleotide binding; F:lipase activity; F:ion binding; C:membrane	EC:3.1.1	Acting on ester bonds
TRUE	[BLASTED, MAPPED, ANNOTATED]	g14526.t1	peroxisome biogenesis 6	1118	20	0	62.44	2	F:GO:0005524; F:GO:0016887	F:ATP binding; F:ATP hydrolysis activity	EC:3.6.1	Acting on acid anhydrides
TRUE	[BLASTED, MAPPED, ANNOTATED]	g14527.t1	hypothetical protein MNEG_13111	87	20	8.42935e-19	73.08	9	P:GO:0006468; P:GO:0006913; P:GO:0033036; P:GO:0071702; P:GO:0071705; F:GO:0004674; F:GO:0005524; C:GO:0005643; C:GO:0016020	P:protein phosphorylation; P:nucleocytoplasmic transport; P:macromolecule localization; P:organic substance transport; P:nitrogen compound transport; F:protein serine/threonine kinase activity; F:ATP binding; C:nuclear pore; C:membrane	EC:2.7.1	Transferring phosphorus-containing groups
TRUE	[BLASTED, MAPPED, ANNOTATED]	g14528.t1	Peptide-N4-N-acetyl-beta-D-glucosaminylaspar agine amidase F precursor	775	20	1.0415e-81	46.78	1	F:GO:0003824	F:catalytic activity
TRUE	[BLASTED, MAPPED, ANNOTATED]	g14529.t1	glycoside hydrolase	783	20	1.00035e-92	59.26	2	P:GO:0071704; F:GO:0016798	P:organic substance metabolic process; F:hydrolase activity, acting on glycosyl bonds	EC:3.2	Glycosylases
TRUE	[BLASTED, MAPPED, ANNOTATED]	g14531.t1	tRNA-splicing endonuclease positive effector (SEN1) (ISS)	814	20	1.07412e-165	55.24	1	F:GO:0003824	F:catalytic activity
TRUE	[BLASTED, MAPPED, ANNOTATED]	g14532.t1	predicted protein	896	20	0	66.45	3	P:GO:0006468; F:GO:0004674; F:GO:0005524	P:protein phosphorylation; F:protein serine/threonine kinase activity; F:ATP binding	EC:2.7.1	Transferring phosphorus-containing groups
TRUE	[BLASTED, MAPPED, ANNOTATED]	g14534.t1	cystathionine beta-synthase	238	20	1.03246e-57	69.27	1	F:GO:0016740	F:transferase activity	EC:2	Transferases
TRUE	[BLASTED, MAPPED, ANNOTATED]	g14535.t1	protein phosphatase 2C catalytic subunit	674	20	4.04484e-160	70.72	3	P:GO:0006470; F:GO:0004722; F:GO:0046872	P:protein dephosphorylation; F:protein serine/threonine phosphatase activity; F:metal ion binding	EC:3.1.3.16	Protein-serine/threonine phosphatase
TRUE	[BLASTED, MAPPED, ANNOTATED]	g14535.t2	protein phosphatase 2C catalytic subunit	675	20	5.70544e-162	70.74	3	P:GO:0006470; F:GO:0004722; F:GO:0046872	P:protein dephosphorylation; F:protein serine/threonine phosphatase activity; F:metal ion binding	EC:3.1.3.16	Protein-serine/threonine phosphatase
TRUE	[BLASTED, MAPPED, ANNOTATED]	g14537.t1	ribonuclease H-like protein	201	20	1.85279e-60	68.77	11	P:GO:0006091; P:GO:0006139; P:GO:0015979; P:GO:0043170; F:GO:0004527; F:GO:0008233; F:GO:0097159; F:GO:1901363; C:GO:0005737; C:GO:0016020; C:GO:0043231	P:generation of precursor metabolites and energy; P:nucleobase-containing compound metabolic process; P:photosynthesis; P:macromolecule metabolic process; F:exonuclease activity; F:peptidase activity; F:organic cyclic compound binding; F:heterocyclic compound binding; C:cytoplasm; C:membrane; C:intracellular membrane-bounded organelle	EC:3.1; EC:3.4	Acting on ester bonds; Acting on peptide bonds (peptidases)
TRUE	[BLASTED, MAPPED, ANNOTATED]	g14538.t1	kynurenine alpha-aminoadipate mitochondrial	516	20	3.22009e-143	60.54	4	P:GO:0008152; F:GO:0003824; F:GO:0097159; F:GO:1901363	P:metabolic process; F:catalytic activity; F:organic cyclic compound binding; F:heterocyclic compound binding
TRUE	[BLASTED, MAPPED, ANNOTATED]	g14540.t1	predicted protein	1051	17	1.1073e-38	65.5	8	P:GO:0006357; P:GO:0007165; P:GO:0016310; F:GO:0000978; F:GO:0004672; F:GO:0046872; C:GO:0005634; C:GO:0005667	P:regulation of transcription by RNA polymerase II; P:signal transduction; P:phosphorylation; F:RNA polymerase II cis-regulatory region sequence-specific DNA binding; F:protein kinase activity; F:metal ion binding; C:nucleus; C:transcription regulator complex	EC:2.7.1	Transferring phosphorus-containing groups
TRUE	[BLASTED, MAPPED, ANNOTATED]	g14542.t1	tubulin binding cofactor	353	20	1.73337e-98	54.07	4	C:GO:0005737; C:GO:0016020; C:GO:0033643; C:GO:0043227	C:cytoplasm; C:membrane; C:host cell part; C:membrane-bounded organelle
TRUE	[BLASTED, MAPPED, ANNOTATED]	g14546.t1	glyoxylate hydroxypyruvate reductase A	323	20	1.57825e-102	62.88	5	F:GO:0005515; F:GO:0016616; C:GO:0001931; C:GO:0005886; C:GO:0005902	F:protein binding; F:oxidoreductase activity, acting on the CH-OH group of donors, NAD or NADP as acceptor; C:uropod; C:plasma membrane; C:microvillus	EC:1.1.1	Acting on the CH-OH group of donors
TRUE	[BLASTED, MAPPED, ANNOTATED]	g14547.t1	PHP domain-like protein	343	20	6.64347e-54	73.62	5	P:GO:0008033; P:GO:0090502; F:GO:0003723; F:GO:0003824; C:GO:0005655	P:tRNA processing; P:RNA phosphodiester bond hydrolysis, endonucleolytic; F:RNA binding; F:catalytic activity; C:nucleolar ribonuclease P complex
TRUE	[BLASTED, MAPPED, ANNOTATED]	g14548.t1	predicted protein	1197	20	0	59.65	5	P:GO:0007165; P:GO:0016310; F:GO:0004672; F:GO:0046872; C:GO:0005622	P:signal transduction; P:phosphorylation; F:protein kinase activity; F:metal ion binding; C:intracellular anatomical structure	EC:2.7.1	Transferring phosphorus-containing groups
TRUE	[BLASTED, MAPPED, ANNOTATED]	g14550.t1	putative methionine-tRNA ligase	790	20	0	75.09	10	P:GO:0006431; P:GO:0019646; P:GO:1902600; F:GO:0000049; F:GO:0004129; F:GO:0004825; F:GO:0005524; C:GO:0005743; C:GO:0005829; C:GO:0016020	P:methionyl-tRNA aminoacylation; P:aerobic electron transport chain; P:proton transmembrane transport; F:tRNA binding; F:cytochrome-c oxidase activity; F:methionine-tRNA ligase activity; F:ATP binding; C:mitochondrial inner membrane; C:cytosol; C:membrane	EC:6.1.1.10; EC:1.9; EC:7.1.1.9	Methionine--tRNA ligase; Acting on a heme group of donors; Cytochrome-c oxidase
TRUE	[BLASTED, MAPPED, ANNOTATED]	g14551.t1	predicted protein	159	20	1.8743e-60	76.92	6	P:GO:0006779; F:GO:0016740; F:GO:0016853; F:GO:0043167; C:GO:0009706; C:GO:0016020	P:porphyrin-containing compound biosynthetic process; F:transferase activity; F:isomerase activity; F:ion binding; C:chloroplast inner membrane; C:membrane	EC:2; EC:5	Transferases; Isomerases
TRUE	[BLASTED, MAPPED, ANNOTATED]	g14566.t1	endonuclease-reverse transcriptase	215	20	5.16257e-67	69.31	2	P:GO:0090304; F:GO:0003824	P:nucleic acid metabolic process; F:catalytic activity
TRUE	[BLASTED, MAPPED, ANNOTATED]	g14571.t1	galactose oxidase	137	20	8.39898e-37	53.64	3	C:GO:0005737; C:GO:0043232; C:GO:0099512	C:cytoplasm; C:intracellular non-membrane-bounded organelle; C:supramolecular fiber
TRUE	[BLASTED, MAPPED, ANNOTATED]	g14572.t1	galactose oxidase	188	20	4.06124e-52	52.17	14	P:GO:0001819; P:GO:0002684; P:GO:0006955; P:GO:0031325; P:GO:0048523; P:GO:1902533; F:GO:0005515; C:GO:0005737; C:GO:0012505; C:GO:0016020; C:GO:0032991; C:GO:0043231; C:GO:0043232; C:GO:0099512	P:positive regulation of cytokine production; P:positive regulation of immune system process; P:immune response; P:positive regulation of cellular metabolic process; P:negative regulation of cellular process; P:positive regulation of intracellular signal transduction; F:protein binding; C:cytoplasm; C:endomembrane system; C:membrane; C:protein-containing complex; C:intracellular membrane-bounded …
TRUE	[BLASTED, MAPPED, ANNOTATED]	g14573.t1	probable TSET complex member tstB	1316	20	7.10856e-155	45.18	9	P:GO:0008202; P:GO:0010033; P:GO:0031326; P:GO:0062012; P:GO:0080090; F:GO:0004497; F:GO:0097159; F:GO:1901363; C:GO:0043231	P:steroid metabolic process; P:response to organic substance; P:regulation of cellular biosynthetic process; P:regulation of small molecule metabolic process; P:regulation of primary metabolic process; F:monooxygenase activity; F:organic cyclic compound binding; F:heterocyclic compound binding; C:intracellular membrane-bounded organelle	EC:1	Oxidoreductases
TRUE	[BLASTED, MAPPED, ANNOTATED]	g14574.t1	subunit of the chloroplast cytochrome b6f complex	105	20	2.01802e-14	75.14	7	P:GO:0015979; P:GO:0017004; P:GO:0022900; F:GO:0045158; C:GO:0009512; C:GO:0009535; C:GO:0016020	P:photosynthesis; P:cytochrome complex assembly; P:electron transport chain; F:electron transporter, transferring electrons within cytochrome b6/f complex of photosystem II activity; C:cytochrome b6f complex; C:chloroplast thylakoid membrane; C:membrane	EC:1	Oxidoreductases
TRUE	[BLASTED, MAPPED, ANNOTATED]	g14576.t1	Lipoyl synthase	357	20	0	81.77	9	P:GO:0009107; P:GO:0009249; F:GO:0016992; F:GO:0046872; F:GO:0051539; F:GO:0102552; F:GO:0102553; C:GO:0005739; C:GO:0009507	P:lipoate biosynthetic process; P:protein lipoylation; F:lipoate synthase activity; F:metal ion binding; F:4 iron, 4 sulfur cluster binding; F:obsolete lipoyl synthase activity (acting on glycine-cleavage complex H protein; F:obsolete lipoyl synthase activity (acting on pyruvate dehydrogenase E2 protein); C:mitochondrion; C:chloroplast	EC:2.8.1.8	Lipoyl synthase
TRUE	[BLASTED, MAPPED, ANNOTATED]	g14577.t1	putative Ribulose-phosphate 3-epimerase, chloroplastic	273	20	1.64658e-134	83.23	16	P:GO:0009052; P:GO:0009409; P:GO:0009624; P:GO:0019323; P:GO:0019684; P:GO:0042773; P:GO:0044262; F:GO:0004750; F:GO:0008137; F:GO:0016787; F:GO:0046872; F:GO:0048038; C:GO:0005829; C:GO:0010319; C:GO:0031676; C:GO:0045272	P:pentose-phosphate shunt, non-oxidative branch; P:response to cold; P:response to nematode; P:pentose catabolic process; P:photosynthesis, light reaction; P:ATP synthesis coupled electron transport; P:cellular carbohydrate metabolic process; F:D-ribulose-phosphate 3-epimerase activity; F:NADH dehydrogenase (ubiquinone) activity; F:hydrolase activity; F:metal ion binding; F:quinone binding; C:cyt…	EC:7.1.1.2; EC:1.6.5.11; EC:3; EC:5.1.3.1; EC:1.6.5.2	NADH:ubiquinone reductase (H(+)-translocating); NADH dehydrogenase (quinone); Hydrolases; Ribulose-phosphate 3-epimerase; NAD(P)H dehydrogenase (quinone)
TRUE	[BLASTED, MAPPED, ANNOTATED]	g14578.t1	glutathione peroxidase	154	20	3.34199e-33	65.27	2	P:GO:0050896; F:GO:0004601	P:response to stimulus; F:peroxidase activity	EC:1.11.1	Acting on a peroxide as acceptor
TRUE	[BLASTED, MAPPED, ANNOTATED]	g14580.t1	NHL repeat-containing 2	156	20	1.23053e-71	76.07	2	P:GO:0015074; F:GO:0003676	P:DNA integration; F:nucleic acid binding
TRUE	[BLASTED, MAPPED, ANNOTATED]	g14580.t2	NHL repeat-containing 2	166	20	5.13961e-82	81.08	2	P:GO:0015074; F:GO:0003676	P:DNA integration; F:nucleic acid binding
TRUE	[BLASTED, MAPPED, ANNOTATED]	g14581.t1	ubiquinone biosynthesis protein	274	20	4.31246e-97	75.16	2	F:GO:0005488; C:GO:0005743	F:binding; C:mitochondrial inner membrane
TRUE	[BLASTED, MAPPED, ANNOTATED]	g14583.t1	acetolactate synthase	512	20	0	70	6	P:GO:0009097; P:GO:0009099; P:GO:0016032; P:GO:0044403; F:GO:0003984; C:GO:0005829	P:isoleucine biosynthetic process; P:valine biosynthetic process; P:viral process; P:biological process involved in symbiotic interaction; F:acetolactate synthase activity; C:cytosol	EC:2.2.1.6	Acetolactate synthase
TRUE	[BLASTED, MAPPED, ANNOTATED]	g14584.t1	kinase-like domain-containing protein	1182	20	1.25618e-103	73.62	6	P:GO:0006468; P:GO:0007165; F:GO:0004672; F:GO:0005524; C:GO:0005739; C:GO:0016020	P:protein phosphorylation; P:signal transduction; F:protein kinase activity; F:ATP binding; C:mitochondrion; C:membrane	EC:2.7.1	Transferring phosphorus-containing groups
TRUE	[BLASTED, MAPPED, ANNOTATED]	g14586.t1	ATP-binding cassette transporter	1551	20	0	60.88	4	P:GO:0055085; F:GO:0000166; F:GO:0042626; C:GO:0016020	P:transmembrane transport; F:nucleotide binding; F:ATPase-coupled transmembrane transporter activity; C:membrane	EC:7	Translocases
TRUE	[BLASTED, MAPPED, ANNOTATED]	g14586.t2	ATP-binding cassette transporter	1551	20	0	60.69	4	P:GO:0055085; F:GO:0000166; F:GO:0042626; C:GO:0016020	P:transmembrane transport; F:nucleotide binding; F:ATPase-coupled transmembrane transporter activity; C:membrane	EC:7	Translocases
TRUE	[BLASTED, MAPPED, ANNOTATED]	g14588.t1	rab-GTPase-TBC domain-containing protein	628	20	2.27509e-136	67.1	3	P:GO:0006886; P:GO:0090630; F:GO:0005096	P:intracellular protein transport; P:activation of GTPase activity; F:GTPase activator activity
TRUE	[BLASTED, MAPPED, ANNOTATED]	g14589.t1	Vacuolar transporter chaperone 4	693	20	0	70.15	1	C:GO:0016020	C:membrane
TRUE	[BLASTED, MAPPED, ANNOTATED]	g14592.t1	glutamine synthetase/guanido kinase	465	20	3.41193e-103	54.54	1	F:GO:0003824	F:catalytic activity
TRUE	[BLASTED, MAPPED, ANNOTATED]	g14594.t1	flagellar basal body component	188	20	5.17844e-64	66.74	3	P:GO:0030030; P:GO:0050896; C:GO:0005929	P:cell projection organization; P:response to stimulus; C:cilium
TRUE	[BLASTED, MAPPED, ANNOTATED]	g14599.t1	predicted protein	1804	20	7.6731e-167	50.1	3	P:GO:0008152; F:GO:0005488; F:GO:0016491	P:metabolic process; F:binding; F:oxidoreductase activity	EC:1	Oxidoreductases
TRUE	[BLASTED, MAPPED, ANNOTATED]	g14602.t1	Peptide-N(4)-(N-acetyl-beta-D-glucosaminyl)a sparagine amidase F	223	20	2.4231e-34	56.48	1	C:GO:0110165	C:cellular anatomical entity
TRUE	[BLASTED, MAPPED, ANNOTATED]	g14608.t1	ubiquitin carboxyl-terminal hydrolase 24	1655	20	2.67754e-85	50.59	1	F:GO:0016787	F:hydrolase activity	EC:3	Hydrolases
TRUE	[BLASTED, MAPPED, ANNOTATED]	g14609.t1	DUF1338 domain-containing protein	285	20	1.51831e-69	52.94	5	P:GO:0044237; P:GO:0044238; P:GO:1901564; F:GO:0005488; F:GO:0016740	P:cellular metabolic process; P:primary metabolic process; P:organonitrogen compound metabolic process; F:binding; F:transferase activity	EC:2	Transferases
TRUE	[BLASTED, MAPPED, ANNOTATED]	g14610.t1	Nodulation receptor kinase	431	20	1.84718e-78	70.41	5	P:GO:0006468; F:GO:0004674; F:GO:0005524; F:GO:0030246; C:GO:0016020	P:protein phosphorylation; F:protein serine/threonine kinase activity; F:ATP binding; F:carbohydrate binding; C:membrane	EC:2.7.1	Transferring phosphorus-containing groups
TRUE	[BLASTED, MAPPED, ANNOTATED]	g14611.t1	nodulation receptor kinase	911	20	2.05802e-50	47.77	4	P:GO:0008152; P:GO:0009987; F:GO:0005488; F:GO:0016301	P:metabolic process; P:cellular process; F:binding; F:kinase activity	EC:2.7	Transferring phosphorus-containing groups
TRUE	[BLASTED, MAPPED, ANNOTATED]	g14612.t1	Heterogeneous nuclear ribonucleoprotein H3	478	20	9.10362e-64	64.21	1	F:GO:0003723	F:RNA binding
TRUE	[BLASTED, MAPPED, ANNOTATED]	g14614.t1	LST8-like protein isoform X1	317	20	0	88.46	9	P:GO:0007155; P:GO:0016310; P:GO:0031929; P:GO:0032956; F:GO:0016301; C:GO:0009289; C:GO:0016020; C:GO:0031931; C:GO:0031932	P:cell adhesion; P:phosphorylation; P:TOR signaling; P:regulation of actin cytoskeleton organization; F:kinase activity; C:pilus; C:membrane; C:TORC1 complex; C:TORC2 complex	EC:2.7	Transferring phosphorus-containing groups
TRUE	[BLASTED, MAPPED, ANNOTATED]	g14615.t1	SNF2 family N-terminal domain-containing protein	320	20	4.40713e-61	63.05	2	F:GO:0000166; F:GO:0046872	F:nucleotide binding; F:metal ion binding
TRUE	[BLASTED, MAPPED, ANNOTATED]	g14616.t1	F-box protein	1152	20	4.61659e-102	58.46	1	F:GO:0005488	F:binding
TRUE	[BLASTED, MAPPED, ANNOTATED]	g14618.t1	Pheophorbide a oxygenase	534	20	1.10122e-169	58.44	2	F:GO:0005488; C:GO:0005737	F:binding; C:cytoplasm
TRUE	[BLASTED, MAPPED, ANNOTATED]	g14620.t1	ubiquitin carboxyl-terminal hydrolase isozyme L3	241	20	8.28225e-93	68.64	4	P:GO:0006508; P:GO:0019538; F:GO:0008234; C:GO:0005737	P:proteolysis; P:protein metabolic process; F:cysteine-type peptidase activity; C:cytoplasm	EC:3.4	Acting on peptide bonds (peptidases)
TRUE	[BLASTED, MAPPED, ANNOTATED]	g14623.t1	probable zinc finger CCCH domain-containing protein 30 at N-terminal half	677	20	9.89452e-69	78.71	3	P:GO:0009987; F:GO:0046872; C:GO:0110165	P:cellular process; F:metal ion binding; C:cellular anatomical entity
TRUE	[BLASTED, MAPPED, ANNOTATED]	g14623.t2	probable zinc finger CCCH domain-containing protein 30 at N-terminal half	678	20	4.50046e-69	76.38	3	P:GO:0009987; F:GO:0046872; C:GO:0110165	P:cellular process; F:metal ion binding; C:cellular anatomical entity
TRUE	[BLASTED, MAPPED, ANNOTATED]	g14624.t1	XRN 5'-3' exonuclease N-terminus-domain-containing protein	651	20	1.20892e-85	46.8	7	P:GO:0006629; P:GO:0044237; P:GO:0050789; F:GO:0005488; F:GO:0016298; F:GO:0052689; C:GO:0110165	P:lipid metabolic process; P:cellular metabolic process; P:regulation of biological process; F:binding; F:lipase activity; F:carboxylic ester hydrolase activity; C:cellular anatomical entity	EC:3.1.1.1	Carboxylesterase
TRUE	[BLASTED, MAPPED, ANNOTATED]	g14627.t1	mitochondrial sodium hydrogen exchanger 9B2	600	20	1.36343e-166	60.17	1	P:GO:0006810	P:transport
TRUE	[BLASTED, MAPPED, ANNOTATED]	g14628.t1	predicted protein	468	20	7.57274e-71	47.83	2	F:GO:0097159; F:GO:1901363	F:organic cyclic compound binding; F:heterocyclic compound binding
TRUE	[BLASTED, MAPPED, ANNOTATED]	g14629.t1	splicing factor U2af large subunit B-like	460	20	2.24859e-171	70.01	9	P:GO:0006396; P:GO:0039522; P:GO:0039611; P:GO:0039690; P:GO:0097659; F:GO:0000166; F:GO:0003723; F:GO:0016779; C:GO:0005684	P:RNA processing; P:suppression by virus of host mRNA export from nucleus; P:obsolete suppression by virus of host translation initiation factor activity; P:positive stranded viral RNA replication; P:nucleic acid-templated transcription; F:nucleotide binding; F:RNA binding; F:nucleotidyltransferase activity; C:U2-type spliceosomal complex	EC:2.7.7	Transferring phosphorus-containing groups
TRUE	[BLASTED, MAPPED, ANNOTATED]	g14632.t1	metacaspase type II	396	20	6.06954e-78	53.79	1	C:GO:0110165	C:cellular anatomical entity
TRUE	[BLASTED, MAPPED, ANNOTATED]	g14636.t1	40S ribosomal protein S19-1	156	20	1.49077e-79	83.51	5	P:GO:0000028; P:GO:0006412; F:GO:0003723; F:GO:0003735; C:GO:0022627	P:ribosomal small subunit assembly; P:translation; F:RNA binding; F:structural constituent of ribosome; C:cytosolic small ribosomal subunit
TRUE	[BLASTED, MAPPED, ANNOTATED]	g14638.t1	Beta-galactosidase 17	697	20	0	61.55	1	F:GO:0016798	F:hydrolase activity, acting on glycosyl bonds	EC:3.2	Glycosylases
TRUE	[BLASTED, MAPPED, ANNOTATED]	g14639.t1	probable protein MET1, chloroplastic	217	20	4.13898e-42	66.04	1	C:GO:0110165	C:cellular anatomical entity
TRUE	[BLASTED, MAPPED, ANNOTATED]	g14640.t1	predicted protein	195	20	8.69946e-87	76.32	5	P:GO:0015031; P:GO:0032509; P:GO:0045324; C:GO:0000815; C:GO:0005771	P:protein transport; P:endosome transport via multivesicular body sorting pathway; P:late endosome to vacuole transport; C:ESCRT III complex; C:multivesicular body
TRUE	[BLASTED, MAPPED, ANNOTATED]	g14644.t1	predicted protein	449	20	1.61423e-178	64.77	3	F:GO:0016740; F:GO:0097159; F:GO:1901363	F:transferase activity; F:organic cyclic compound binding; F:heterocyclic compound binding	EC:2	Transferases
TRUE	[BLASTED, MAPPED, ANNOTATED]	g14645.t1	hydroxyethylthiazole kinase	278	20	2.59135e-80	66.13	4	P:GO:0044237; F:GO:0005488; F:GO:0016740; C:GO:0110165	P:cellular metabolic process; F:binding; F:transferase activity; C:cellular anatomical entity	EC:2	Transferases
TRUE	[BLASTED, MAPPED, ANNOTATED]	g14646.t1	hydroxymethylpyrimidine kinase	1237	20	1.24141e-168	57.16	2	P:GO:0044237; F:GO:0016740	P:cellular metabolic process; F:transferase activity	EC:2	Transferases
TRUE	[BLASTED, MAPPED, ANNOTATED]	g14647.t1	mitochondrial substrate carrier	622	20	1.11223e-134	76.94	3	P:GO:0055085; F:GO:0003824; C:GO:0016020	P:transmembrane transport; F:catalytic activity; C:membrane
TRUE	[BLASTED, MAPPED, ANNOTATED]	g14649.t1	DNA topoisomerase I	522	20	9.43421e-151	65.83	2	F:GO:0016853; C:GO:0110165	F:isomerase activity; C:cellular anatomical entity	EC:5	Isomerases
TRUE	[BLASTED, MAPPED, ANNOTATED]	g14651.t1	kinase-like protein	616	20	1.03588e-142	60.16	1	F:GO:0004672	F:protein kinase activity	EC:2.7.1	Transferring phosphorus-containing groups
TRUE	[BLASTED, MAPPED, ANNOTATED]	g14652.t1	ATP-dependent DNA helicase PIF1	859	20	1.36976e-43	46.45	1	P:GO:0009987	P:cellular process
TRUE	[BLASTED, MAPPED, ANNOTATED]	g14653.t1	6IChain 6I, FAP252	263	20	2.48453e-73	61.62	1	C:GO:0110165	C:cellular anatomical entity
TRUE	[BLASTED, MAPPED, ANNOTATED]	g14655.t1	Clp protease	577	20	0	58.91	3	P:GO:0044238; P:GO:0071704; F:GO:0016787	P:primary metabolic process; P:organic substance metabolic process; F:hydrolase activity	EC:3	Hydrolases
TRUE	[BLASTED, MAPPED, ANNOTATED]	g14656.t1	2-oxoglutarate dehydrogenase, E1 component	1089	20	0	55.5	1	F:GO:0016491	F:oxidoreductase activity	EC:1	Oxidoreductases
TRUE	[BLASTED, MAPPED, ANNOTATED]	g14657.t1	putative ABC transporter ATP-binding protein	88	20	4.69674e-19	66.92	6	P:GO:0044237; F:GO:0000166; F:GO:0015399; C:GO:0005737; C:GO:0016020; C:GO:0043231	P:cellular metabolic process; F:nucleotide binding; F:primary active transmembrane transporter activity; C:cytoplasm; C:membrane; C:intracellular membrane-bounded organelle	EC:7	Translocases
TRUE	[BLASTED, MAPPED, ANNOTATED]	g14658.t1	glycosyl hydrolase	326	20	2.50042e-68	56.95	3	F:GO:0003824; F:GO:0097159; F:GO:1901363	F:catalytic activity; F:organic cyclic compound binding; F:heterocyclic compound binding
TRUE	[BLASTED, MAPPED, ANNOTATED]	g14660.t1	Transmembrane protein with receptor homology region containing H2 motif	438	20	8.0145e-133	60.46	1	P:GO:0019538	P:protein metabolic process
TRUE	[BLASTED, MAPPED, ANNOTATED]	g14664.t1	predicted protein	273	20	5.09043e-46	58.67	10	P:GO:0007172; P:GO:0009593; P:GO:0032110; P:GO:0043113; P:GO:0050920; P:GO:0071230; P:GO:1902021; F:GO:0042802; C:GO:0005886; C:GO:0098561	P:signal complex assembly; P:detection of chemical stimulus; P:regulation of protein histidine kinase activity; P:receptor clustering; P:regulation of chemotaxis; P:cellular response to amino acid stimulus; P:regulation of bacterial-type flagellum-dependent cell motility; F:identical protein binding; C:plasma membrane; C:methyl accepting chemotaxis protein complex
TRUE	[BLASTED, MAPPED, ANNOTATED]	g14667.t1	Rubisco activase	421	20	0	88.96	2	F:GO:0005524; F:GO:0016887	F:ATP binding; F:ATP hydrolysis activity	EC:3.6.1	Acting on acid anhydrides
TRUE	[BLASTED, MAPPED, ANNOTATED]	g14668.t1	kinase-like protein	537	20	0	75.94	5	P:GO:0006468; F:GO:0004674; F:GO:0005524; F:GO:0008146; C:GO:0016020	P:protein phosphorylation; F:protein serine/threonine kinase activity; F:ATP binding; F:sulfotransferase activity; C:membrane	EC:2.7.1; EC:2.8.2	Transferring phosphorus-containing groups; Transferring sulfur-containing groups
TRUE	[BLASTED, MAPPED, ANNOTATED]	g14669.t1	acyl transferase/acyl hydrolase/lysophospholipase	226	16	1.49334e-24	48.24	2	P:GO:0009987; C:GO:0005886	P:cellular process; C:plasma membrane
TRUE	[BLASTED, MAPPED, ANNOTATED]	g14671.t1	Ubiquitin-like modifier-activating enzyme 5	417	20	1.41924e-155	69.2	6	P:GO:0006754; P:GO:0006811; P:GO:0032446; F:GO:0008641; C:GO:0031966; C:GO:0045263	P:ATP biosynthetic process; P:ion transport; P:protein modification by small protein conjugation; F:ubiquitin-like modifier activating enzyme activity; C:mitochondrial membrane; C:proton-transporting ATP synthase complex, coupling factor F(o)	EC:6.2	Forming carbon-sulfur bonds
TRUE	[BLASTED, MAPPED, ANNOTATED]	g14672.t1	Lysosomal acid lipase/cholesteryl ester hydrolase	1163	20	3.32512e-124	61.53	5	P:GO:0009987; P:GO:0044238; P:GO:0071704; C:GO:0016020; C:GO:0043229	P:cellular process; P:primary metabolic process; P:organic substance metabolic process; C:membrane; C:intracellular organelle
TRUE	[BLASTED, MAPPED, ANNOTATED]	g14675.t1	predicted protein	601	20	1.01985e-153	54.46	4	P:GO:0044260; F:GO:0003824; F:GO:0097159; F:GO:1901363	P:cellular macromolecule metabolic process; F:catalytic activity; F:organic cyclic compound binding; F:heterocyclic compound binding
TRUE	[BLASTED, MAPPED, ANNOTATED]	g14678.t1	plasma membrane intrinsic protein	365	20	1.03081e-75	50.22	1	P:GO:0009987	P:cellular process
TRUE	[BLASTED, MAPPED, ANNOTATED]	g14680.t1	hydroxymethylglutaryl-CoA synthase	463	20	2.8926e-139	57.53	9	P:GO:0006412; P:GO:0008610; P:GO:0044255; P:GO:1901360; F:GO:0003735; F:GO:0016746; C:GO:0000228; C:GO:0005730; C:GO:0022626	P:translation; P:lipid biosynthetic process; P:cellular lipid metabolic process; P:organic cyclic compound metabolic process; F:structural constituent of ribosome; F:acyltransferase activity; C:nuclear chromosome; C:nucleolus; C:cytosolic ribosome	EC:2.3	Acyltransferases
TRUE	[BLASTED, MAPPED, ANNOTATED]	g14681.t1	Protein FD	251	20	4.85648e-18	65.05	5	P:GO:0006355; F:GO:0003824; F:GO:0097159; F:GO:1901363; C:GO:0043229	P:regulation of DNA-templated transcription; F:catalytic activity; F:organic cyclic compound binding; F:heterocyclic compound binding; C:intracellular organelle
TRUE	[BLASTED, MAPPED, ANNOTATED]	g14683.t1	cysteine synthase	401	20	0	87.04	4	P:GO:0006535; F:GO:0004124; F:GO:0016829; C:GO:0005737	P:cysteine biosynthetic process from serine; F:cysteine synthase activity; F:lyase activity; C:cytoplasm	EC:2.5.1.47; EC:4	Cysteine synthase; Lyases
TRUE	[BLASTED, MAPPED, ANNOTATED]	g14690.t1	kinase-like protein	1239	20	7.80031e-67	64.31	4	P:GO:0016310; F:GO:0000166; F:GO:0004672; C:GO:0016020	P:phosphorylation; F:nucleotide binding; F:protein kinase activity; C:membrane	EC:2.7.1	Transferring phosphorus-containing groups
TRUE	[BLASTED, MAPPED, ANNOTATED]	g14690.t2	kinase-like protein	411	20	4.23657e-24	62.16	8	P:GO:0006807; P:GO:0016310; P:GO:0043170; P:GO:0044238; F:GO:0000166; F:GO:0004672; C:GO:0005622; C:GO:0016020	P:nitrogen compound metabolic process; P:phosphorylation; P:macromolecule metabolic process; P:primary metabolic process; F:nucleotide binding; F:protein kinase activity; C:intracellular anatomical structure; C:membrane	EC:2.7.1	Transferring phosphorus-containing groups
TRUE	[BLASTED, MAPPED, ANNOTATED]	g14691.t1	kinase-like protein	1329	20	2.9129e-66	65.03	1	F:GO:0016301	F:kinase activity	EC:2.7	Transferring phosphorus-containing groups
TRUE	[BLASTED, MAPPED, ANNOTATED]	g14691.t2	kinase-like protein	1324	20	3.00365e-66	65.03	1	F:GO:0016301	F:kinase activity	EC:2.7	Transferring phosphorus-containing groups
TRUE	[BLASTED, MAPPED, ANNOTATED]	g14694.t1	ubiquitin-conjugating enzyme family	397	20	5.51786e-84	62.55	1	F:GO:0016740	F:transferase activity	EC:2	Transferases
TRUE	[BLASTED, MAPPED, ANNOTATED]	g14696.t1	26S proteasome regulatory complex	424	20	0	78.88	3	P:GO:0006511; F:GO:0005198; C:GO:0008541	P:ubiquitin-dependent protein catabolic process; F:structural molecule activity; C:proteasome regulatory particle, lid subcomplex
TRUE	[BLASTED, MAPPED, ANNOTATED]	g14699.t1	UPF0061-domain-containing protein	554	20	0	71.2	3	F:GO:0000166; F:GO:0016740; F:GO:0043168	F:nucleotide binding; F:transferase activity; F:anion binding	EC:2	Transferases
TRUE	[BLASTED, MAPPED, ANNOTATED]	g14704.t1	predicted protein	562	20	2.6835e-86	61.08	6	P:GO:0006508; P:GO:0010033; P:GO:0034976; F:GO:0005515; C:GO:0005789; C:GO:0016020	P:proteolysis; P:response to organic substance; P:response to endoplasmic reticulum stress; F:protein binding; C:endoplasmic reticulum membrane; C:membrane
TRUE	[BLASTED, MAPPED, ANNOTATED]	g14707.t1	acid phosphatase/Vanadium-dependent haloperoxidase	418	20	9.84373e-79	49.86	2	P:GO:0007186; C:GO:0016020	P:G protein-coupled receptor signaling pathway; C:membrane
TRUE	[BLASTED, MAPPED, ANNOTATED]	g14708.t1	Autophagy-related protein 9	138	10	6.53083e-21	56.94	2	F:GO:0016787; C:GO:0110165	F:hydrolase activity; C:cellular anatomical entity	EC:3	Hydrolases
TRUE	[BLASTED, MAPPED, ANNOTATED]	g14710.t1	putative steroid-binding protein 3	261	20	3.86014e-99	69.23	5	P:GO:0009987; F:GO:0016829; C:GO:0005634; C:GO:0012505; C:GO:0016020	P:cellular process; F:lyase activity; C:nucleus; C:endomembrane system; C:membrane	EC:4	Lyases
TRUE	[BLASTED, MAPPED, ANNOTATED]	g14711.t1	kinase-like protein	852	20	5.78389e-66	53.65	3	P:GO:0044237; F:GO:0003676; C:GO:0043229	P:cellular metabolic process; F:nucleic acid binding; C:intracellular organelle
TRUE	[BLASTED, MAPPED, ANNOTATED]	g14712.t1	spindle assembly abnormal 6-like protein	575	20	2.3534e-112	61.87	2	P:GO:0016070; C:GO:0005622	P:RNA metabolic process; C:intracellular anatomical structure
TRUE	[BLASTED, MAPPED, ANNOTATED]	g14714.t1	pre-mRNA-processing 40A	782	20	6.48627e-164	60.01	3	P:GO:0000398; C:GO:0140513; C:GO:1990904	P:mRNA splicing, via spliceosome; C:nuclear protein-containing complex; C:ribonucleoprotein complex
TRUE	[BLASTED, MAPPED, ANNOTATED]	g14715.t1	predicted protein	90	20	4.69084e-18	68.15	1	C:GO:0043231	C:intracellular membrane-bounded organelle
TRUE	[BLASTED, MAPPED, ANNOTATED]	g14716.t1	gonidia-specific protein	254	20	6.65037e-92	71.29	5	P:GO:0043567; F:GO:0003824; F:GO:0031994; F:GO:0031995; C:GO:0005615	P:regulation of insulin-like growth factor receptor signaling pathway; F:catalytic activity; F:insulin-like growth factor I binding; F:insulin-like growth factor II binding; C:extracellular space
TRUE	[BLASTED, MAPPED, ANNOTATED]	g14718.t1	Riboflavin biosynthesis protein RibD	197	20	3.6402e-69	77.11	3	P:GO:0009231; F:GO:0008270; F:GO:0008835	P:riboflavin biosynthetic process; F:zinc ion binding; F:diaminohydroxyphosphoribosylaminopyrimidine deaminase activity	EC:3.5.4.26	Diaminohydroxyphosphoribosylaminopyrimidine deaminase
TRUE	[BLASTED, MAPPED, ANNOTATED]	g14721.t1	transcription factor Myb13	534	20	4.16052e-51	71.74	11	P:GO:0006355; P:GO:0006431; F:GO:0000166; F:GO:0000978; F:GO:0000981; F:GO:0003723; F:GO:0004825; F:GO:0005515; F:GO:0008270; C:GO:0005634; C:GO:0005829	P:regulation of DNA-templated transcription; P:methionyl-tRNA aminoacylation; F:nucleotide binding; F:RNA polymerase II cis-regulatory region sequence-specific DNA binding; F:DNA-binding transcription factor activity, RNA polymerase II-specific; F:RNA binding; F:methionine-tRNA ligase activity; F:protein binding; F:zinc ion binding; C:nucleus; C:cytosol	EC:6.1.1.10	Methionine--tRNA ligase
TRUE	[BLASTED, MAPPED, ANNOTATED]	g14722.t1	dnaJ-like zinc-finger protein	150	20	2.04192e-30	59.37	1	F:GO:0016787	F:hydrolase activity	EC:3	Hydrolases
TRUE	[BLASTED, MAPPED, ANNOTATED]	g14723.t1	Sulfite exporter TauE/SafE family protein 3	721	20	2.00499e-50	60.91	1	C:GO:0016020	C:membrane
TRUE	[BLASTED, MAPPED, ANNOTATED]	g14724.t1	Inosine triphosphate pyrophosphatase	196	20	1.69875e-90	78.29	8	P:GO:0009117; P:GO:0009204; P:GO:0034404; F:GO:0000166; F:GO:0035529; F:GO:0036218; F:GO:0046872; C:GO:0005737	P:nucleotide metabolic process; P:deoxyribonucleoside triphosphate catabolic process; P:nucleobase-containing small molecule biosynthetic process; F:nucleotide binding; F:NADH pyrophosphatase activity; F:dTTP diphosphatase activity; F:metal ion binding; C:cytoplasm	EC:3.6.1.9	Nucleotide diphosphatase
TRUE	[BLASTED, MAPPED, ANNOTATED]	g14726.t1	predicted protein	199	20	1.53305e-99	76.78	12	P:GO:0006412; P:GO:0048193; F:GO:0003677; F:GO:0003735; F:GO:0046982; C:GO:0000786; C:GO:0005634; C:GO:0005783; C:GO:0005794; C:GO:0005839; C:GO:0005840; C:GO:0030008	P:translation; P:Golgi vesicle transport; F:DNA binding; F:structural constituent of ribosome; F:protein heterodimerization activity; C:nucleosome; C:nucleus; C:endoplasmic reticulum; C:Golgi apparatus; C:proteasome core complex; C:ribosome; C:TRAPP complex
TRUE	[BLASTED, MAPPED, ANNOTATED]	g14727.t1	Tetratricopeptide repeat	311	20	3.50703e-101	68.84	1	C:GO:0110165	C:cellular anatomical entity
TRUE	[BLASTED, MAPPED, ANNOTATED]	g14729.t1	Nucleolar GTP-binding 2	537	3	1.0189e-07	60.49	1	C:GO:0110165	C:cellular anatomical entity
TRUE	[BLASTED, MAPPED, ANNOTATED]	g14731.t1	probable Ocs element-binding factor 1 at C-terminar half	374	17	1.84098e-13	54.21	2	F:GO:0003824; C:GO:0110165	F:catalytic activity; C:cellular anatomical entity
TRUE	[BLASTED, MAPPED, ANNOTATED]	g14732.t1	probable Ocs element-binding factor 1 at C-terminar half	413	20	4.39032e-22	65.44	6	P:GO:0006355; P:GO:0015031; F:GO:0003700; F:GO:0016788; C:GO:0005789; C:GO:0016020	P:regulation of DNA-templated transcription; P:protein transport; F:DNA-binding transcription factor activity; F:hydrolase activity, acting on ester bonds; C:endoplasmic reticulum membrane; C:membrane	EC:3.1	Acting on ester bonds
TRUE	[BLASTED, MAPPED, ANNOTATED]	g14735.t1	iron-sulfur cluster	196	20	7.50989e-39	67.02	2	P:GO:0008152; F:GO:0051536	P:metabolic process; F:iron-sulfur cluster binding
TRUE	[BLASTED, MAPPED, ANNOTATED]	g14737.t1	kinase-like protein	504	20	5.57503e-129	61.23	2	P:GO:0009987; F:GO:0016301	P:cellular process; F:kinase activity	EC:2.7	Transferring phosphorus-containing groups
TRUE	[BLASTED, MAPPED, ANNOTATED]	g14738.t1	Vacuolar transporter chaperone 4	1013	20	7.18972e-81	49.06	1	F:GO:0003824	F:catalytic activity
TRUE	[BLASTED, MAPPED, ANNOTATED]	g14740.t1	predicted protein	1343	20	5.27753e-118	50.95	1	C:GO:0110165	C:cellular anatomical entity
TRUE	[BLASTED, MAPPED, ANNOTATED]	g14747.t1	predicted protein	541	20	7.69557e-77	50.35	1	C:GO:0110165	C:cellular anatomical entity
TRUE	[BLASTED, MAPPED, ANNOTATED]	g14748.t1	predicted protein	1053	20	2.66209e-17	64.49	16	P:GO:0000050; P:GO:0001889; P:GO:0006591; P:GO:0007494; P:GO:0009410; P:GO:0010043; P:GO:0019240; P:GO:0032868; P:GO:0055081; P:GO:0070781; F:GO:0004585; F:GO:0005543; F:GO:0016597; F:GO:0042301; F:GO:0042802; C:GO:0005743	P:urea cycle; P:liver development; P:ornithine metabolic process; P:midgut development; P:response to xenobiotic stimulus; P:response to zinc ion; P:citrulline biosynthetic process; P:response to insulin; P:anion homeostasis; P:response to biotin; F:ornithine carbamoyltransferase activity; F:phospholipid binding; F:amino acid binding; F:phosphate ion binding; F:identical protein binding; C:mitoch…	EC:2.1.3.3	Ornithine carbamoyltransferase
TRUE	[BLASTED, MAPPED, ANNOTATED]	g14752.t1	mitochondrial substrate carrier protein	306	20	2.76104e-160	80.73	6	P:GO:0015689; P:GO:0015742; P:GO:0071423; F:GO:0015098; F:GO:0015367; C:GO:0016020	P:molybdate ion transport; P:alpha-ketoglutarate transport; P:malate transmembrane transport; F:molybdate ion transmembrane transporter activity; F:oxoglutarate:malate antiporter activity; C:membrane	EC:7	Translocases
TRUE	[BLASTED, MAPPED, ANNOTATED]	g14753.t1	GrpE nucleotide exchange factor	295	20	1.83465e-66	71.89	10	P:GO:0000079; P:GO:0030150; P:GO:0110045; P:GO:1900087; F:GO:0000774; F:GO:0016538; F:GO:0051082; C:GO:0000307; C:GO:0001405; C:GO:0005634	P:regulation of cyclin-dependent protein serine/threonine kinase activity; P:protein import into mitochondrial matrix; P:negative regulation of cell cycle switching, mitotic to meiotic cell cycle; P:positive regulation of G1/S transition of mitotic cell cycle; F:adenyl-nucleotide exchange factor activity; F:cyclin-dependent protein serine/threonine kinase regulator activity; F:unfolded protein bi…
TRUE	[BLASTED, MAPPED, ANNOTATED]	g14754.t1	serine hydroxymethyltransferase	522	20	0	84.21	15	P:GO:0006261; P:GO:0006565; P:GO:0019264; P:GO:0032259; P:GO:0035999; P:GO:0046655; P:GO:0071897; F:GO:0003677; F:GO:0003887; F:GO:0004372; F:GO:0008168; F:GO:0008270; F:GO:0030170; F:GO:0070905; C:GO:0005737	P:DNA-templated DNA replication; P:L-serine catabolic process; P:glycine biosynthetic process from serine; P:methylation; P:tetrahydrofolate interconversion; P:folic acid metabolic process; P:DNA biosynthetic process; F:DNA binding; F:DNA-directed DNA polymerase activity; F:glycine hydroxymethyltransferase activity; F:methyltransferase activity; F:zinc ion binding; F:pyridoxal phosphate binding; …	EC:2.1.2.1; EC:2.7.7.7; EC:2.1.1	Glycine hydroxymethyltransferase; DNA-directed DNA polymerase; Transferring one-carbon groups
TRUE	[BLASTED, MAPPED, ANNOTATED]	g14755.t1	predicted protein	865	20	4.66328e-15	67.24	1	F:GO:0003824	F:catalytic activity
TRUE	[BLASTED, MAPPED, ANNOTATED]	g14757.t1	predicted protein	503	20	3.10478e-14	62.24	1	F:GO:0005488	F:binding
TRUE	[BLASTED, MAPPED, ANNOTATED]	g14759.t1	predicted protein	817	20	3.02126e-14	66.54	16	P:GO:0000050; P:GO:0001889; P:GO:0006591; P:GO:0007494; P:GO:0009410; P:GO:0010043; P:GO:0019240; P:GO:0032868; P:GO:0055081; P:GO:0070781; F:GO:0004585; F:GO:0005543; F:GO:0016597; F:GO:0042301; F:GO:0042802; C:GO:0005743	P:urea cycle; P:liver development; P:ornithine metabolic process; P:midgut development; P:response to xenobiotic stimulus; P:response to zinc ion; P:citrulline biosynthetic process; P:response to insulin; P:anion homeostasis; P:response to biotin; F:ornithine carbamoyltransferase activity; F:phospholipid binding; F:amino acid binding; F:phosphate ion binding; F:identical protein binding; C:mitoch…	EC:2.1.3.3	Ornithine carbamoyltransferase
TRUE	[BLASTED, MAPPED, ANNOTATED]	g14764.t1	U box	700	20	1.467e-12	66.49	2	F:GO:0003676; F:GO:0003824	F:nucleic acid binding; F:catalytic activity
TRUE	[BLASTED, MAPPED, ANNOTATED]	g14765.t1	chloride Carrier/Channel family	933	20	0	55.11	3	P:GO:0006811; P:GO:0055085; C:GO:0110165	P:ion transport; P:transmembrane transport; C:cellular anatomical entity
TRUE	[BLASTED, MAPPED, ANNOTATED]	g14766.t1	glycerol-3-phosphate 1-acyltransferase	293	20	8.64519e-119	75.17	3	P:GO:0006654; F:GO:0003841; C:GO:0016020	P:phosphatidic acid biosynthetic process; F:1-acylglycerol-3-phosphate O-acyltransferase activity; C:membrane	EC:2.3.1.51	1-acylglycerol-3-phosphate O-acyltransferase
TRUE	[BLASTED, MAPPED, ANNOTATED]	g14767.t1	predicted protein	205	20	3.00677e-86	78.78	5	P:GO:0015031; P:GO:0032509; P:GO:0045324; C:GO:0000815; C:GO:0005771	P:protein transport; P:endosome transport via multivesicular body sorting pathway; P:late endosome to vacuole transport; C:ESCRT III complex; C:multivesicular body
TRUE	[BLASTED, MAPPED, ANNOTATED]	g14768.t1	phosphatase 2C 21	543	20	5.15302e-137	72.13	11	P:GO:0006470; P:GO:0006811; P:GO:0009117; P:GO:0009204; P:GO:0034404; F:GO:0000166; F:GO:0004722; F:GO:0035529; F:GO:0036218; F:GO:0046872; C:GO:0005737	P:protein dephosphorylation; P:ion transport; P:nucleotide metabolic process; P:deoxyribonucleoside triphosphate catabolic process; P:nucleobase-containing small molecule biosynthetic process; F:nucleotide binding; F:protein serine/threonine phosphatase activity; F:NADH pyrophosphatase activity; F:dTTP diphosphatase activity; F:metal ion binding; C:cytoplasm	EC:3.1.3.16; EC:3.6.1.9	Protein-serine/threonine phosphatase; Nucleotide diphosphatase
TRUE	[BLASTED, MAPPED, ANNOTATED]	g14770.t1	predicted protein	93	13	8.98437e-25	69.19	1	C:GO:0016020	C:membrane
TRUE	[BLASTED, MAPPED, ANNOTATED]	g14772.t1	ribosomal protein L1	389	20	5.65472e-76	74.13	5	P:GO:0015979; P:GO:0015995; F:GO:0016630; C:GO:0005840; C:GO:0009507	P:photosynthesis; P:chlorophyll biosynthetic process; F:protochlorophyllide reductase activity; C:ribosome; C:chloroplast	EC:1.3.1.33	Protochlorophyllide reductase
TRUE	[BLASTED, MAPPED, ANNOTATED]	g14773.t1	ribosomal protein S5 component of cytosolic 80S ribosome and 40S small subunit	194	20	2.44312e-126	94.73	7	P:GO:0000028; P:GO:0006412; F:GO:0003729; F:GO:0003735; F:GO:0019843; C:GO:0019028; C:GO:0022627	P:ribosomal small subunit assembly; P:translation; F:mRNA binding; F:structural constituent of ribosome; F:rRNA binding; C:viral capsid; C:cytosolic small ribosomal subunit
TRUE	[BLASTED, MAPPED, ANNOTATED]	g14774.t1	proteasome subunit alpha type-6	248	20	3.12244e-137	84.13	11	P:GO:0006189; P:GO:0006511; P:GO:0010498; F:GO:0000287; F:GO:0005524; F:GO:0016740; F:GO:0016787; F:GO:0016879; C:GO:0005634; C:GO:0005737; C:GO:0019773	P:'de novo' IMP biosynthetic process; P:ubiquitin-dependent protein catabolic process; P:proteasomal protein catabolic process; F:magnesium ion binding; F:ATP binding; F:transferase activity; F:hydrolase activity; F:ligase activity, forming carbon-nitrogen bonds; C:nucleus; C:cytoplasm; C:proteasome core complex, alpha-subunit complex	EC:6.3; EC:2; EC:3	Forming carbon-nitrogen bonds; Transferases; Hydrolases
TRUE	[BLASTED, MAPPED, ANNOTATED]	g14775.t1	dihydrolipoyllysine-residue succinyltransferase	244	20	1.84206e-30	70.56	7	P:GO:0006099; P:GO:0006811; P:GO:0033512; P:GO:0055085; F:GO:0004149; C:GO:0016020; C:GO:0045252	P:tricarboxylic acid cycle; P:ion transport; P:L-lysine catabolic process to acetyl-CoA via saccharopine; P:transmembrane transport; F:dihydrolipoyllysine-residue succinyltransferase activity; C:membrane; C:oxoglutarate dehydrogenase complex	EC:2.3.1.61	Dihydrolipoyllysine-residue succinyltransferase
TRUE	[BLASTED, MAPPED, ANNOTATED]	g14775.t2	dihydrolipoyllysine-residue succinyltransferase	245	20	1.34781e-30	67.11	7	P:GO:0006099; P:GO:0006811; P:GO:0033512; P:GO:0055085; F:GO:0004149; C:GO:0016020; C:GO:0045252	P:tricarboxylic acid cycle; P:ion transport; P:L-lysine catabolic process to acetyl-CoA via saccharopine; P:transmembrane transport; F:dihydrolipoyllysine-residue succinyltransferase activity; C:membrane; C:oxoglutarate dehydrogenase complex	EC:2.3.1.61	Dihydrolipoyllysine-residue succinyltransferase
TRUE	[BLASTED, MAPPED, ANNOTATED]	g14776.t1	predicted protein	447	20	2.65056e-109	65.97	5	P:GO:0006284; F:GO:0005488; F:GO:0016787; F:GO:0140097; C:GO:0110165	P:base-excision repair; F:binding; F:hydrolase activity; F:catalytic activity, acting on DNA; C:cellular anatomical entity	EC:3	Hydrolases
TRUE	[BLASTED, MAPPED, ANNOTATED]	g14779.t1	predicted protein	912	20	5.4493e-12	62.34	1	F:GO:0003676	F:nucleic acid binding
TRUE	[BLASTED, MAPPED, ANNOTATED]	g14779.t2	predicted protein	910	20	5.20517e-12	62.34	1	F:GO:0003676	F:nucleic acid binding
TRUE	[BLASTED, MAPPED, ANNOTATED]	g432.t1	U box	132	20	1.73537e-15	61.44	2	F:GO:0097159; F:GO:1901363	F:organic cyclic compound binding; F:heterocyclic compound binding
TRUE	[BLASTED, MAPPED, ANNOTATED]	g434.t1	GPI mannosyltransferase 1	891	20	5.82225e-22	54.27	4	P:GO:0008152; F:GO:0000030; C:GO:0005783; C:GO:0016020	P:metabolic process; F:mannosyltransferase activity; C:endoplasmic reticulum; C:membrane	EC:2.4.1	Glycosyltransferases
TRUE	[BLASTED, MAPPED, ANNOTATED]	g436.t1	U box	203	20	5.67337e-15	63.94	4	P:GO:0036211; F:GO:0003676; F:GO:0016740; F:GO:0140096	P:protein modification process; F:nucleic acid binding; F:transferase activity; F:catalytic activity, acting on a protein	EC:2	Transferases
TRUE	[BLASTED, MAPPED, ANNOTATED]	g437.t1	U box	1009	20	1.44572e-11	63.58	5	P:GO:0036211; F:GO:0016740; F:GO:0097159; F:GO:0140096; F:GO:1901363	P:protein modification process; F:transferase activity; F:organic cyclic compound binding; F:catalytic activity, acting on a protein; F:heterocyclic compound binding	EC:2	Transferases
TRUE	[BLASTED, MAPPED, ANNOTATED]	g437.t2	predicted protein	1023	20	2.62485e-11	61.76	17	P:GO:0000050; P:GO:0001889; P:GO:0006526; P:GO:0006591; P:GO:0007494; P:GO:0009410; P:GO:0010043; P:GO:0019240; P:GO:0032868; P:GO:0055081; P:GO:0070781; F:GO:0004585; F:GO:0005543; F:GO:0016597; F:GO:0042301; F:GO:0042802; C:GO:0005743	P:urea cycle; P:liver development; P:arginine biosynthetic process; P:ornithine metabolic process; P:midgut development; P:response to xenobiotic stimulus; P:response to zinc ion; P:citrulline biosynthetic process; P:response to insulin; P:anion homeostasis; P:response to biotin; F:ornithine carbamoyltransferase activity; F:phospholipid binding; F:amino acid binding; F:phosphate ion binding; F:id…	EC:2.1.3.3	Ornithine carbamoyltransferase
TRUE	[BLASTED, MAPPED, ANNOTATED]	g437.t3	predicted protein	1679	20	4.91473e-11	60.82	17	P:GO:0000050; P:GO:0001889; P:GO:0006526; P:GO:0006591; P:GO:0007494; P:GO:0009410; P:GO:0010043; P:GO:0019240; P:GO:0032868; P:GO:0055081; P:GO:0070781; F:GO:0004585; F:GO:0005543; F:GO:0016597; F:GO:0042301; F:GO:0042802; C:GO:0005743	P:urea cycle; P:liver development; P:arginine biosynthetic process; P:ornithine metabolic process; P:midgut development; P:response to xenobiotic stimulus; P:response to zinc ion; P:citrulline biosynthetic process; P:response to insulin; P:anion homeostasis; P:response to biotin; F:ornithine carbamoyltransferase activity; F:phospholipid binding; F:amino acid binding; F:phosphate ion binding; F:id…	EC:2.1.3.3	Ornithine carbamoyltransferase
TRUE	[BLASTED, MAPPED, ANNOTATED]	g437.t4	predicted protein	1681	20	4.87411e-11	60.82	17	P:GO:0000050; P:GO:0001889; P:GO:0006526; P:GO:0006591; P:GO:0007494; P:GO:0009410; P:GO:0010043; P:GO:0019240; P:GO:0032868; P:GO:0055081; P:GO:0070781; F:GO:0004585; F:GO:0005543; F:GO:0016597; F:GO:0042301; F:GO:0042802; C:GO:0005743	P:urea cycle; P:liver development; P:arginine biosynthetic process; P:ornithine metabolic process; P:midgut development; P:response to xenobiotic stimulus; P:response to zinc ion; P:citrulline biosynthetic process; P:response to insulin; P:anion homeostasis; P:response to biotin; F:ornithine carbamoyltransferase activity; F:phospholipid binding; F:amino acid binding; F:phosphate ion binding; F:id…	EC:2.1.3.3	Ornithine carbamoyltransferase
TRUE	[BLASTED, MAPPED, ANNOTATED]	g438.t1	putative cyclase	265	20	3.39525e-67	58.49	1	P:GO:0009987	P:cellular process
TRUE	[BLASTED, MAPPED, ANNOTATED]	g441.t1	serine threonine-kinase	632	20	1.53989e-46	54.65	4	P:GO:0044237; P:GO:1901564; F:GO:0016740; C:GO:0110165	P:cellular metabolic process; P:organonitrogen compound metabolic process; F:transferase activity; C:cellular anatomical entity	EC:2	Transferases
TRUE	[BLASTED, MAPPED, ANNOTATED]	g442.t1	cytochrome P450	724	20	2.00066e-58	58.86	7	P:GO:0044237; P:GO:1901564; F:GO:0016740; F:GO:0097159; F:GO:0140096; F:GO:1901363; C:GO:0110165	P:cellular metabolic process; P:organonitrogen compound metabolic process; F:transferase activity; F:organic cyclic compound binding; F:catalytic activity, acting on a protein; F:heterocyclic compound binding; C:cellular anatomical entity	EC:2	Transferases
TRUE	[BLASTED, MAPPED, ANNOTATED]	g443.t1	predicted protein	365	17	1.20401e-101	64.13	3	P:GO:0070085; F:GO:0000030; C:GO:0016020	P:glycosylation; F:mannosyltransferase activity; C:membrane	EC:2.4.1	Glycosyltransferases
TRUE	[BLASTED, MAPPED, ANNOTATED]	g451.t1	NimA-related protein kinase 2	393	20	2.01023e-21	48.04	3	P:GO:0044237; F:GO:0003824; F:GO:0005488	P:cellular metabolic process; F:catalytic activity; F:binding
TRUE	[BLASTED, MAPPED, ANNOTATED]	g453.t1	predicted protein	125	20	2.22782e-12	50.35	8	P:GO:0044238; P:GO:0044249; P:GO:1901564; P:GO:1901576; F:GO:0005488; F:GO:0016491; F:GO:0016787; C:GO:0110165	P:primary metabolic process; P:cellular biosynthetic process; P:organonitrogen compound metabolic process; P:organic substance biosynthetic process; F:binding; F:oxidoreductase activity; F:hydrolase activity; C:cellular anatomical entity	EC:1; EC:3	Oxidoreductases; Hydrolases
TRUE	[BLASTED, MAPPED, ANNOTATED]	g457.t1	NimA-related protein kinase 6	456	20	1.18504e-31	47.49	4	P:GO:0044237; F:GO:0003824; F:GO:0097159; F:GO:1901363	P:cellular metabolic process; F:catalytic activity; F:organic cyclic compound binding; F:heterocyclic compound binding
TRUE	[BLASTED, MAPPED, ANNOTATED]	g463.t1	putative serine/threonine-protein kinase	242	20	6.78397e-56	61.59	6	P:GO:0044237; P:GO:1901564; F:GO:0016740; F:GO:0097159; F:GO:0140096; F:GO:1901363	P:cellular metabolic process; P:organonitrogen compound metabolic process; F:transferase activity; F:organic cyclic compound binding; F:catalytic activity, acting on a protein; F:heterocyclic compound binding	EC:2	Transferases
TRUE	[BLASTED, MAPPED, ANNOTATED]	g472.t1	amine oxidase	965	20	5.8144e-172	47.29	4	P:GO:0008152; F:GO:0005488; F:GO:0016491; C:GO:0110165	P:metabolic process; F:binding; F:oxidoreductase activity; C:cellular anatomical entity	EC:1	Oxidoreductases
TRUE	[BLASTED, MAPPED, ANNOTATED]	g476.t1	DRMBL-domain-containing protein	262	20	1.92148e-33	53.6	1	C:GO:0110165	C:cellular anatomical entity
TRUE	[BLASTED, MAPPED, ANNOTATED]	g480.t1	putative serine/threonine-protein kinase	432	20	7.48159e-63	59.77	3	P:GO:0044237; P:GO:1901564; F:GO:0016740	P:cellular metabolic process; P:organonitrogen compound metabolic process; F:transferase activity	EC:2	Transferases
TRUE	[BLASTED, MAPPED, ANNOTATED]	g481.t1	putative serine/threonine-protein kinase	168	20	4.88753e-17	49.05	1	F:GO:0003824	F:catalytic activity
TRUE	[BLASTED, MAPPED, ANNOTATED]	g3509.t1	Pheophorbide a oxygenase	202	20	3.80472e-50	57.94	2	F:GO:0005488; C:GO:0005737	F:binding; C:cytoplasm
TRUE	[BLASTED, MAPPED, ANNOTATED]	g3509.t2	Pheophorbide a oxygenase	224	20	1.71014e-52	59.3	2	F:GO:0005488; C:GO:0005737	F:binding; C:cytoplasm
TRUE	[BLASTED, MAPPED, ANNOTATED]	g3510.t1	DNA-dependent protein kinase catalytic subunit	1188	19	2.36624e-140	50.75	4	P:GO:0006807; P:GO:0044238; P:GO:0044260; F:GO:0016301	P:nitrogen compound metabolic process; P:primary metabolic process; P:cellular macromolecule metabolic process; F:kinase activity	EC:2.7	Transferring phosphorus-containing groups
TRUE	[BLASTED, MAPPED, ANNOTATED]	g3512.t1	predicted protein	1000	20	3.20682e-166	47.68	2	P:GO:0008152; F:GO:0005488	P:metabolic process; F:binding
TRUE	[BLASTED, MAPPED, ANNOTATED]	g3513.t1	E3 ubiquitin ligase	138	20	5.04696e-55	82.23	6	P:GO:0016567; P:GO:0031146; F:GO:0016874; F:GO:0097602; C:GO:0005634; C:GO:0005737	P:protein ubiquitination; P:SCF-dependent proteasomal ubiquitin-dependent protein catabolic process; F:ligase activity; F:cullin family protein binding; C:nucleus; C:cytoplasm	EC:6	Ligases
TRUE	[BLASTED, MAPPED, ANNOTATED]	g3513.t2	E3 ubiquitin ligase	127	20	8.17611e-46	75.07	4	P:GO:0031146; F:GO:0097602; C:GO:0005634; C:GO:0005737	P:SCF-dependent proteasomal ubiquitin-dependent protein catabolic process; F:cullin family protein binding; C:nucleus; C:cytoplasm
TRUE	[BLASTED, MAPPED, ANNOTATED]	g3516.t1	glycerol-3-phosphate acyltransferase	494	20	0	73.72	4	P:GO:0039504; F:GO:0016747; C:GO:0016020; C:GO:0033646	P:suppression by virus of host adaptive immune response; F:acyltransferase activity, transferring groups other than amino-acyl groups; C:membrane; C:host intracellular part	EC:2.3.1	Acyltransferases
TRUE	[BLASTED, MAPPED, ANNOTATED]	g3518.t1	Ribonucleoside-diphosphate reductase large subunit	910	20	0	85.36	6	P:GO:0006260; P:GO:0009202; P:GO:0009263; F:GO:0004748; F:GO:0005524; C:GO:0005971	P:DNA replication; P:deoxyribonucleoside triphosphate biosynthetic process; P:deoxyribonucleotide biosynthetic process; F:ribonucleoside-diphosphate reductase activity, thioredoxin disulfide as acceptor; F:ATP binding; C:ribonucleoside-diphosphate reductase complex	EC:1.17.4.1	Ribonucleoside-diphosphate reductase
TRUE	[BLASTED, MAPPED, ANNOTATED]	g3521.t1	radical SAM domain-containing -like	571	20	2.10072e-175	73.48	6	P:GO:0030488; P:GO:0070475; F:GO:0008173; F:GO:0046872; F:GO:0051539; C:GO:0005737	P:tRNA methylation; P:rRNA base methylation; F:RNA methyltransferase activity; F:metal ion binding; F:4 iron, 4 sulfur cluster binding; C:cytoplasm	EC:2.1.1	Transferring one-carbon groups
TRUE	[BLASTED, MAPPED, ANNOTATED]	g3522.t1	coproporphyrinogen III oxidase chloroplast precursor	401	20	0	78.15	3	P:GO:0006782; F:GO:0004109; C:GO:0005737	P:protoporphyrinogen IX biosynthetic process; F:coproporphyrinogen oxidase activity; C:cytoplasm	EC:1.3.3.3	Coproporphyrinogen oxidase
TRUE	[BLASTED, MAPPED, ANNOTATED]	g3523.t1	P-loop containing nucleoside triphosphate hydrolase protein	483	20	1.79964e-137	79.59	7	P:GO:0006541; P:GO:1902358; F:GO:0005524; F:GO:0005525; F:GO:0015116; F:GO:0016787; C:GO:0016020	P:glutamine metabolic process; P:sulfate transmembrane transport; F:ATP binding; F:GTP binding; F:sulfate transmembrane transporter activity; F:hydrolase activity; C:membrane	EC:3; EC:7	Hydrolases; Translocases
TRUE	[BLASTED, MAPPED, ANNOTATED]	g3524.t1	predicted protein	89	20	7.12075e-24	67.41	1	F:GO:0043167	F:ion binding
TRUE	[BLASTED, MAPPED, ANNOTATED]	g3528.t1	DNA polymerase epsilon subunit 3	134	20	1.93551e-32	63.79	8	P:GO:0007160; P:GO:0010811; P:GO:0032836; P:GO:0044237; F:GO:0005518; F:GO:0016772; F:GO:0043237; C:GO:0005604	P:cell-matrix adhesion; P:positive regulation of cell-substrate adhesion; P:glomerular basement membrane development; P:cellular metabolic process; F:collagen binding; F:transferase activity, transferring phosphorus-containing groups; F:laminin-1 binding; C:basement membrane	EC:2.7	Transferring phosphorus-containing groups
TRUE	[BLASTED, MAPPED, ANNOTATED]	g3530.t1	putative Metacaspase-1	557	20	7.13348e-106	64.88	1	P:GO:0006810	P:transport
TRUE	[BLASTED, MAPPED, ANNOTATED]	g3531.t1	predicted protein	824	20	1.48686e-91	60.2	5	P:GO:0051028; F:GO:0005488; F:GO:0016491; C:GO:0005634; C:GO:0016020	P:mRNA transport; F:binding; F:oxidoreductase activity; C:nucleus; C:membrane	EC:1	Oxidoreductases
TRUE	[BLASTED, MAPPED, ANNOTATED]	g3532.t1	kinase-like protein	446	20	8.3663e-141	72.28	3	P:GO:0006468; P:GO:0035556; F:GO:0004674	P:protein phosphorylation; P:intracellular signal transduction; F:protein serine/threonine kinase activity	EC:2.7.1	Transferring phosphorus-containing groups
TRUE	[BLASTED, MAPPED, ANNOTATED]	g3533.t1	Cyanate hydratase	176	15	9.7537e-79	73.69	6	P:GO:0009439; F:GO:0003677; F:GO:0008824; F:GO:0016740; F:GO:0016787; C:GO:0016020	P:cyanate metabolic process; F:DNA binding; F:cyanate hydratase activity; F:transferase activity; F:hydrolase activity; C:membrane	EC:4.3; EC:2; EC:3; EC:4.2.1.104	Carbon-nitrogen lyases; Transferases; Hydrolases; Cyanase
TRUE	[BLASTED, MAPPED, ANNOTATED]	g3534.t1	NADH dehydrogenase [ubiquinone] 1 alpha subcomplex assembly factor 3	168	20	1.33351e-29	55.33	1	C:GO:0110165	C:cellular anatomical entity
TRUE	[BLASTED, MAPPED, ANNOTATED]	g3537.t1	putative Photosystem II D1 precursor processing protein PSB27-H2, chloroplastic	148	20	1.02673e-36	65.92	2	P:GO:0019684; C:GO:0009579	P:photosynthesis, light reaction; C:thylakoid
TRUE	[BLASTED, MAPPED, ANNOTATED]	g3550.t1	predicted protein	754	20	0	67.02	4	P:GO:0044237; F:GO:0016757; C:GO:0009507; C:GO:0016020	P:cellular metabolic process; F:glycosyltransferase activity; C:chloroplast; C:membrane	EC:2.4	Glycosyltransferases
TRUE	[BLASTED, MAPPED, ANNOTATED]	g3551.t1	Nucleolar GTP-binding protein 1	680	20	0	76.61	3	P:GO:0042254; F:GO:0005525; C:GO:0005730	P:ribosome biogenesis; F:GTP binding; C:nucleolus
TRUE	[BLASTED, MAPPED, ANNOTATED]	g3553.t1	predicted protein	247	20	2.60835e-43	49.73	2	F:GO:0016740; C:GO:0005622	F:transferase activity; C:intracellular anatomical structure	EC:2	Transferases
TRUE	[BLASTED, MAPPED, ANNOTATED]	g3554.t1	WD40 repeat-like protein	301	20	2.46929e-146	74.79	8	P:GO:0006606; P:GO:0051028; P:GO:0090114; P:GO:1904263; F:GO:0005198; F:GO:0016787; C:GO:0030127; C:GO:0031080	P:protein import into nucleus; P:mRNA transport; P:COPII-coated vesicle budding; P:positive regulation of TORC1 signaling; F:structural molecule activity; F:hydrolase activity; C:COPII vesicle coat; C:nuclear pore outer ring	EC:3	Hydrolases
TRUE	[BLASTED, MAPPED, ANNOTATED]	g3555.t1	WD-40 repeat	486	20	1.39953e-103	51.69	1	P:GO:0009987	P:cellular process
TRUE	[BLASTED, MAPPED, ANNOTATED]	g3556.t1	magnesium chelatase subunit H	1429	20	0	86.17	10	P:GO:0006099; P:GO:0006355; P:GO:0015979; P:GO:0015995; F:GO:0003700; F:GO:0003729; F:GO:0005524; F:GO:0016851; F:GO:0036440; C:GO:0009507	P:tricarboxylic acid cycle; P:regulation of DNA-templated transcription; P:photosynthesis; P:chlorophyll biosynthetic process; F:DNA-binding transcription factor activity; F:mRNA binding; F:ATP binding; F:magnesium chelatase activity; F:citrate synthase activity; C:chloroplast	EC:2.3.3; EC:6.6.1.1	Acyltransferases; Magnesium chelatase
TRUE	[BLASTED, MAPPED, ANNOTATED]	g3557.t1	Trm112p-domain-containing protein	124	20	1.99874e-46	71.16	4	P:GO:0018364; P:GO:0030488; P:GO:0070476; F:GO:0016740	P:peptidyl-glutamine methylation; P:tRNA methylation; P:rRNA (guanine-N7)-methylation; F:transferase activity	EC:2	Transferases
TRUE	[BLASTED, MAPPED, ANNOTATED]	g3560.t1	Six-hairpin glycosidase	509	20	9.79069e-107	51.94	2	P:GO:0008152; F:GO:0016787	P:metabolic process; F:hydrolase activity	EC:3	Hydrolases
TRUE	[BLASTED, MAPPED, ANNOTATED]	g3561.t1	Six-hairpin glycosidase	924	20	0	62.66	3	P:GO:0000272; F:GO:0004553; C:GO:0016020	P:polysaccharide catabolic process; F:hydrolase activity, hydrolyzing O-glycosyl compounds; C:membrane	EC:3.2.1	Glycosylases
TRUE	[BLASTED, MAPPED, ANNOTATED]	g3564.t1	flagellar-specific protein Ssa14	1454	20	0	58.29	6	P:GO:0006807; P:GO:0009987; P:GO:0044238; P:GO:0071704; F:GO:0008233; C:GO:0110165	P:nitrogen compound metabolic process; P:cellular process; P:primary metabolic process; P:organic substance metabolic process; F:peptidase activity; C:cellular anatomical entity	EC:3.4	Acting on peptide bonds (peptidases)
TRUE	[BLASTED, MAPPED, ANNOTATED]	g3568.t1	predicted protein	332	20	1.2978e-41	48.35	1	F:GO:0016787	F:hydrolase activity	EC:3	Hydrolases
TRUE	[BLASTED, MAPPED, ANNOTATED]	g3572.t1	TIC chloroplastic	427	20	7.14407e-50	69.39	3	P:GO:0009658; P:GO:0045037; C:GO:0009706	P:chloroplast organization; P:protein import into chloroplast stroma; C:chloroplast inner membrane
TRUE	[BLASTED, MAPPED, ANNOTATED]	g3574.t1	spliceosome nuclear pre-mRNA splicing factor	504	20	0	70.24	10	P:GO:0000398; P:GO:0006974; P:GO:0016567; F:GO:0004842; F:GO:0046872; C:GO:0000974; C:GO:0005737; C:GO:0016020; C:GO:0030430; C:GO:0071006	P:mRNA splicing, via spliceosome; P:cellular response to DNA damage stimulus; P:protein ubiquitination; F:ubiquitin-protein transferase activity; F:metal ion binding; C:Prp19 complex; C:cytoplasm; C:membrane; C:host cell cytoplasm; C:U2-type catalytic step 1 spliceosome	EC:2	Transferases
TRUE	[BLASTED, MAPPED, ANNOTATED]	g3575.t1	60S ribosomal protein L7	241	20	7.42513e-136	83.86	6	P:GO:0000463; P:GO:0006355; F:GO:0003735; F:GO:0008270; F:GO:0043565; C:GO:0022625	P:maturation of LSU-rRNA from tricistronic rRNA transcript (SSU-rRNA, 5.8S rRNA, LSU-rRNA); P:regulation of DNA-templated transcription; F:structural constituent of ribosome; F:zinc ion binding; F:sequence-specific DNA binding; C:cytosolic large ribosomal subunit
TRUE	[BLASTED, MAPPED, ANNOTATED]	g3576.t1	Pkinase-domain-containing protein	410	20	2.44788e-154	74.16	3	P:GO:0006468; F:GO:0004674; F:GO:0005524	P:protein phosphorylation; F:protein serine/threonine kinase activity; F:ATP binding	EC:2.7.1	Transferring phosphorus-containing groups
TRUE	[BLASTED, MAPPED, ANNOTATED]	g3577.t1	40S ribosomal protein S7	247	20	5.60996e-113	88.26	7	P:GO:0006364; P:GO:0006412; P:GO:0042274; F:GO:0003735; F:GO:0016829; C:GO:0022627; C:GO:0032040	P:rRNA processing; P:translation; P:ribosomal small subunit biogenesis; F:structural constituent of ribosome; F:lyase activity; C:cytosolic small ribosomal subunit; C:small-subunit processome	EC:4	Lyases
TRUE	[BLASTED, MAPPED, ANNOTATED]	g3578.t1	Ca2+:Cation antiporter family	473	20	1.70462e-51	49.11	2	P:GO:0006811; P:GO:0055085	P:ion transport; P:transmembrane transport
TRUE	[BLASTED, MAPPED, ANNOTATED]	g3580.t1	histone-fold-containing protein	133	20	1.0722e-40	71.1	10	P:GO:0000122; P:GO:0006338; P:GO:0009767; P:GO:0045944; P:GO:0051123; F:GO:0001046; F:GO:0017025; C:GO:0009507; C:GO:0009521; C:GO:0017054	P:negative regulation of transcription by RNA polymerase II; P:chromatin remodeling; P:photosynthetic electron transport chain; P:positive regulation of transcription by RNA polymerase II; P:RNA polymerase II preinitiation complex assembly; F:core promoter sequence-specific DNA binding; F:TBP-class protein binding; C:chloroplast; C:photosystem; C:negative cofactor 2 complex
TRUE	[BLASTED, MAPPED, ANNOTATED]	g3581.t1	predicted protein	230	20	2.01724e-41	63.09	1	C:GO:0016020	C:membrane
TRUE	[BLASTED, MAPPED, ANNOTATED]	g3584.t1	galactonolactone dehydrogenase	483	20	0	66.67	3	F:GO:0016899; F:GO:0050660; C:GO:0016020	F:oxidoreductase activity, acting on the CH-OH group of donors, oxygen as acceptor; F:flavin adenine dinucleotide binding; C:membrane	EC:1.1.3	Acting on the CH-OH group of donors
TRUE	[BLASTED, MAPPED, ANNOTATED]	g3586.t1	Alternative oxidase	253	20	7.20765e-26	56.07	4	P:GO:0044238; P:GO:0071704; F:GO:0016740; C:GO:0110165	P:primary metabolic process; P:organic substance metabolic process; F:transferase activity; C:cellular anatomical entity	EC:2	Transferases
TRUE	[BLASTED, MAPPED, ANNOTATED]	g3588.t1	peptidase C19, ubiquitin carboxyl-terminal hydrolase 2	937	20	2.9925e-62	57.66	4	P:GO:0006508; P:GO:0036211; F:GO:0008233; F:GO:0043167	P:proteolysis; P:protein modification process; F:peptidase activity; F:ion binding	EC:3.4	Acting on peptide bonds (peptidases)
TRUE	[BLASTED, MAPPED, ANNOTATED]	g3589.t1	camta-like transcriptional regulator	535	20	1.19209e-68	72.55	4	P:GO:0006357; F:GO:0003690; F:GO:0003712; C:GO:0005634	P:regulation of transcription by RNA polymerase II; F:double-stranded DNA binding; F:transcription coregulator activity; C:nucleus
TRUE	[BLASTED, MAPPED, ANNOTATED]	g3591.t1	ferrochelatase- chloroplastic-like	455	20	0	82.68	5	P:GO:0006783; F:GO:0004325; F:GO:0016491; C:GO:0009507; C:GO:0016020	P:heme biosynthetic process; F:ferrochelatase activity; F:oxidoreductase activity; C:chloroplast; C:membrane	EC:1; EC:4.99.1.1	Oxidoreductases; Protoporphyrin ferrochelatase
TRUE	[BLASTED, MAPPED, ANNOTATED]	g3592.t1	kinase-like protein	417	20	1.50695e-159	65.96	3	P:GO:0016310; F:GO:0000166; F:GO:0004672	P:phosphorylation; F:nucleotide binding; F:protein kinase activity	EC:2.7.1	Transferring phosphorus-containing groups
TRUE	[BLASTED, MAPPED, ANNOTATED]	g3594.t1	Alternative oxidase	335	20	2.49844e-39	51.7	1	F:GO:0003824	F:catalytic activity
TRUE	[BLASTED, MAPPED, ANNOTATED]	g3595.t1	adrenodoxin reductase	507	20	0	81.83	3	F:GO:0016491; F:GO:0016740; C:GO:0005840	F:oxidoreductase activity; F:transferase activity; C:ribosome	EC:1; EC:2	Oxidoreductases; Transferases
TRUE	[BLASTED, MAPPED, ANNOTATED]	g3596.t1	putative signal recognition particle 43 kDa protein, chloroplastic	361	20	2.30357e-102	67.46	3	P:GO:0009987; C:GO:0005737; C:GO:0043231	P:cellular process; C:cytoplasm; C:intracellular membrane-bounded organelle
TRUE	[BLASTED, MAPPED, ANNOTATED]	g3597.t1	splicing factor	319	20	4.86181e-86	57.61	5	P:GO:0006397; P:GO:0008380; F:GO:0016740; C:GO:0005737; C:GO:0043231	P:mRNA processing; P:RNA splicing; F:transferase activity; C:cytoplasm; C:intracellular membrane-bounded organelle	EC:2	Transferases
TRUE	[BLASTED, MAPPED, ANNOTATED]	g3599.t1	glyceraldehyde-3-phosphate dehydrogenase	411	20	0	89.08	4	P:GO:0006006; F:GO:0004365; F:GO:0050661; F:GO:0051287	P:glucose metabolic process; F:glyceraldehyde-3-phosphate dehydrogenase (NAD+) (phosphorylating) activity; F:NADP binding; F:NAD binding	EC:1.2.1.59; EC:1.2.1.12	Glyceraldehyde-3-phosphate dehydrogenase (NAD(P)(+)) (phosphorylating); Glyceraldehyde-3-phosphate dehydrogenase (phosphorylating)
TRUE	[BLASTED, MAPPED, ANNOTATED]	g3600.t1	starch synthase	385	20	0	76.35	7	P:GO:0019252; F:GO:0004373; F:GO:0008137; C:GO:0005739; C:GO:0009501; C:GO:0009507; C:GO:0016020	P:starch biosynthetic process; F:glycogen (starch) synthase activity; F:NADH dehydrogenase (ubiquinone) activity; C:mitochondrion; C:amyloplast; C:chloroplast; C:membrane	EC:7.1.1.2; EC:1.6.5.11; EC:2.4.1.11; EC:1.6.5.2	NADH:ubiquinone reductase (H(+)-translocating); NADH dehydrogenase (quinone); Glycogen(starch) synthase; NAD(P)H dehydrogenase (quinone)
TRUE	[BLASTED, MAPPED, ANNOTATED]	g3601.t1	predicted protein	265	16	2.00412e-13	47.67	2	P:GO:0009987; C:GO:0015630	P:cellular process; C:microtubule cytoskeleton
TRUE	[BLASTED, MAPPED, ANNOTATED]	g3605.t1	flagellar associated protein	391	20	0	83.3	10	P:GO:0015979; F:GO:0005524; F:GO:0005525; F:GO:0016887; F:GO:0043022; F:GO:0043023; C:GO:0009535; C:GO:0009539; C:GO:0016020; C:GO:0031514	P:photosynthesis; F:ATP binding; F:GTP binding; F:ATP hydrolysis activity; F:ribosome binding; F:ribosomal large subunit binding; C:chloroplast thylakoid membrane; C:photosystem II reaction center; C:membrane; C:motile cilium	EC:3.6.1	Acting on acid anhydrides
TRUE	[BLASTED, MAPPED, ANNOTATED]	g3606.t1	putative DNA primase large subunit	511	20	2.35879e-174	62.18	5	P:GO:0044237; F:GO:0097159; F:GO:1901363; C:GO:0005739; C:GO:0016020	P:cellular metabolic process; F:organic cyclic compound binding; F:heterocyclic compound binding; C:mitochondrion; C:membrane
TRUE	[BLASTED, MAPPED, ANNOTATED]	g3607.t1	predicted protein	665	20	2.03039e-110	49.41	2	P:GO:0000226; C:GO:0005815	P:microtubule cytoskeleton organization; C:microtubule organizing center
TRUE	[BLASTED, MAPPED, ANNOTATED]	g3611.t1	ADP-ribosylation factor 1	181	20	1.42483e-131	97.56	5	P:GO:0006886; P:GO:0016192; F:GO:0003924; F:GO:0005525; C:GO:0005794	P:intracellular protein transport; P:vesicle-mediated transport; F:GTPase activity; F:GTP binding; C:Golgi apparatus	EC:3.6.1	Acting on acid anhydrides
TRUE	[BLASTED, MAPPED, ANNOTATED]	g3615.t1	probable demethylmacrocin O-methyltransferase	367	20	2.48554e-53	48.05	1	F:GO:0016740	F:transferase activity	EC:2	Transferases
TRUE	[BLASTED, MAPPED, ANNOTATED]	g3619.t1	macrocin O-methyltransferase	155	18	1.73424e-53	62.48	1	F:GO:0016740	F:transferase activity	EC:2	Transferases
TRUE	[BLASTED, MAPPED, ANNOTATED]	g3620.t1	Alternative oxidase	381	20	1.87111e-27	55.62	3	P:GO:0044238; P:GO:0071704; F:GO:0003824	P:primary metabolic process; P:organic substance metabolic process; F:catalytic activity
TRUE	[BLASTED, MAPPED, ANNOTATED]	g3621.t1	Proteophosphoglycan ppg4	354	20	2.95572e-29	42.56	2	F:GO:0003824; C:GO:0110165	F:catalytic activity; C:cellular anatomical entity
TRUE	[BLASTED, MAPPED, ANNOTATED]	g3624.t1	hypothetical protein CEUSTIGMA_g8294.t1	758	20	3.84208e-89	45.54	7	P:GO:0006950; P:GO:0010033; P:GO:0010038; F:GO:0004553; C:GO:0005737; C:GO:0016020; C:GO:0043231	P:response to stress; P:response to organic substance; P:response to metal ion; F:hydrolase activity, hydrolyzing O-glycosyl compounds; C:cytoplasm; C:membrane; C:intracellular membrane-bounded organelle	EC:3.2.1	Glycosylases
TRUE	[BLASTED, MAPPED, ANNOTATED]	g3627.t1	Elongation factor P	225	20	1.85243e-93	79.12	14	P:GO:0006414; P:GO:0006897; P:GO:0008652; P:GO:0009082; P:GO:0048268; F:GO:0003746; F:GO:0004160; F:GO:0005545; F:GO:0030276; F:GO:0046872; F:GO:0051539; C:GO:0005794; C:GO:0005905; C:GO:0030136	P:translational elongation; P:endocytosis; P:amino acid biosynthetic process; P:branched-chain amino acid biosynthetic process; P:clathrin coat assembly; F:translation elongation factor activity; F:dihydroxy-acid dehydratase activity; F:1-phosphatidylinositol binding; F:clathrin binding; F:metal ion binding; F:4 iron, 4 sulfur cluster binding; C:Golgi apparatus; C:clathrin-coated pit; C:clathrin-…	EC:4.2.1.9	Dihydroxy-acid dehydratase
TRUE	[BLASTED, MAPPED, ANNOTATED]	g3632.t1	glycoside hydrolase	1534	10	3.10139e-21	46.16	1	P:GO:0008152	P:metabolic process
TRUE	[BLASTED, MAPPED, ANNOTATED]	g3633.t1	DUF300-domain-containing protein	418	20	6.44536e-162	68.86	1	C:GO:0016020	C:membrane
TRUE	[BLASTED, MAPPED, ANNOTATED]	g3638.t1	Mannan endo-1,4-beta-mannosidase 4	829	20	0	57.73	4	P:GO:0006807; P:GO:0044238; P:GO:0071704; F:GO:0003824	P:nitrogen compound metabolic process; P:primary metabolic process; P:organic substance metabolic process; F:catalytic activity
TRUE	[BLASTED, MAPPED, ANNOTATED]	g3639.t1	3-ketoacyl-CoA synthase 4	613	20	0	71.46	2	F:GO:0016747; C:GO:0016020	F:acyltransferase activity, transferring groups other than amino-acyl groups; C:membrane	EC:2.3.1	Acyltransferases
TRUE	[BLASTED, MAPPED, ANNOTATED]	g3640.t1	40S ribosomal protein S17	274	20	2.14774e-54	52.95	1	C:GO:0110165	C:cellular anatomical entity
TRUE	[BLASTED, MAPPED, ANNOTATED]	g3643.t1	predicted protein	100	20	5.1606e-19	55.8	8	P:GO:0061077; P:GO:0110102; F:GO:0016740; F:GO:0044183; F:GO:1905538; C:GO:0009570; C:GO:0016020; C:GO:0101031	P:chaperone-mediated protein folding; P:ribulose bisphosphate carboxylase complex assembly; F:transferase activity; F:protein folding chaperone; F:polysome binding; C:chloroplast stroma; C:membrane; C:chaperone complex	EC:2	Transferases
TRUE	[BLASTED, MAPPED, ANNOTATED]	g3644.t1	Peptidyl-prolyl cis-trans isomerase FKBP62	589	20	4.18666e-179	63.8	18	P:GO:0000122; P:GO:0006457; P:GO:0007399; P:GO:0030154; P:GO:0042867; F:GO:0000287; F:GO:0001227; F:GO:0008134; F:GO:0008289; F:GO:0016853; F:GO:0030976; F:GO:0042802; F:GO:0050660; F:GO:0052737; F:GO:1990837; C:GO:0005829; C:GO:0032991; C:GO:0043231	P:negative regulation of transcription by RNA polymerase II; P:protein folding; P:nervous system development; P:cell differentiation; P:pyruvate catabolic process; F:magnesium ion binding; F:DNA-binding transcription repressor activity, RNA polymerase II-specific; F:transcription factor binding; F:lipid binding; F:isomerase activity; F:thiamine pyrophosphate binding; F:identical protein binding; …	EC:5; EC:1.2.5.1	Isomerases; Pyruvate dehydrogenase (quinone)
TRUE	[BLASTED, MAPPED, ANNOTATED]	g3645.t1	clathrin assembly factor	723	20	3.50878e-104	59.94	11	P:GO:0006082; P:GO:0009059; P:GO:0010467; P:GO:0016192; P:GO:0043043; P:GO:0044238; F:GO:0005515; F:GO:0005543; F:GO:0016829; C:GO:0005737; C:GO:0043231	P:organic acid metabolic process; P:macromolecule biosynthetic process; P:gene expression; P:vesicle-mediated transport; P:peptide biosynthetic process; P:primary metabolic process; F:protein binding; F:phospholipid binding; F:lyase activity; C:cytoplasm; C:intracellular membrane-bounded organelle	EC:4	Lyases
TRUE	[BLASTED, MAPPED, ANNOTATED]	g3647.t1	putative chloroplast 1-hydroxy-2-methyl-2-(E)-butenyl-4-diphosphate synthase precursor	717	20	0	78.13	11	P:GO:0006796; P:GO:0016114; F:GO:0000166; F:GO:0003677; F:GO:0005506; F:GO:0016301; F:GO:0046429; F:GO:0046982; F:GO:0051539; C:GO:0000786; C:GO:0005634	P:phosphate-containing compound metabolic process; P:terpenoid biosynthetic process; F:nucleotide binding; F:DNA binding; F:iron ion binding; F:kinase activity; F:4-hydroxy-3-methylbut-2-en-1-yl diphosphate synthase activity; F:protein heterodimerization activity; F:4 iron, 4 sulfur cluster binding; C:nucleosome; C:nucleus	EC:2.7; EC:1.17.7.1	Transferring phosphorus-containing groups; (E)-4-hydroxy-3-methylbut-2-enyl-diphosphate synthase (ferredoxin)
TRUE	[BLASTED, MAPPED, ANNOTATED]	g3649.t1	methionine aminopeptidase 2B-like	421	20	0	86.53	8	P:GO:0006414; P:GO:0006508; P:GO:0031564; P:GO:0070084; F:GO:0003746; F:GO:0046872; F:GO:0070006; C:GO:0005737	P:translational elongation; P:proteolysis; P:transcription antitermination; P:protein initiator methionine removal; F:translation elongation factor activity; F:metal ion binding; F:metalloaminopeptidase activity; C:cytoplasm	EC:3.4.11	Acting on peptide bonds (peptidases)
TRUE	[BLASTED, MAPPED, ANNOTATED]	g3654.t1	50S ribosomal L21	188	20	3.20559e-54	73.18	35	P:GO:0001825; P:GO:0006412; P:GO:0006465; P:GO:0016486; P:GO:0030335; P:GO:0030511; P:GO:0031638; P:GO:0032374; P:GO:0032804; P:GO:0032902; P:GO:0032911; P:GO:0032940; P:GO:0052548; P:GO:0090472; P:GO:0097341; P:GO:1901394; F:GO:0002020; F:GO:0003723; F:GO:0003735; F:GO:0004252; F:GO:0004867; F:GO:0042277; F:GO:0048406; C:GO:0005576; C:GO:0005769; C:GO:0005788; C:GO:0005789; C:GO:0005802; C:GO:00…	P:blastocyst formation; P:translation; P:signal peptide processing; P:peptide hormone processing; P:positive regulation of cell migration; P:positive regulation of transforming growth factor beta receptor signaling pathway; P:zymogen activation; P:regulation of cholesterol transport; P:negative regulation of low-density lipoprotein particle receptor catabolic process; P:nerve growth factor produc…	EC:3.4.21	Acting on peptide bonds (peptidases)
TRUE	[BLASTED, MAPPED, ANNOTATED]	g3655.t1	hsp70 escorting protein 2	149	20	3.15151e-29	68.59	6	P:GO:0006457; P:GO:0030150; P:GO:0050821; F:GO:0008270; F:GO:0051087; C:GO:0005739	P:protein folding; P:protein import into mitochondrial matrix; P:protein stabilization; F:zinc ion binding; F:chaperone binding; C:mitochondrion
TRUE	[BLASTED, MAPPED, ANNOTATED]	g3656.t1	Phospholipase B-like 1	658	20	0	57.3	5	P:GO:0006629; P:GO:0034214; F:GO:0004108; F:GO:0005515; C:GO:0005829	P:lipid metabolic process; P:protein hexamerization; F:citrate (Si)-synthase activity; F:protein binding; C:cytosol	EC:2.3.3.1	Citrate (Si)-synthase
TRUE	[BLASTED, MAPPED, ANNOTATED]	g3657.t1	40S ribosomal protein S10	259	20	6.18605e-65	72.65	3	F:GO:0003723; F:GO:0003735; C:GO:0022627	F:RNA binding; F:structural constituent of ribosome; C:cytosolic small ribosomal subunit
TRUE	[BLASTED, MAPPED, ANNOTATED]	g3658.t1	Peter Pan-like protein	482	20	1.37612e-147	72.78	4	P:GO:0000027; P:GO:0006364; F:GO:0019843; C:GO:0030687	P:ribosomal large subunit assembly; P:rRNA processing; F:rRNA binding; C:preribosome, large subunit precursor
TRUE	[BLASTED, MAPPED, ANNOTATED]	g3659.t1	class I glutamine amidotransferase-like protein	252	20	2.08851e-56	53.34	8	P:GO:0010467; P:GO:0034641; P:GO:0044238; P:GO:0050794; P:GO:1901564; F:GO:0005515; C:GO:0005737; C:GO:0044391	P:gene expression; P:cellular nitrogen compound metabolic process; P:primary metabolic process; P:regulation of cellular process; P:organonitrogen compound metabolic process; F:protein binding; C:cytoplasm; C:ribosomal subunit
TRUE	[BLASTED, MAPPED, ANNOTATED]	g3661.t1	putative apyrase 7	1011	20	7.96527e-71	60.34	6	P:GO:0019439; P:GO:0044270; P:GO:0046700; P:GO:1901361; F:GO:0016787; C:GO:0016020	P:aromatic compound catabolic process; P:cellular nitrogen compound catabolic process; P:heterocycle catabolic process; P:organic cyclic compound catabolic process; F:hydrolase activity; C:membrane	EC:3	Hydrolases
TRUE	[BLASTED, MAPPED, ANNOTATED]	g3662.t1	T-complex 1 subunit gamma	560	20	0	87.11	5	P:GO:0006457; F:GO:0005524; F:GO:0016887; F:GO:0051082; C:GO:0005832	P:protein folding; F:ATP binding; F:ATP hydrolysis activity; F:unfolded protein binding; C:chaperonin-containing T-complex	EC:3.6.1	Acting on acid anhydrides
TRUE	[BLASTED, MAPPED, ANNOTATED]	g3663.t1	Pkinase-domain-containing protein	717	20	1.9707e-100	57.38	2	P:GO:0009987; F:GO:0004672	P:cellular process; F:protein kinase activity	EC:2.7.1	Transferring phosphorus-containing groups
TRUE	[BLASTED, MAPPED, ANNOTATED]	g3667.t1	Phosphoribosylglycinamide formyltransferase, chloroplastic	260	20	3.4187e-96	74.54	4	P:GO:0006189; F:GO:0004644; F:GO:0046872; C:GO:0005737	P:'de novo' IMP biosynthetic process; F:phosphoribosylglycinamide formyltransferase activity; F:metal ion binding; C:cytoplasm	EC:2.1.2.2	Phosphoribosylglycinamide formyltransferase 1
TRUE	[BLASTED, MAPPED, ANNOTATED]	g3669.t1	predicted protein	447	20	2.11466e-156	67.33	1	C:GO:0005737	C:cytoplasm
TRUE	[BLASTED, MAPPED, ANNOTATED]	g3673.t1	Lysine histidine transporter 1	464	20	3.91284e-165	59.57	1	C:GO:0016020	C:membrane
TRUE	[BLASTED, MAPPED, ANNOTATED]	g3675.t1	lysine histidine transporter 1-like	395	20	7.30181e-147	61.4	1	C:GO:0016020	C:membrane
TRUE	[BLASTED, MAPPED, ANNOTATED]	g3684.t1	putative Sushi, von Willebrand factor type A, EGF and pentraxin domain-containing protein 1	602	8	2.37652e-07	44.51	1	F:GO:0016787	F:hydrolase activity	EC:3	Hydrolases
TRUE	[BLASTED, MAPPED, ANNOTATED]	g3691.t1	Asparagine-tRNA ligase, cytoplasmic 3	600	20	0	80.54	8	P:GO:0006397; P:GO:0006421; P:GO:0008033; P:GO:0008380; F:GO:0003723; F:GO:0004816; F:GO:0005524; C:GO:0009507	P:mRNA processing; P:asparaginyl-tRNA aminoacylation; P:tRNA processing; P:RNA splicing; F:RNA binding; F:asparagine-tRNA ligase activity; F:ATP binding; C:chloroplast	EC:6.1.1.22	Asparagine--tRNA ligase
TRUE	[BLASTED, MAPPED, ANNOTATED]	g3693.t1	Armadillo repeat-containing protein 6	529	20	7.58376e-72	47.52	2	P:GO:0009987; C:GO:0005737	P:cellular process; C:cytoplasm
TRUE	[BLASTED, MAPPED, ANNOTATED]	g3694.t1	putative sodium metabolite cotransporter chloroplastic-like	844	20	1.54432e-33	47.01	3	P:GO:0009063; F:GO:0016831; C:GO:0005622	P:amino acid catabolic process; F:carboxy-lyase activity; C:intracellular anatomical structure	EC:4.1.1	Carbon-carbon lyases
TRUE	[BLASTED, MAPPED, ANNOTATED]	g3698.t1	violaxanthin de-epoxidase	428	20	5.00092e-148	65.69	3	P:GO:0044237; P:GO:0071704; F:GO:0016491	P:cellular metabolic process; P:organic substance metabolic process; F:oxidoreductase activity	EC:1	Oxidoreductases
TRUE	[BLASTED, MAPPED, ANNOTATED]	g3705.t1	50S ribosomal protein L24	178	20	4.52667e-51	65.17	1	C:GO:0043229	C:intracellular organelle
TRUE	[BLASTED, MAPPED, ANNOTATED]	g3706.t1	citrate synthase	463	20	0	80.75	12	P:GO:0005975; P:GO:0006085; P:GO:0006099; P:GO:0006101; P:GO:0016310; F:GO:0000287; F:GO:0004108; F:GO:0005524; F:GO:0008270; F:GO:0008776; C:GO:0005759; C:GO:0016020	P:carbohydrate metabolic process; P:acetyl-CoA biosynthetic process; P:tricarboxylic acid cycle; P:citrate metabolic process; P:phosphorylation; F:magnesium ion binding; F:citrate (Si)-synthase activity; F:ATP binding; F:zinc ion binding; F:acetate kinase activity; C:mitochondrial matrix; C:membrane	EC:2.3.3.1; EC:2.7.2.1	Citrate (Si)-synthase; Acetate kinase
TRUE	[BLASTED, MAPPED, ANNOTATED]	g3707.t1	Mitochondrial metalloendopeptidase OMA1	363	20	4.83697e-91	59.05	1	F:GO:0008233	F:peptidase activity	EC:3.4	Acting on peptide bonds (peptidases)
TRUE	[BLASTED, MAPPED, ANNOTATED]	g3709.t1	predicted protein	745	20	0	70.55	5	P:GO:0006820; P:GO:0009737; P:GO:0030244; F:GO:0016740; C:GO:0016020	P:anion transport; P:response to abscisic acid; P:cellulose biosynthetic process; F:transferase activity; C:membrane	EC:2	Transferases
TRUE	[BLASTED, MAPPED, ANNOTATED]	g16710.t1	FAD dependent oxidoreductase	584	20	3.48813e-136	55.19	1	F:GO:0005488	F:binding
TRUE	[BLASTED, MAPPED, ANNOTATED]	g16714.t1	predicted protein	782	20	0	81.28	17	P:GO:0002807; P:GO:0006413; P:GO:0007422; P:GO:0008045; P:GO:0035284; P:GO:0045944; P:GO:0048814; P:GO:0070125; F:GO:0000978; F:GO:0001228; F:GO:0003743; F:GO:0003746; F:GO:0003924; F:GO:0005525; C:GO:0005634; C:GO:0005739; C:GO:0009507	P:positive regulation of antimicrobial peptide biosynthetic process; P:translational initiation; P:peripheral nervous system development; P:motor neuron axon guidance; P:brain segmentation; P:positive regulation of transcription by RNA polymerase II; P:regulation of dendrite morphogenesis; P:mitochondrial translational elongation; F:RNA polymerase II cis-regulatory region sequence-specific DNA bi…	EC:3.6.1	Acting on acid anhydrides
TRUE	[BLASTED, MAPPED, ANNOTATED]	g16715.t1	thioredoxin dependent peroxidase	188	20	7.94156e-72	62.6	3	P:GO:0098869; F:GO:0051920; C:GO:0110165	P:cellular oxidant detoxification; F:peroxiredoxin activity; C:cellular anatomical entity	EC:1.11.1.24	Thioredoxin-dependent peroxiredoxin
TRUE	[BLASTED, MAPPED, ANNOTATED]	g16718.t1	putative ATP-dependent RNA helicase DDX10	191	20	2.38981e-14	76.18	6	P:GO:0006364; F:GO:0003723; F:GO:0003724; F:GO:0005524; F:GO:0016787; C:GO:0005634	P:rRNA processing; F:RNA binding; F:RNA helicase activity; F:ATP binding; F:hydrolase activity; C:nucleus	EC:3.6.4.13	RNA helicase
TRUE	[BLASTED, MAPPED, ANNOTATED]	g14301.t1	predicted protein	957	20	3.74958e-14	64.9	17	P:GO:0000050; P:GO:0001889; P:GO:0006526; P:GO:0006591; P:GO:0007494; P:GO:0009410; P:GO:0010043; P:GO:0019240; P:GO:0032868; P:GO:0055081; P:GO:0070781; F:GO:0004585; F:GO:0005543; F:GO:0016597; F:GO:0042301; F:GO:0042802; C:GO:0005743	P:urea cycle; P:liver development; P:arginine biosynthetic process; P:ornithine metabolic process; P:midgut development; P:response to xenobiotic stimulus; P:response to zinc ion; P:citrulline biosynthetic process; P:response to insulin; P:anion homeostasis; P:response to biotin; F:ornithine carbamoyltransferase activity; F:phospholipid binding; F:amino acid binding; F:phosphate ion binding; F:id…	EC:2.1.3.3	Ornithine carbamoyltransferase
TRUE	[BLASTED, MAPPED, ANNOTATED]	g14302.t1	U box	1077	20	1.08183e-12	61.6	17	P:GO:0000050; P:GO:0001889; P:GO:0006526; P:GO:0006591; P:GO:0007494; P:GO:0009410; P:GO:0010043; P:GO:0019240; P:GO:0032868; P:GO:0055081; P:GO:0070781; F:GO:0004585; F:GO:0005543; F:GO:0016597; F:GO:0042301; F:GO:0042802; C:GO:0005743	P:urea cycle; P:liver development; P:arginine biosynthetic process; P:ornithine metabolic process; P:midgut development; P:response to xenobiotic stimulus; P:response to zinc ion; P:citrulline biosynthetic process; P:response to insulin; P:anion homeostasis; P:response to biotin; F:ornithine carbamoyltransferase activity; F:phospholipid binding; F:amino acid binding; F:phosphate ion binding; F:id…	EC:2.1.3.3	Ornithine carbamoyltransferase
TRUE	[BLASTED, MAPPED, ANNOTATED]	g14303.t1	3-dehydroquinate synthase	384	20	1.48672e-124	61.97	4	P:GO:0006520; P:GO:0016053; P:GO:1901566; F:GO:0003824	P:amino acid metabolic process; P:organic acid biosynthetic process; P:organonitrogen compound biosynthetic process; F:catalytic activity
TRUE	[BLASTED, MAPPED, ANNOTATED]	g7662.t1	predicted protein	948	20	2.38693e-12	62.26	16	P:GO:0000050; P:GO:0001889; P:GO:0006591; P:GO:0007494; P:GO:0009410; P:GO:0010043; P:GO:0019240; P:GO:0032868; P:GO:0055081; P:GO:0070781; F:GO:0004585; F:GO:0005543; F:GO:0016597; F:GO:0042301; F:GO:0042802; C:GO:0005743	P:urea cycle; P:liver development; P:ornithine metabolic process; P:midgut development; P:response to xenobiotic stimulus; P:response to zinc ion; P:citrulline biosynthetic process; P:response to insulin; P:anion homeostasis; P:response to biotin; F:ornithine carbamoyltransferase activity; F:phospholipid binding; F:amino acid binding; F:phosphate ion binding; F:identical protein binding; C:mitoch…	EC:2.1.3.3	Ornithine carbamoyltransferase
TRUE	[BLASTED, MAPPED, ANNOTATED]	g11139.t1	Six-hairpin glycosidase	673	20	2.16415e-115	50.44	3	P:GO:0008152; F:GO:0003824; F:GO:0005488	P:metabolic process; F:catalytic activity; F:binding
TRUE	[BLASTED, MAPPED, ANNOTATED]	g11141.t1	RecF/RecN/SMC protein	1197	20	0	63.16	4	P:GO:0000819; P:GO:0030261; F:GO:0005488; C:GO:0005694	P:sister chromatid segregation; P:chromosome condensation; F:binding; C:chromosome
TRUE	[BLASTED, MAPPED, ANNOTATED]	g11144.t1	dihydrodipicolinate synthase	380	20	1.4476e-155	74.05	3	P:GO:0009085; P:GO:0046451; F:GO:0008840	P:lysine biosynthetic process; P:diaminopimelate metabolic process; F:4-hydroxy-tetrahydrodipicolinate synthase activity	EC:4.2.1; EC:4.3.3.7	Carbon-oxygen lyases; 4-hydroxy-tetrahydrodipicolinate synthase
TRUE	[BLASTED, MAPPED, ANNOTATED]	g11145.t1	UbiA prenyltransferase family-domain-containing protein	394	20	3.77437e-101	59.27	3	P:GO:1901663; F:GO:0016740; C:GO:0110165	P:quinone biosynthetic process; F:transferase activity; C:cellular anatomical entity	EC:2	Transferases
TRUE	[BLASTED, MAPPED, ANNOTATED]	g11146.t1	probable transient receptor potential cation channel subfamily V	543	20	2.05089e-137	58.2	1	P:GO:0009987	P:cellular process
TRUE	[BLASTED, MAPPED, ANNOTATED]	g11148.t1	eukaryotic translation initiation factor 2D	613	20	1.5143e-140	53.89	2	P:GO:0019058; C:GO:0019028	P:viral life cycle; C:viral capsid
TRUE	[BLASTED, MAPPED, ANNOTATED]	g11149.t1	photosystem I reaction center subunit IV	111	20	2.35073e-36	74.55	3	P:GO:0015979; C:GO:0009535; C:GO:0009538	P:photosynthesis; C:chloroplast thylakoid membrane; C:photosystem I reaction center
TRUE	[BLASTED, MAPPED, ANNOTATED]	g11150.t1	BASS family transporter: sodium ion/bile acid	571	20	1.45568e-123	68.95	3	F:GO:0016209; F:GO:0016491; C:GO:0016020	F:antioxidant activity; F:oxidoreductase activity; C:membrane	EC:1	Oxidoreductases
TRUE	[BLASTED, MAPPED, ANNOTATED]	g11152.t1	hypothetical protein KSW81_000077	344	20	6.62409e-39	49.82	8	P:GO:0010646; P:GO:0023051; P:GO:0031175; P:GO:0042221; F:GO:0005515; C:GO:0005886; C:GO:0030054; C:GO:0043005	P:regulation of cell communication; P:regulation of signaling; P:neuron projection development; P:response to chemical; F:protein binding; C:plasma membrane; C:cell junction; C:neuron projection
TRUE	[BLASTED, MAPPED, ANNOTATED]	g11153.t1	predicted protein	591	20	2.47281e-53	47.93	4	P:GO:0044237; C:GO:0005634; C:GO:0005737; C:GO:0032991	P:cellular metabolic process; C:nucleus; C:cytoplasm; C:protein-containing complex
TRUE	[BLASTED, MAPPED, ANNOTATED]	g11154.t1	mRNA-decapping enzyme subunit 2	478	20	1.9989e-103	65.99	6	P:GO:0000956; P:GO:0006355; F:GO:0003676; F:GO:0016787; F:GO:0046914; C:GO:0005622	P:nuclear-transcribed mRNA catabolic process; P:regulation of DNA-templated transcription; F:nucleic acid binding; F:hydrolase activity; F:transition metal ion binding; C:intracellular anatomical structure	EC:3	Hydrolases
TRUE	[BLASTED, MAPPED, ANNOTATED]	g11155.t1	phytoene desaturase	544	20	0	83.97	7	P:GO:0016117; F:GO:0008270; F:GO:0016166; C:GO:0005634; C:GO:0009507; C:GO:0009509; C:GO:0016020	P:carotenoid biosynthetic process; F:zinc ion binding; F:phytoene dehydrogenase activity; C:nucleus; C:chloroplast; C:chromoplast; C:membrane	EC:1.3	Acting on the CH-CH group of donors
TRUE	[BLASTED, MAPPED, ANNOTATED]	g11158.t1	glutamyl endopeptidase	602	20	3.90398e-104	49.82	1	F:GO:0016787	F:hydrolase activity	EC:3	Hydrolases
TRUE	[BLASTED, MAPPED, ANNOTATED]	g11158.t2	glutamyl endopeptidase	601	20	2.93441e-104	49.81	1	F:GO:0016787	F:hydrolase activity	EC:3	Hydrolases
TRUE	[BLASTED, MAPPED, ANNOTATED]	g11162.t1	predicted protein	197	12	2.52723e-40	58.59	1	C:GO:0005743	C:mitochondrial inner membrane
TRUE	[BLASTED, MAPPED, ANNOTATED]	g11165.t1	Mechanosensitive ion channel 10	1097	20	8.07459e-98	57.82	2	P:GO:0006810; C:GO:0016020	P:transport; C:membrane
TRUE	[BLASTED, MAPPED, ANNOTATED]	g11172.t1	Inorganic pyrophosphatase	290	20	2.90662e-134	74.05	5	P:GO:0006796; F:GO:0000287; F:GO:0004427; C:GO:0005829; C:GO:0009507	P:phosphate-containing compound metabolic process; F:magnesium ion binding; F:inorganic diphosphate phosphatase activity; C:cytosol; C:chloroplast	EC:3.6.1.1	Inorganic diphosphatase
TRUE	[BLASTED, MAPPED, ANNOTATED]	g11174.t1	Inhibitor of growth protein 4	280	20	3.1866e-39	47.66	5	P:GO:0009987; P:GO:0065007; F:GO:0004722; F:GO:0005515; C:GO:0110165	P:cellular process; P:biological regulation; F:protein serine/threonine phosphatase activity; F:protein binding; C:cellular anatomical entity	EC:3.1.3.16	Protein-serine/threonine phosphatase
TRUE	[BLASTED, MAPPED, ANNOTATED]	g11175.t1	Sn1-specific diacylglycerol lipase beta	993	20	9.40777e-159	63.75	2	F:GO:0097159; F:GO:1901363	F:organic cyclic compound binding; F:heterocyclic compound binding
TRUE	[BLASTED, MAPPED, ANNOTATED]	g11176.t1	Tautomerase/MIF superfamily	125	19	7.74288e-29	61.65	3	P:GO:0044260; F:GO:0003824; C:GO:0110165	P:cellular macromolecule metabolic process; F:catalytic activity; C:cellular anatomical entity
TRUE	[BLASTED, MAPPED, ANNOTATED]	g11179.t1	Tautomerase/MIF superfamily	121	20	3.90211e-29	59.51	2	P:GO:0044260; F:GO:0003824	P:cellular macromolecule metabolic process; F:catalytic activity
TRUE	[BLASTED, MAPPED, ANNOTATED]	g11184.t1	Putative methyltransferase At1g22800	316	20	1.56538e-108	67.85	2	P:GO:0008152; F:GO:0016740	P:metabolic process; F:transferase activity	EC:2	Transferases
TRUE	[BLASTED, MAPPED, ANNOTATED]	g11187.t1	N-carbamyl-L-amino acid amidohydrolase	483	20	0	73.61	7	P:GO:0019684; F:GO:0016813; F:GO:0046872; C:GO:0005783; C:GO:0009507; C:GO:0009523; C:GO:0042651	P:photosynthesis, light reaction; F:hydrolase activity, acting on carbon-nitrogen (but not peptide) bonds, in linear amidines; F:metal ion binding; C:endoplasmic reticulum; C:chloroplast; C:photosystem II; C:thylakoid membrane	EC:3.5.3	Acting on carbon-nitrogen bonds, other than peptide bonds
TRUE	[BLASTED, MAPPED, ANNOTATED]	g11190.t1	short-chain dehydrogenase/reductase SDR	380	20	9.55335e-108	65.45	1	F:GO:0016491	F:oxidoreductase activity	EC:1	Oxidoreductases
TRUE	[BLASTED, MAPPED, ANNOTATED]	g11191.t1	2,3-bisphosphoglycerate-independent phosphoglycerate mutase	569	20	0	80.96	6	P:GO:0006007; P:GO:0006096; P:GO:0044262; F:GO:0030145; F:GO:0046537; C:GO:0005737	P:glucose catabolic process; P:glycolytic process; P:cellular carbohydrate metabolic process; F:manganese ion binding; F:2,3-bisphosphoglycerate-independent phosphoglycerate mutase activity; C:cytoplasm	EC:5.4.2.1	Intramolecular transferases
TRUE	[BLASTED, MAPPED, ANNOTATED]	g11194.t1	short-chain dehydrogenase/reductase SDR	333	20	4.55e-117	64.91	1	F:GO:0016491	F:oxidoreductase activity	EC:1	Oxidoreductases
TRUE	[BLASTED, MAPPED, ANNOTATED]	g11195.t1	Protein LHCP TRANSLOCATION DEFECT	321	20	6.21353e-39	65.57	2	P:GO:0009987; C:GO:0009507	P:cellular process; C:chloroplast
TRUE	[BLASTED, MAPPED, ANNOTATED]	g11198.t1	ATP-binding cassette superfamily	1829	20	0	57.44	6	P:GO:0009987; F:GO:0000166; F:GO:0016616; F:GO:0042626; F:GO:0043167; C:GO:0016020	P:cellular process; F:nucleotide binding; F:oxidoreductase activity, acting on the CH-OH group of donors, NAD or NADP as acceptor; F:ATPase-coupled transmembrane transporter activity; F:ion binding; C:membrane	EC:1.1.1; EC:7	Acting on the CH-OH group of donors; Translocases
TRUE	[BLASTED, MAPPED, ANNOTATED]	g11200.t1	predicted protein	557	20	3.92416e-18	60.32	1	C:GO:0016020	C:membrane
TRUE	[BLASTED, MAPPED, ANNOTATED]	g11204.t1	Mannosyl-oligosaccharide glucosidase	896	20	0	55.64	5	P:GO:0006164; P:GO:1901137; F:GO:0003824; F:GO:0005488; C:GO:0110165	P:purine nucleotide biosynthetic process; P:carbohydrate derivative biosynthetic process; F:catalytic activity; F:binding; C:cellular anatomical entity
TRUE	[BLASTED, MAPPED, ANNOTATED]	g11205.t1	predicted protein	193	20	3.75407e-82	68.02	2	C:GO:0005768; C:GO:0016020	C:endosome; C:membrane
TRUE	[BLASTED, MAPPED, ANNOTATED]	g11206.t1	predicted protein	208	20	2.12191e-85	65.89	2	C:GO:0005737; C:GO:0016020	C:cytoplasm; C:membrane
TRUE	[BLASTED, MAPPED, ANNOTATED]	g11206.t2	predicted protein	216	20	6.75625e-85	66.07	2	C:GO:0005737; C:GO:0016020	C:cytoplasm; C:membrane
TRUE	[BLASTED, MAPPED, ANNOTATED]	g11208.t1	sphingolipid delta(4)-desaturase DES1-like	374	16	5.55891e-162	67.09	4	P:GO:0044255; F:GO:0016491; C:GO:0005783; C:GO:0016020	P:cellular lipid metabolic process; F:oxidoreductase activity; C:endoplasmic reticulum; C:membrane	EC:1	Oxidoreductases
TRUE	[BLASTED, MAPPED, ANNOTATED]	g11209.t1	Homeobox protein HAT3.1	956	20	7.05701e-59	57.62	6	P:GO:0007399; P:GO:0007423; P:GO:0045595; F:GO:0005488; C:GO:0005737; C:GO:0016020	P:nervous system development; P:sensory organ development; P:regulation of cell differentiation; F:binding; C:cytoplasm; C:membrane
TRUE	[BLASTED, MAPPED, ANNOTATED]	g11210.t1	glutamate dehydrogenase	453	20	0	75.68	4	P:GO:0006520; F:GO:0000166; F:GO:0016639; C:GO:0009536	P:amino acid metabolic process; F:nucleotide binding; F:oxidoreductase activity, acting on the CH-NH2 group of donors, NAD or NADP as acceptor; C:plastid	EC:1.4.1	Acting on the CH-NH(2) group of donors
TRUE	[BLASTED, MAPPED, ANNOTATED]	g11211.t1	predicted protein	1391	20	0	73.24	8	P:GO:0006020; P:GO:0032958; F:GO:0000166; F:GO:0000828; F:GO:0000829; F:GO:0033857; F:GO:0043167; C:GO:0005737	P:inositol metabolic process; P:inositol phosphate biosynthetic process; F:nucleotide binding; F:inositol hexakisphosphate kinase activity; F:inositol heptakisphosphate kinase activity; F:diphosphoinositol-pentakisphosphate kinase activity; F:ion binding; C:cytoplasm	EC:2.7.4.24	Diphosphoinositol-pentakisphosphate kinase
TRUE	[BLASTED, MAPPED, ANNOTATED]	g11211.t2	acid phosphatase	1381	20	0	71.89	8	P:GO:0006020; P:GO:0032958; F:GO:0000166; F:GO:0000828; F:GO:0000829; F:GO:0033857; F:GO:0043167; C:GO:0005737	P:inositol metabolic process; P:inositol phosphate biosynthetic process; F:nucleotide binding; F:inositol hexakisphosphate kinase activity; F:inositol heptakisphosphate kinase activity; F:diphosphoinositol-pentakisphosphate kinase activity; F:ion binding; C:cytoplasm	EC:2.7.4.24	Diphosphoinositol-pentakisphosphate kinase
TRUE	[BLASTED, MAPPED, ANNOTATED]	g11212.t1	LAG1-domain-containing protein	332	20	2.03991e-82	59.31	1	C:GO:0110165	C:cellular anatomical entity
TRUE	[BLASTED, MAPPED, ANNOTATED]	g11217.t1	replication factor-a protein	946	20	0	61.84	9	P:GO:0006260; P:GO:0006281; P:GO:0006310; P:GO:0043065; P:GO:0051276; F:GO:0003677; C:GO:0005634; C:GO:0005739; C:GO:0016020	P:DNA replication; P:DNA repair; P:DNA recombination; P:positive regulation of apoptotic process; P:chromosome organization; F:DNA binding; C:nucleus; C:mitochondrion; C:membrane
TRUE	[BLASTED, MAPPED, ANNOTATED]	g11218.t1	chloroplast ferredoxin	140	20	2.02457e-48	76.01	5	P:GO:0022900; F:GO:0009055; F:GO:0046872; F:GO:0051537; C:GO:0009507	P:electron transport chain; F:electron transfer activity; F:metal ion binding; F:2 iron, 2 sulfur cluster binding; C:chloroplast	EC:1	Oxidoreductases
TRUE	[BLASTED, MAPPED, ANNOTATED]	g11219.t1	chloroplast ferredoxin	134	20	9.19571e-56	75.54	6	P:GO:0022900; F:GO:0009055; F:GO:0046872; F:GO:0051537; C:GO:0009507; C:GO:0016020	P:electron transport chain; F:electron transfer activity; F:metal ion binding; F:2 iron, 2 sulfur cluster binding; C:chloroplast; C:membrane	EC:1	Oxidoreductases
TRUE	[BLASTED, MAPPED, ANNOTATED]	g11221.t1	Cell division cycle-associated 7-like protein	306	20	2.37295e-61	56.34	1	C:GO:0005622	C:intracellular anatomical structure
TRUE	[BLASTED, MAPPED, ANNOTATED]	g11226.t1	set domain protein	393	20	3.82675e-16	42.58	1	F:GO:0003824	F:catalytic activity
TRUE	[BLASTED, MAPPED, ANNOTATED]	g11227.t1	histone H3 Lys 36 methyltransferase/ASH1	1072	20	8.71395e-19	43.9	2	P:GO:0008152; F:GO:0003824	P:metabolic process; F:catalytic activity
TRUE	[BLASTED, MAPPED, ANNOTATED]	g11228.t1	NifU-domain-containing protein	485	20	8.21119e-179	65.89	1	F:GO:0005488	F:binding
TRUE	[BLASTED, MAPPED, ANNOTATED]	g11229.t1	2-cys peroxiredoxin	267	20	1.48142e-121	86.34	17	P:GO:0001111; P:GO:0001113; P:GO:0009411; P:GO:0032508; P:GO:0033683; P:GO:0045454; P:GO:0098869; F:GO:0003677; F:GO:0004601; F:GO:0005515; F:GO:0005524; F:GO:0016887; F:GO:0043138; F:GO:0051920; C:GO:0000112; C:GO:0005675; C:GO:0097550	P:RNA polymerase II promoter clearance; P:transcription open complex formation at RNA polymerase II promoter; P:response to UV; P:DNA duplex unwinding; P:nucleotide-excision repair, DNA incision; P:cell redox homeostasis; P:cellular oxidant detoxification; F:DNA binding; F:peroxidase activity; F:protein binding; F:ATP binding; F:ATP hydrolysis activity; F:3'-5' DNA helicase activity; F:peroxiredo…	EC:3.6.1; EC:3.6.4.12; EC:1.11.1.24	Acting on acid anhydrides; DNA helicase; Thioredoxin-dependent peroxiredoxin
TRUE	[BLASTED, MAPPED, ANNOTATED]	g11231.t1	haloacid dehalogenase-like hydrolase domain-containing 3	281	20	1.41669e-104	74.24	9	P:GO:0006754; P:GO:0019731; P:GO:1902600; F:GO:0009374; F:GO:0015078; F:GO:0016787; C:GO:0009507; C:GO:0009579; C:GO:0033177	P:ATP biosynthetic process; P:antibacterial humoral response; P:proton transmembrane transport; F:biotin binding; F:proton transmembrane transporter activity; F:hydrolase activity; C:chloroplast; C:thylakoid; C:proton-transporting two-sector ATPase complex, proton-transporting domain	EC:3; EC:7	Hydrolases; Translocases
TRUE	[BLASTED, MAPPED, ANNOTATED]	g11232.t1	fructose-bisphosphate aldolase	383	20	0	82.88	5	P:GO:0006096; P:GO:0030388; F:GO:0004332; C:GO:0005829; C:GO:0009507	P:glycolytic process; P:fructose 1,6-bisphosphate metabolic process; F:fructose-bisphosphate aldolase activity; C:cytosol; C:chloroplast	EC:4.1.2.13	Fructose-bisphosphate aldolase
TRUE	[BLASTED, MAPPED, ANNOTATED]	g11233.t1	adenosine 5'-phosphatase	720	20	6.68286e-116	54.07	3	P:GO:0009987; F:GO:0003824; C:GO:0016020	P:cellular process; F:catalytic activity; C:membrane
TRUE	[BLASTED, MAPPED, ANNOTATED]	g11234.t1	Cysteine proteinase RD21a	399	20	1.44323e-115	59.92	1	F:GO:0008233	F:peptidase activity	EC:3.4	Acting on peptide bonds (peptidases)
TRUE	[BLASTED, MAPPED, ANNOTATED]	g11235.t1	predicted protein	381	20	3.44996e-40	45.84	1	F:GO:0003824	F:catalytic activity
TRUE	[BLASTED, MAPPED, ANNOTATED]	g11240.t1	E3 ubiquitin- ligase makorin-like	509	20	9.93396e-74	67.08	108	P:GO:0001843; P:GO:0001922; P:GO:0002322; P:GO:0002333; P:GO:0006909; P:GO:0007173; P:GO:0007229; P:GO:0007611; P:GO:0009791; P:GO:0021587; P:GO:0022408; P:GO:0030035; P:GO:0030041; P:GO:0030514; P:GO:0030516; P:GO:0031113; P:GO:0032489; P:GO:0032729; P:GO:0032743; P:GO:0033690; P:GO:0034976; P:GO:0035791; P:GO:0038083; P:GO:0038189; P:GO:0042770; P:GO:0042770; P:GO:0043123; P:GO:0043124; P:GO:00…	P:neural tube closure; P:B-1 B cell homeostasis; P:B cell proliferation involved in immune response; P:transitional one stage B cell differentiation; P:phagocytosis; P:epidermal growth factor receptor signaling pathway; P:integrin-mediated signaling pathway; P:learning or memory; P:post-embryonic development; P:cerebellum morphogenesis; P:negative regulation of cell-cell adhesion; P:microspike as…	EC:2.7.10.2	Non-specific protein-tyrosine kinase
TRUE	[BLASTED, MAPPED, ANNOTATED]	g11241.t1	Adenine/guanine permease AZG1	590	20	0	67.63	4	P:GO:0006863; P:GO:0055085; F:GO:0015205; C:GO:0016020	P:purine nucleobase transport; P:transmembrane transport; F:nucleobase transmembrane transporter activity; C:membrane	EC:7	Translocases
TRUE	[BLASTED, MAPPED, ANNOTATED]	g11242.t1	Adenine/guanine permease AZG1	659	20	0	67.56	3	P:GO:0006863; F:GO:0015205; C:GO:0016020	P:purine nucleobase transport; F:nucleobase transmembrane transporter activity; C:membrane	EC:7	Translocases
TRUE	[BLASTED, MAPPED, ANNOTATED]	g11245.t1	phosphoribosylamine--glycine ligase	435	20	0	77.96	5	P:GO:0006189; P:GO:0009113; F:GO:0004637; F:GO:0005524; F:GO:0046872	P:'de novo' IMP biosynthetic process; P:purine nucleobase biosynthetic process; F:phosphoribosylamine-glycine ligase activity; F:ATP binding; F:metal ion binding	EC:6.3.4.13	Phosphoribosylamine--glycine ligase
TRUE	[BLASTED, MAPPED, ANNOTATED]	g11247.t1	ankyrin repeat-containing domain protein	739	20	2.54442e-31	52.04	4	P:GO:0010033; P:GO:1901700; F:GO:0004497; C:GO:0043231	P:response to organic substance; P:response to oxygen-containing compound; F:monooxygenase activity; C:intracellular membrane-bounded organelle	EC:1	Oxidoreductases
TRUE	[BLASTED, MAPPED, ANNOTATED]	g11249.t1	molybdopterin adenylyltransferase	201	20	7.35576e-103	84.33	3	P:GO:0006777; F:GO:0016779; F:GO:0061599	P:Mo-molybdopterin cofactor biosynthetic process; F:nucleotidyltransferase activity; F:molybdopterin molybdotransferase activity	EC:2.10.1.1; EC:2.7.7	Molybdopterin molybdotransferase; Transferring phosphorus-containing groups
TRUE	[BLASTED, MAPPED, ANNOTATED]	g11250.t1	F-box only protein 21	238	20	3.62697e-50	62.17	26	P:GO:0008543; P:GO:0010595; P:GO:0010628; P:GO:0030154; P:GO:0030324; P:GO:0032148; P:GO:0034605; P:GO:0042060; P:GO:0043406; P:GO:0045542; P:GO:0045944; P:GO:0050679; P:GO:0051781; P:GO:0060681; P:GO:0070374; P:GO:1901509; P:GO:1903672; F:GO:0005104; F:GO:0005178; F:GO:0008083; F:GO:0008201; F:GO:0008233; F:GO:0044548; C:GO:0005615; C:GO:0005634; C:GO:0005829	P:fibroblast growth factor receptor signaling pathway; P:positive regulation of endothelial cell migration; P:positive regulation of gene expression; P:cell differentiation; P:lung development; P:activation of protein kinase B activity; P:cellular response to heat; P:wound healing; P:positive regulation of MAP kinase activity; P:positive regulation of cholesterol biosynthetic process; P:positive …	EC:3.4	Acting on peptide bonds (peptidases)
TRUE	[BLASTED, MAPPED, ANNOTATED]	g11251.t1	haloacid dehalogenase-like hydrolase domain-containing protein	315	20	7.65764e-116	74.39	2	F:GO:0046872; C:GO:0005929	F:metal ion binding; C:cilium
TRUE	[BLASTED, MAPPED, ANNOTATED]	g11252.t1	haloacid dehalogenase-like hydrolase domain-containing protein	267	20	1.03478e-100	74.79	2	F:GO:0046872; C:GO:0005929	F:metal ion binding; C:cilium
TRUE	[BLASTED, MAPPED, ANNOTATED]	g11253.t1	Proteasome subunit beta type-6	235	20	6.23674e-112	79.74	7	P:GO:0006777; P:GO:0043161; F:GO:0004298; F:GO:0061599; C:GO:0005634; C:GO:0005737; C:GO:0005839	P:Mo-molybdopterin cofactor biosynthetic process; P:proteasome-mediated ubiquitin-dependent protein catabolic process; F:threonine-type endopeptidase activity; F:molybdopterin molybdotransferase activity; C:nucleus; C:cytoplasm; C:proteasome core complex	EC:2.10.1.1; EC:3.4.25	Molybdopterin molybdotransferase; Acting on peptide bonds (peptidases)
TRUE	[BLASTED, MAPPED, ANNOTATED]	g11254.t1	Glutamate receptor 2	568	20	2.18644e-108	53.47	4	P:GO:0016053; P:GO:0019752; F:GO:0016740; C:GO:0110165	P:organic acid biosynthetic process; P:carboxylic acid metabolic process; F:transferase activity; C:cellular anatomical entity	EC:2	Transferases
TRUE	[BLASTED, MAPPED, ANNOTATED]	g11255.t1	Glutamate receptor 2	553	20	1.98703e-103	53.81	3	P:GO:0046394; F:GO:0003849; C:GO:0110165	P:carboxylic acid biosynthetic process; F:3-deoxy-7-phosphoheptulonate synthase activity; C:cellular anatomical entity	EC:2.5.1.54	3-deoxy-7-phosphoheptulonate synthase
TRUE	[BLASTED, MAPPED, ANNOTATED]	g11258.t1	Drug/Metabolite transporter superfamily	527	20	1.104e-124	69.62	3	F:GO:0015297; C:GO:0005794; C:GO:0016020	F:antiporter activity; C:Golgi apparatus; C:membrane	EC:7	Translocases
TRUE	[BLASTED, MAPPED, ANNOTATED]	g11260.t1	predicted protein	1015	20	0	57.68	5	P:GO:0008652; F:GO:0005488; F:GO:0016491; F:GO:0016746; C:GO:0005737	P:amino acid biosynthetic process; F:binding; F:oxidoreductase activity; F:acyltransferase activity; C:cytoplasm	EC:2.3; EC:1	Acyltransferases; Oxidoreductases
TRUE	[BLASTED, MAPPED, ANNOTATED]	g11262.t1	probable histone-lysine N-methyltransferase, H3 lysine-36 and H4 lysine-20 specific isoform at C-terminar half	1587	20	9.84485e-87	40.87	3	P:GO:0008152; P:GO:0009987; F:GO:0003824	P:metabolic process; P:cellular process; F:catalytic activity
TRUE	[BLASTED, MAPPED, ANNOTATED]	g11266.t1	YGGT family	224	20	2.73933e-63	74.95	7	P:GO:0006355; P:GO:0015628; F:GO:0003700; C:GO:0005886; C:GO:0009276; C:GO:0015627; C:GO:0016020	P:regulation of DNA-templated transcription; P:protein secretion by the type II secretion system; F:DNA-binding transcription factor activity; C:plasma membrane; C:Gram-negative-bacterium-type cell wall; C:type II protein secretion system complex; C:membrane
TRUE	[BLASTED, MAPPED, ANNOTATED]	g11267.t1	SGNH hydrolase-type esterase domain-containing protein	901	20	1.27461e-73	51.66	8	P:GO:0006355; P:GO:0006468; P:GO:0018193; F:GO:0004672; F:GO:0005515; C:GO:0030684; C:GO:0043232; C:GO:0140513	P:regulation of DNA-templated transcription; P:protein phosphorylation; P:peptidyl-amino acid modification; F:protein kinase activity; F:protein binding; C:preribosome; C:intracellular non-membrane-bounded organelle; C:nuclear protein-containing complex	EC:2.7.1	Transferring phosphorus-containing groups
TRUE	[BLASTED, MAPPED, ANNOTATED]	g11269.t1	Soluble inorganic pyrophosphatase	196	20	1.88475e-108	86.36	5	P:GO:0006796; F:GO:0000287; F:GO:0004427; C:GO:0005739; C:GO:0005829	P:phosphate-containing compound metabolic process; F:magnesium ion binding; F:inorganic diphosphate phosphatase activity; C:mitochondrion; C:cytosol	EC:3.6.1.1	Inorganic diphosphatase
TRUE	[BLASTED, MAPPED, ANNOTATED]	g11272.t1	Eukaryotic translation initiation factor 3 subunit L	534	20	0	71.83	3	P:GO:0002183; C:GO:0005852; C:GO:0070993	P:cytoplasmic translational initiation; C:eukaryotic translation initiation factor 3 complex; C:translation preinitiation complex
TRUE	[BLASTED, MAPPED, ANNOTATED]	g11273.t1	carbon-nitrogen hydrolase	279	20	1.31655e-144	79.32	3	P:GO:0006807; F:GO:0016746; F:GO:0050152	P:nitrogen compound metabolic process; F:acyltransferase activity; F:omega-amidase activity	EC:2.3; EC:3.5.1.3	Acyltransferases; Omega-amidase
TRUE	[BLASTED, MAPPED, ANNOTATED]	g11275.t1	COP9 signalosome subunit 6	307	20	1.03928e-120	71.51	4	P:GO:0036211; F:GO:0004672; F:GO:0008233; C:GO:0008180	P:protein modification process; F:protein kinase activity; F:peptidase activity; C:COP9 signalosome	EC:2.7.1; EC:3.4	Transferring phosphorus-containing groups; Acting on peptide bonds (peptidases)
TRUE	[BLASTED, MAPPED, ANNOTATED]	g11278.t1	unnamed protein product, partial	152	16	2.91146e-27	50.22	2	F:GO:0005488; C:GO:0005622	F:binding; C:intracellular anatomical structure
TRUE	[BLASTED, MAPPED, ANNOTATED]	g11281.t1	predicted protein	544	20	1.14426e-60	54.95	22	P:GO:0006890; P:GO:0032258; P:GO:0032456; P:GO:0034497; P:GO:0034498; P:GO:0035493; P:GO:0035494; P:GO:0043549; P:GO:0048194; P:GO:0048211; P:GO:0061709; P:GO:0090114; P:GO:1900101; P:GO:1990261; F:GO:0000149; F:GO:0003924; C:GO:0000139; C:GO:0000407; C:GO:0005789; C:GO:0005795; C:GO:0005801; C:GO:0031410	P:retrograde vesicle-mediated transport, Golgi to endoplasmic reticulum; P:cytoplasm to vacuole transport by the Cvt pathway; P:endocytic recycling; P:protein localization to phagophore assembly site; P:early endosome to Golgi transport; P:SNARE complex assembly; P:SNARE complex disassembly; P:regulation of kinase activity; P:Golgi vesicle budding; P:Golgi vesicle docking; P:reticulophagy; P:COPI…	EC:3.6.1	Acting on acid anhydrides
TRUE	[BLASTED, MAPPED, ANNOTATED]	g11282.t1	U3 small nucleolar ribonucleoprotein MPP10	772	20	8.36308e-108	64.59	3	C:GO:0030684; C:GO:0031981; C:GO:0140513	C:preribosome; C:nuclear lumen; C:nuclear protein-containing complex
TRUE	[BLASTED, MAPPED, ANNOTATED]	g11283.t1	predicted protein	534	20	1.31755e-21	61.93	3	F:GO:0003723; C:GO:0005634; C:GO:1990904	F:RNA binding; C:nucleus; C:ribonucleoprotein complex
TRUE	[BLASTED, MAPPED, ANNOTATED]	g11284.t1	putative tRNA-dihydrouridine synthase	443	20	1.29459e-115	62.64	7	P:GO:0008033; F:GO:0005198; F:GO:0016491; F:GO:0019843; F:GO:0043167; C:GO:0005737; C:GO:0005840	P:tRNA processing; F:structural molecule activity; F:oxidoreductase activity; F:rRNA binding; F:ion binding; C:cytoplasm; C:ribosome	EC:1	Oxidoreductases
TRUE	[BLASTED, MAPPED, ANNOTATED]	g11286.t1	cation efflux protein	421	20	3.60783e-130	69.57	3	P:GO:0006812; P:GO:0055085; C:GO:0016020	P:cation transport; P:transmembrane transport; C:membrane
TRUE	[BLASTED, MAPPED, ANNOTATED]	g11287.t1	Histidine biosynthesis bifunctional protein hisIE, chloroplastic	403	20	1.30294e-67	55	4	P:GO:0008152; F:GO:0016787; F:GO:0097159; F:GO:1901363	P:metabolic process; F:hydrolase activity; F:organic cyclic compound binding; F:heterocyclic compound binding	EC:3	Hydrolases
TRUE	[BLASTED, MAPPED, ANNOTATED]	g11288.t1	nucleotide-diphospho-sugar transferase-domain-containing protein	369	20	3.77424e-160	68.84	4	P:GO:0009987; F:GO:0016740; C:GO:0005794; C:GO:0016020	P:cellular process; F:transferase activity; C:Golgi apparatus; C:membrane	EC:2	Transferases
TRUE	[BLASTED, MAPPED, ANNOTATED]	g11289.t1	High mobility group	666	20	3.55236e-70	54.25	1	C:GO:0110165	C:cellular anatomical entity
TRUE	[BLASTED, MAPPED, ANNOTATED]	g11290.t1	DNA damage checkpoint isoform C	403	20	3.45508e-25	48.12	1	F:GO:0016787	F:hydrolase activity	EC:3	Hydrolases
TRUE	[BLASTED, MAPPED, ANNOTATED]	g11291.t1	putative inorganic phosphate transporter 1-12	595	20	0	72.1	1	C:GO:0016020	C:membrane
TRUE	[BLASTED, MAPPED, ANNOTATED]	g11292.t1	major facilitator superfamily	587	20	1.01408e-99	54.88	2	P:GO:0009987; C:GO:0110165	P:cellular process; C:cellular anatomical entity
TRUE	[BLASTED, MAPPED, ANNOTATED]	g11293.t1	60S ribosomal protein L9	192	20	6.94658e-95	81.11	4	P:GO:0002181; F:GO:0003735; F:GO:0019843; C:GO:0022625	P:cytoplasmic translation; F:structural constituent of ribosome; F:rRNA binding; C:cytosolic large ribosomal subunit
TRUE	[BLASTED, MAPPED, ANNOTATED]	g11294.t1	predicted protein	495	20	1.01992e-144	70.37	1	F:GO:0003824	F:catalytic activity
TRUE	[BLASTED, MAPPED, ANNOTATED]	g11298.t1	damaged DNA binding	310	20	7.51871e-69	55.25	1	P:GO:0006974	P:cellular response to DNA damage stimulus
TRUE	[BLASTED, MAPPED, ANNOTATED]	g11299.t1	RNI-like protein	448	20	4.5634e-125	54.12	2	P:GO:0039695; F:GO:0003899	P:DNA-templated viral transcription; F:DNA-directed 5'-3' RNA polymerase activity	EC:2.7.7.6	DNA-directed RNA polymerase
TRUE	[BLASTED, MAPPED, ANNOTATED]	g11300.t1	Cullin-domain-containing protein	732	20	0	74.95	5	P:GO:0006511; P:GO:0016567; F:GO:0004842; F:GO:0031625; C:GO:0031461	P:ubiquitin-dependent protein catabolic process; P:protein ubiquitination; F:ubiquitin-protein transferase activity; F:ubiquitin protein ligase binding; C:cullin-RING ubiquitin ligase complex	EC:2	Transferases
TRUE	[BLASTED, MAPPED, ANNOTATED]	g11301.t1	Metallo-dependent phosphatase	794	20	2.65283e-107	44.82	1	F:GO:0003824	F:catalytic activity
TRUE	[BLASTED, MAPPED, ANNOTATED]	g11301.t2	Metallo-dependent phosphatase	287	20	1.18863e-78	47.15	1	F:GO:0016787	F:hydrolase activity	EC:3	Hydrolases
TRUE	[BLASTED, MAPPED, ANNOTATED]	g11304.t1	light-harvesting protein of photosystem I	230	20	4.02536e-96	72.42	3	P:GO:0015979; C:GO:0009507; C:GO:0009521	P:photosynthesis; C:chloroplast; C:photosystem
TRUE	[BLASTED, MAPPED, ANNOTATED]	g11305.t1	light-harvesting complex I protein	259	20	1.36497e-108	67.18	4	P:GO:0009416; P:GO:0009765; C:GO:0009507; C:GO:0009521	P:response to light stimulus; P:photosynthesis, light harvesting; C:chloroplast; C:photosystem
TRUE	[BLASTED, MAPPED, ANNOTATED]	g11306.t1	8Chain 8, Chlorophyll a-b binding protein, chloroplastic	266	20	2.15013e-95	71.22	4	P:GO:0009416; P:GO:0009768; C:GO:0009507; C:GO:0009521	P:response to light stimulus; P:photosynthesis, light harvesting in photosystem I; C:chloroplast; C:photosystem
TRUE	[BLASTED, MAPPED, ANNOTATED]	g11307.t1	predicted protein	323	20	1.43804e-111	63.6	7	P:GO:0000288; P:GO:0016310; F:GO:0004672; F:GO:0016787; F:GO:0097159; F:GO:1901363; C:GO:0043229	P:nuclear-transcribed mRNA catabolic process, deadenylation-dependent decay; P:phosphorylation; F:protein kinase activity; F:hydrolase activity; F:organic cyclic compound binding; F:heterocyclic compound binding; C:intracellular organelle	EC:2.7.1; EC:3	Transferring phosphorus-containing groups; Hydrolases
TRUE	[BLASTED, MAPPED, ANNOTATED]	g11308.t1	putative 1-acylglycerol-3-phosphate O-acyltransferase	451	20	3.9618e-148	67.03	2	F:GO:0016746; F:GO:0052689	F:acyltransferase activity; F:carboxylic ester hydrolase activity	EC:2.3; EC:3.1.1.1	Acyltransferases; Carboxylesterase
TRUE	[BLASTED, MAPPED, ANNOTATED]	g11309.t1	peptidyl-prolyl cis-trans isomerase NIMA-interacting 1-like isoform A	328	20	5.44027e-125	73.41	5	P:GO:0000413; P:GO:0097659; F:GO:0003676; F:GO:0003755; C:GO:0043229	P:protein peptidyl-prolyl isomerization; P:nucleic acid-templated transcription; F:nucleic acid binding; F:peptidyl-prolyl cis-trans isomerase activity; C:intracellular organelle	EC:5.2.1.8	Peptidylprolyl isomerase
TRUE	[BLASTED, MAPPED, ANNOTATED]	g11310.t1	ATP-dependent Clp protease proteolytic subunit 3, chloroplastic	280	20	1.76061e-150	83.31	12	P:GO:0006364; P:GO:0006515; P:GO:0032259; P:GO:0090305; F:GO:0003723; F:GO:0004176; F:GO:0004252; F:GO:0004519; F:GO:0008168; F:GO:0051117; C:GO:0009368; C:GO:0016020	P:rRNA processing; P:protein quality control for misfolded or incompletely synthesized proteins; P:methylation; P:nucleic acid phosphodiester bond hydrolysis; F:RNA binding; F:ATP-dependent peptidase activity; F:serine-type endopeptidase activity; F:endonuclease activity; F:methyltransferase activity; F:ATPase binding; C:endopeptidase Clp complex; C:membrane	EC:3.4.21; EC:3.1; EC:2.1.1	Acting on peptide bonds (peptidases); Acting on ester bonds; Transferring one-carbon groups
TRUE	[BLASTED, MAPPED, ANNOTATED]	g11311.t1	Ubiquitin-conjugating enzyme E2 S	226	20	4.24517e-102	75.94	6	P:GO:0000209; P:GO:0006511; F:GO:0005524; F:GO:0016874; F:GO:0061631; C:GO:0005634	P:protein polyubiquitination; P:ubiquitin-dependent protein catabolic process; F:ATP binding; F:ligase activity; F:ubiquitin conjugating enzyme activity; C:nucleus	EC:6; EC:2.3.2.23	Ligases; E2 ubiquitin-conjugating enzyme
TRUE	[BLASTED, MAPPED, ANNOTATED]	g11313.t1	Arginine decarboxylase	139	20	3.08422e-39	66.85	4	P:GO:1902358; F:GO:0003824; F:GO:0008271; C:GO:0016020	P:sulfate transmembrane transport; F:catalytic activity; F:secondary active sulfate transmembrane transporter activity; C:membrane	EC:7	Translocases
TRUE	[BLASTED, MAPPED, ANNOTATED]	g11314.t1	predicted protein	1051	20	0	68.49	8	P:GO:0001732; P:GO:0002188; F:GO:0003729; F:GO:0003743; C:GO:0043614; C:GO:0070993; C:GO:0071540; C:GO:0071541	P:formation of cytoplasmic translation initiation complex; P:translation reinitiation; F:mRNA binding; F:translation initiation factor activity; C:multi-eIF complex; C:translation preinitiation complex; C:eukaryotic translation initiation factor 3 complex, eIF3e; C:eukaryotic translation initiation factor 3 complex, eIF3m
TRUE	[BLASTED, MAPPED, ANNOTATED]	g11315.t1	kinase-like domain-containing protein	519	20	5.9812e-71	48.28	11	P:GO:0007155; P:GO:0009653; P:GO:0048513; P:GO:0050794; F:GO:0005515; F:GO:0016301; C:GO:0005737; C:GO:0005886; C:GO:0005911; C:GO:0045202; C:GO:0120025	P:cell adhesion; P:anatomical structure morphogenesis; P:animal organ development; P:regulation of cellular process; F:protein binding; F:kinase activity; C:cytoplasm; C:plasma membrane; C:cell-cell junction; C:synapse; C:plasma membrane bounded cell projection	EC:2.7	Transferring phosphorus-containing groups
TRUE	[BLASTED, MAPPED, ANNOTATED]	g11316.t1	phosphoribosylformimino-5-aminoimidazole carboxamide ribonucleotide isomerase	266	20	2.5039e-126	80.01	4	P:GO:0000105; P:GO:0000162; F:GO:0003949; C:GO:0009507	P:histidine biosynthetic process; P:tryptophan biosynthetic process; F:1-(5-phosphoribosyl)-5-[(5-phosphoribosylamino)methylideneamino]imidazole-4-carboxamide isomerase activity; C:chloroplast	EC:5.3.1.16	1-(5-phosphoribosyl)-5-
TRUE	[BLASTED, MAPPED, ANNOTATED]	g11318.t1	flagellar outer dynein arm light chain 8	73	20	3.1879e-38	75.4	7	P:GO:0007017; P:GO:0044458; F:GO:0045505; F:GO:0051959; C:GO:0005874; C:GO:0005930; C:GO:0030286	P:microtubule-based process; P:motile cilium assembly; F:dynein intermediate chain binding; F:dynein light intermediate chain binding; C:microtubule; C:axoneme; C:dynein complex
TRUE	[BLASTED, MAPPED, ANNOTATED]	g11319.t1	DNA replication licensing factor MCM3	427	20	0	72.22	5	P:GO:0006270; F:GO:0000166; F:GO:0003677; F:GO:0003678; F:GO:0016787	P:DNA replication initiation; F:nucleotide binding; F:DNA binding; F:DNA helicase activity; F:hydrolase activity	EC:3.6.4.12	DNA helicase
TRUE	[BLASTED, MAPPED, ANNOTATED]	g11320.t1	DNA replication licensing factor MCM3	404	20	7.38923e-82	65.87	5	P:GO:0006270; F:GO:0000166; F:GO:0003677; F:GO:0003678; F:GO:0016787	P:DNA replication initiation; F:nucleotide binding; F:DNA binding; F:DNA helicase activity; F:hydrolase activity	EC:3.6.4.12	DNA helicase
TRUE	[BLASTED, MAPPED, ANNOTATED]	g11321.t1	ChaC-like protein	183	20	3.30024e-60	61.9	3	P:GO:0044237; P:GO:1901564; F:GO:0003824	P:cellular metabolic process; P:organonitrogen compound metabolic process; F:catalytic activity
TRUE	[BLASTED, MAPPED, ANNOTATED]	g11324.t1	Phosphoribosylaminoimidazole-succinocarboxamide synthase, chloroplastic	314	20	1.61739e-175	82.18	3	P:GO:0006189; F:GO:0004639; F:GO:0005524	P:'de novo' IMP biosynthetic process; F:phosphoribosylaminoimidazolesuccinocarboxamide synthase activity; F:ATP binding	EC:6.3.2.6	Phosphoribosylaminoimidazolesuccinocarboxamide synthase
TRUE	[BLASTED, MAPPED, ANNOTATED]	g11325.t1	NADH:ubiquinone oxidoreductase 76 kDa subunit	721	20	0	80.53	4	P:GO:0042773; F:GO:0008137; F:GO:0051539; C:GO:0016020	P:ATP synthesis coupled electron transport; F:NADH dehydrogenase (ubiquinone) activity; F:4 iron, 4 sulfur cluster binding; C:membrane	EC:7.1.1.2; EC:1.6.5.11; EC:1.6.5.2	NADH:ubiquinone reductase (H(+)-translocating); NADH dehydrogenase (quinone); NAD(P)H dehydrogenase (quinone)
TRUE	[BLASTED, MAPPED, ANNOTATED]	g11328.t1	mechanosensitive ion channel	491	20	1.17224e-111	58.09	1	C:GO:0016020	C:membrane
TRUE	[BLASTED, MAPPED, ANNOTATED]	g11331.t1	P-loop containing nucleoside triphosphate hydrolase protein	552	20	1.33282e-136	70.53	5	P:GO:0006796; P:GO:0009058; P:GO:0071704; F:GO:0003824; F:GO:0005525	P:phosphate-containing compound metabolic process; P:biosynthetic process; P:organic substance metabolic process; F:catalytic activity; F:GTP binding
TRUE	[BLASTED, MAPPED, ANNOTATED]	g11332.t1	kinase-like protein	695	20	2.99868e-152	60.39	6	P:GO:0044237; P:GO:0050896; F:GO:0016491; F:GO:0016740; F:GO:0097159; F:GO:1901363	P:cellular metabolic process; P:response to stimulus; F:oxidoreductase activity; F:transferase activity; F:organic cyclic compound binding; F:heterocyclic compound binding	EC:1; EC:2	Oxidoreductases; Transferases
TRUE	[BLASTED, MAPPED, ANNOTATED]	g11334.t1	predicted protein	690	20	0	73.89	3	P:GO:0071918; F:GO:0015204; C:GO:0005886	P:urea transmembrane transport; F:urea transmembrane transporter activity; C:plasma membrane	EC:7	Translocases
TRUE	[BLASTED, MAPPED, ANNOTATED]	g11335.t1	urea carboxylase	1230	20	0	70.23	4	F:GO:0000166; F:GO:0016853; F:GO:0016874; F:GO:0043167	F:nucleotide binding; F:isomerase activity; F:ligase activity; F:ion binding	EC:5; EC:6	Isomerases; Ligases
TRUE	[BLASTED, MAPPED, ANNOTATED]	g11340.t1	Serine-tRNA ligase	461	20	0	79.72	5	P:GO:0006434; F:GO:0000049; F:GO:0004828; F:GO:0005524; C:GO:0005829	P:seryl-tRNA aminoacylation; F:tRNA binding; F:serine-tRNA ligase activity; F:ATP binding; C:cytosol	EC:6.1.1.11	Serine--tRNA ligase
TRUE	[BLASTED, MAPPED, ANNOTATED]	g11342.t1	V-type proton ATPase 116 kDa subunit a isoform 1	847	20	0	72.84	5	P:GO:0006811; P:GO:0007035; F:GO:0051117; C:GO:0016471; C:GO:0033179	P:ion transport; P:vacuolar acidification; F:ATPase binding; C:vacuolar proton-transporting V-type ATPase complex; C:proton-transporting V-type ATPase, V0 domain
TRUE	[BLASTED, MAPPED, ANNOTATED]	g11345.t1	Rhodanese-like domain-containing protein	277	20	9.50068e-88	68.96	4	P:GO:0008643; P:GO:0055085; F:GO:0022857; C:GO:0016020	P:carbohydrate transport; P:transmembrane transport; F:transmembrane transporter activity; C:membrane	EC:7	Translocases
TRUE	[BLASTED, MAPPED, ANNOTATED]	g11346.t1	putative S-acyltransferase 7	476	20	3.57305e-124	65.75	6	P:GO:0009987; F:GO:0019706; C:GO:0005737; C:GO:0012505; C:GO:0016020; C:GO:0043231	P:cellular process; F:protein-cysteine S-palmitoyltransferase activity; C:cytoplasm; C:endomembrane system; C:membrane; C:intracellular membrane-bounded organelle	EC:2.3.1.225	Protein S-acyltransferase
TRUE	[BLASTED, MAPPED, ANNOTATED]	g11348.t1	recA DNA recombinase	382	20	8.64072e-174	78.65	6	P:GO:0006281; P:GO:0006310; F:GO:0003697; F:GO:0005524; F:GO:0008094; C:GO:0016020	P:DNA repair; P:DNA recombination; F:single-stranded DNA binding; F:ATP binding; F:ATP-dependent activity, acting on DNA; C:membrane
TRUE	[BLASTED, MAPPED, ANNOTATED]	g11352.t1	predicted protein	681	20	5.65897e-74	67.21	2	P:GO:0006568; F:GO:0016853	P:tryptophan metabolic process; F:isomerase activity	EC:5	Isomerases
TRUE	[BLASTED, MAPPED, ANNOTATED]	g11353.t1	probable N-lysine methyltransferase setd6 at N-terminal half	515	20	5.1959e-77	50.07	3	P:GO:0016070; P:GO:0043412; F:GO:0003824	P:RNA metabolic process; P:macromolecule modification; F:catalytic activity
TRUE	[BLASTED, MAPPED, ANNOTATED]	g11354.t1	cytochrome c oxidase subunit 4,13 kD	78	20	1.67851e-33	77.79	2	P:GO:0006123; C:GO:0005751	P:mitochondrial electron transport, cytochrome c to oxygen; C:mitochondrial respiratory chain complex IV
TRUE	[BLASTED, MAPPED, ANNOTATED]	g11357.t1	trafficking particle complex subunit 2	148	20	1.04529e-51	65.93	3	P:GO:0016192; C:GO:0005737; C:GO:0043231	P:vesicle-mediated transport; C:cytoplasm; C:intracellular membrane-bounded organelle
TRUE	[BLASTED, MAPPED, ANNOTATED]	g11358.t1	putative cardiolipin synthase 1	182	20	1.12616e-40	58.85	4	P:GO:0032049; F:GO:0008808; C:GO:0005739; C:GO:0016020	P:cardiolipin biosynthetic process; F:cardiolipin synthase activity; C:mitochondrion; C:membrane	EC:2.7.8	Transferring phosphorus-containing groups
TRUE	[BLASTED, MAPPED, ANNOTATED]	g11360.t1	hemolysin A	254	20	5.8015e-89	68.65	1	F:GO:0016740	F:transferase activity	EC:2	Transferases
TRUE	[BLASTED, MAPPED, ANNOTATED]	g11362.t1	large proline-rich BAG6	1083	17	5.7807e-13	61.96	1	F:GO:0005488	F:binding
TRUE	[BLASTED, MAPPED, ANNOTATED]	g11363.t1	Indole-3-glycerol phosphate synthase	323	20	3.69558e-152	76.48	3	P:GO:0000162; F:GO:0004425; F:GO:0004640	P:tryptophan biosynthetic process; F:indole-3-glycerol-phosphate synthase activity; F:phosphoribosylanthranilate isomerase activity	EC:4.1.1.48; EC:5.3.1.24	Indole-3-glycerol-phosphate synthase; Phosphoribosylanthranilate isomerase
TRUE	[BLASTED, MAPPED, ANNOTATED]	g11364.t1	putative TLC domain-containing protein	278	20	8.2333e-67	58.81	1	C:GO:0110165	C:cellular anatomical entity
TRUE	[BLASTED, MAPPED, ANNOTATED]	g11366.t1	putative magnesium transporter NIPA9 isoform A	195	7	7.18719e-19	54.22	1	C:GO:0110165	C:cellular anatomical entity
TRUE	[BLASTED, MAPPED, ANNOTATED]	g11367.t1	inner membrane ALBINO3-like protein 2, chloroplast precursor	455	20	2.2319e-134	70.5	6	P:GO:0010027; P:GO:0051205; P:GO:0072598; F:GO:0032977; C:GO:0009535; C:GO:0016020	P:thylakoid membrane organization; P:protein insertion into membrane; P:protein localization to chloroplast; F:membrane insertase activity; C:chloroplast thylakoid membrane; C:membrane
TRUE	[BLASTED, MAPPED, ANNOTATED]	g11379.t1	Heterogeneous nuclear ribonucleoproteins A2/B1	519	20	1.84707e-90	74.03	1	F:GO:0003723	F:RNA binding
TRUE	[BLASTED, MAPPED, ANNOTATED]	g11381.t1	DNA replication ATP-dependent helicase dna2	1603	20	1.10595e-125	59.82	8	P:GO:0006259; P:GO:0006260; F:GO:0004386; F:GO:0016787; F:GO:0097159; F:GO:0140097; F:GO:1901363; C:GO:0005622	P:DNA metabolic process; P:DNA replication; F:helicase activity; F:hydrolase activity; F:organic cyclic compound binding; F:catalytic activity, acting on DNA; F:heterocyclic compound binding; C:intracellular anatomical structure	EC:3	Hydrolases
TRUE	[BLASTED, MAPPED, ANNOTATED]	g11382.t1	Histone H3	167	20	1.70818e-70	83.84	5	F:GO:0003677; F:GO:0008080; F:GO:0046982; C:GO:0000786; C:GO:0005634	F:DNA binding; F:N-acetyltransferase activity; F:protein heterodimerization activity; C:nucleosome; C:nucleus	EC:2.3.1	Acyltransferases
TRUE	[BLASTED, MAPPED, ANNOTATED]	g11384.t1	putative extracellular protein CSOL_015a	913	20	0	54.49	1	F:GO:0016787	F:hydrolase activity	EC:3	Hydrolases
TRUE	[BLASTED, MAPPED, ANNOTATED]	g11385.t1	mitochondrial substrate carrier	312	20	1.03374e-143	78.6	6	P:GO:0140021; P:GO:1990544; F:GO:0005471; C:GO:0005743; C:GO:0016020; C:GO:0042651	P:mitochondrial ADP transmembrane transport; P:mitochondrial ATP transmembrane transport; F:ATP:ADP antiporter activity; C:mitochondrial inner membrane; C:membrane; C:thylakoid membrane	EC:7	Translocases
TRUE	[BLASTED, MAPPED, ANNOTATED]	g11387.t1	calcium-dependent protein kinase	542	20	0	73.16	7	P:GO:0016310; P:GO:0019538; F:GO:0000166; F:GO:0004672; F:GO:0016829; F:GO:0046872; C:GO:0110165	P:phosphorylation; P:protein metabolic process; F:nucleotide binding; F:protein kinase activity; F:lyase activity; F:metal ion binding; C:cellular anatomical entity	EC:2.7.1; EC:4	Transferring phosphorus-containing groups; Lyases
TRUE	[BLASTED, MAPPED, ANNOTATED]	g11388.t1	citrate synthase	480	20	0	82.52	4	P:GO:0005975; P:GO:0006099; F:GO:0004108; C:GO:0005759	P:carbohydrate metabolic process; P:tricarboxylic acid cycle; F:citrate (Si)-synthase activity; C:mitochondrial matrix	EC:2.3.3.1	Citrate (Si)-synthase
TRUE	[BLASTED, MAPPED, ANNOTATED]	g11389.t1	carboxyl-terminal processing protease	440	20	1.73097e-128	58.8	6	P:GO:0044237; P:GO:0044238; P:GO:0071704; F:GO:0004175; F:GO:0008168; C:GO:0043231	P:cellular metabolic process; P:primary metabolic process; P:organic substance metabolic process; F:endopeptidase activity; F:methyltransferase activity; C:intracellular membrane-bounded organelle	EC:3.4; EC:2.1.1	Acting on peptide bonds (peptidases); Transferring one-carbon groups
TRUE	[BLASTED, MAPPED, ANNOTATED]	g11390.t1	putative membrane protein	389	20	1.14884e-109	62.93	3	P:GO:0008654; F:GO:0016740; C:GO:0016020	P:phospholipid biosynthetic process; F:transferase activity; C:membrane	EC:2	Transferases
TRUE	[BLASTED, MAPPED, ANNOTATED]	g11391.t1	predicted protein	186	20	5.12533e-75	81.58	7	P:GO:0006468; P:GO:0006952; F:GO:0004674; F:GO:0004712; F:GO:0005524; F:GO:0106310; C:GO:0016020	P:protein phosphorylation; P:defense response; F:protein serine/threonine kinase activity; F:protein serine/threonine/tyrosine kinase activity; F:ATP binding; F:protein serine kinase activity; C:membrane	EC:2.7.12.1	Dual-specificity kinase
TRUE	[BLASTED, MAPPED, ANNOTATED]	g11392.t1	cytosolic endo-beta-N-acetylglucosaminidase-like	550	20	4.94175e-106	59.17	12	P:GO:0016032; P:GO:0036211; F:GO:0004553; F:GO:0008233; F:GO:0016491; F:GO:0016740; F:GO:0043167; F:GO:0097159; F:GO:1901363; C:GO:0005737; C:GO:0016020; C:GO:0033646	P:viral process; P:protein modification process; F:hydrolase activity, hydrolyzing O-glycosyl compounds; F:peptidase activity; F:oxidoreductase activity; F:transferase activity; F:ion binding; F:organic cyclic compound binding; F:heterocyclic compound binding; C:cytoplasm; C:membrane; C:host intracellular part	EC:3.4; EC:1; EC:2; EC:3.2.1	Acting on peptide bonds (peptidases); Oxidoreductases; Transferases; Glycosylases
TRUE	[BLASTED, MAPPED, ANNOTATED]	g11393.t1	DUF455 family	280	20	1.13205e-93	69.32	8	P:GO:0046718; P:GO:0060153; F:GO:0000166; F:GO:0016787; F:GO:0043167; F:GO:0140657; C:GO:0016020; C:GO:0031410	P:viral entry into host cell; P:modulation by virus of host cell cycle; F:nucleotide binding; F:hydrolase activity; F:ion binding; F:ATP-dependent activity; C:membrane; C:cytoplasmic vesicle	EC:3	Hydrolases
TRUE	[BLASTED, MAPPED, ANNOTATED]	g11394.t1	predicted protein	96	20	4.37054e-32	71.35	1	C:GO:0016020	C:membrane
TRUE	[BLASTED, MAPPED, ANNOTATED]	g11397.t1	predicted protein	125	20	5.07067e-50	70.2	7	P:GO:0016032; P:GO:0018193; F:GO:0016740; F:GO:0016853; F:GO:0030246; C:GO:0005737; C:GO:0033644	P:viral process; P:peptidyl-amino acid modification; F:transferase activity; F:isomerase activity; F:carbohydrate binding; C:cytoplasm; C:host cell membrane	EC:2; EC:5	Transferases; Isomerases
TRUE	[BLASTED, MAPPED, ANNOTATED]	g11398.t1	serine acetyltransferase 2	663	20	1.22054e-129	75.93	5	P:GO:0006535; F:GO:0008146; F:GO:0009001; C:GO:0005829; C:GO:0016020	P:cysteine biosynthetic process from serine; F:sulfotransferase activity; F:serine O-acetyltransferase activity; C:cytosol; C:membrane	EC:2.3.1.30; EC:2.8.2	Serine O-acetyltransferase; Transferring sulfur-containing groups
TRUE	[BLASTED, MAPPED, ANNOTATED]	g11399.t1	Rhodanese-like protein	120	20	7.02578e-33	61.95	3	P:GO:0009987; F:GO:0016787; C:GO:0110165	P:cellular process; F:hydrolase activity; C:cellular anatomical entity	EC:3	Hydrolases
TRUE	[BLASTED, MAPPED, ANNOTATED]	g11400.t1	enhancer of zeste 2	765	20	2.77924e-168	65.34	2	F:GO:0016740; C:GO:0043231	F:transferase activity; C:intracellular membrane-bounded organelle	EC:2	Transferases
TRUE	[BLASTED, MAPPED, ANNOTATED]	g11402.t2	high mobility group box domain-containing protein	158	20	1.04904e-25	67.27	2	F:GO:0003677; C:GO:0043229	F:DNA binding; C:intracellular organelle
TRUE	[BLASTED, MAPPED, ANNOTATED]	g11404.t1	NAD(P)-binding Rossmann-fold superfamily	618	20	0	69.02	3	P:GO:0009987; F:GO:0005488; C:GO:0016020	P:cellular process; F:binding; C:membrane
TRUE	[BLASTED, MAPPED, ANNOTATED]	g11405.t1	predicted protein	123	20	8.56871e-50	78.67	4	P:GO:0006412; F:GO:0003735; C:GO:0005737; C:GO:0015935	P:translation; F:structural constituent of ribosome; C:cytoplasm; C:small ribosomal subunit
TRUE	[BLASTED, MAPPED, ANNOTATED]	g11409.t1	protein arginine methyltransferase	1061	20	0	53.35	2	P:GO:0032259; F:GO:0016740	P:methylation; F:transferase activity	EC:2	Transferases
TRUE	[BLASTED, MAPPED, ANNOTATED]	g11410.t1	Putative ankyrin repeat protein	1075	20	3.06414e-73	66.69	5	P:GO:0009987; F:GO:0003824; F:GO:0043167; C:GO:0005737; C:GO:0043231	P:cellular process; F:catalytic activity; F:ion binding; C:cytoplasm; C:intracellular membrane-bounded organelle
TRUE	[BLASTED, MAPPED, ANNOTATED]	g11411.t1	flagellar outer dynein arm intermediate chain 2	606	20	0	65.42	6	P:GO:0036158; P:GO:0060294; F:GO:0005515; C:GO:0005737; C:GO:0030286; C:GO:0031514	P:outer dynein arm assembly; P:cilium movement involved in cell motility; F:protein binding; C:cytoplasm; C:dynein complex; C:motile cilium
TRUE	[BLASTED, MAPPED, ANNOTATED]	g11413.t1	Cytochrome b-c1 complex subunit Rieske-1, mitochondrial	517	20	2.10754e-104	53.27	7	P:GO:0044237; F:GO:0016740; F:GO:0097159; F:GO:1901363; C:GO:0005737; C:GO:0016020; C:GO:0043231	P:cellular metabolic process; F:transferase activity; F:organic cyclic compound binding; F:heterocyclic compound binding; C:cytoplasm; C:membrane; C:intracellular membrane-bounded organelle	EC:2	Transferases
TRUE	[BLASTED, MAPPED, ANNOTATED]	g11414.t1	predicted protein	166	20	1.74684e-58	68.29	8	P:GO:0006399; P:GO:0006412; P:GO:0006520; F:GO:0016747; F:GO:0016874; F:GO:0097159; F:GO:1901363; C:GO:0110165	P:tRNA metabolic process; P:translation; P:amino acid metabolic process; F:acyltransferase activity, transferring groups other than amino-acyl groups; F:ligase activity; F:organic cyclic compound binding; F:heterocyclic compound binding; C:cellular anatomical entity	EC:6; EC:2.3.1	Ligases; Acyltransferases
TRUE	[BLASTED, MAPPED, ANNOTATED]	g11415.t1	GPI inositol-deacylase	555	20	2.2605e-38	52.53	5	P:GO:0006810; P:GO:0071704; F:GO:0016788; C:GO:0005783; C:GO:0016020	P:transport; P:organic substance metabolic process; F:hydrolase activity, acting on ester bonds; C:endoplasmic reticulum; C:membrane	EC:3.1	Acting on ester bonds
TRUE	[BLASTED, MAPPED, ANNOTATED]	g11416.t1	NAD-dependent aldehyde dehydrogenase	580	20	0	61.54	4	P:GO:0044237; F:GO:0016491; F:GO:0097159; F:GO:1901363	P:cellular metabolic process; F:oxidoreductase activity; F:organic cyclic compound binding; F:heterocyclic compound binding	EC:1	Oxidoreductases
TRUE	[BLASTED, MAPPED, ANNOTATED]	g11419.t1	Exosome complex component RRP41	244	20	6.66162e-96	72.81	8	P:GO:0016075; P:GO:0034427; P:GO:0034475; P:GO:0071028; P:GO:0071051; C:GO:0000176; C:GO:0000177; C:GO:0005730	P:rRNA catabolic process; P:nuclear-transcribed mRNA catabolic process, exonucleolytic, 3'-5'; P:U4 snRNA 3'-end processing; P:nuclear mRNA surveillance; P:polyadenylation-dependent snoRNA 3'-end processing; C:nuclear exosome (RNase complex); C:cytoplasmic exosome (RNase complex); C:nucleolus
TRUE	[BLASTED, MAPPED, ANNOTATED]	g11422.t1	Alpha/Beta hydrolase protein	284	20	9.58201e-115	72.33	4	P:GO:0044237; F:GO:0003824; F:GO:0005488; C:GO:0110165	P:cellular metabolic process; F:catalytic activity; F:binding; C:cellular anatomical entity
TRUE	[BLASTED, MAPPED, ANNOTATED]	g11428.t1	Flavokinase-domain-containing protein	437	20	1.23582e-150	60.83	3	P:GO:0042726; P:GO:0044281; F:GO:0016740	P:flavin-containing compound metabolic process; P:small molecule metabolic process; F:transferase activity	EC:2	Transferases
TRUE	[BLASTED, MAPPED, ANNOTATED]	g11429.t1	Vanillate O-demethylase oxygenase subunit	617	20	0	59.92	7	P:GO:0006970; P:GO:0010165; P:GO:0019285; F:GO:0005488; F:GO:0008802; C:GO:0005829; C:GO:0032991	P:response to osmotic stress; P:response to X-ray; P:glycine betaine biosynthetic process from choline; F:binding; F:betaine-aldehyde dehydrogenase activity; C:cytosol; C:protein-containing complex	EC:1.2.1.8; EC:1.2.1.5; EC:1.2.1.3	Betaine-aldehyde dehydrogenase; Aldehyde dehydrogenase (NAD(P)(+)); Aldehyde dehydrogenase (NAD(+))
TRUE	[BLASTED, MAPPED, ANNOTATED]	g11430.t1	cysteine desulfurase	470	20	0	79.18	5	P:GO:0006534; F:GO:0008483; F:GO:0016829; F:GO:0030170; F:GO:0031071	P:cysteine metabolic process; F:transaminase activity; F:lyase activity; F:pyridoxal phosphate binding; F:cysteine desulfurase activity	EC:2.6.1; EC:2.8.1.7; EC:4	Transferring nitrogenous groups; Cysteine desulfurase; Lyases
TRUE	[BLASTED, MAPPED, ANNOTATED]	g11431.t1	Glutathionyl-hydroquinone reductase	347	20	6.49672e-172	74.7	4	P:GO:0006518; F:GO:0004364; C:GO:0005737; C:GO:0043229	P:peptide metabolic process; F:glutathione transferase activity; C:cytoplasm; C:intracellular organelle	EC:2.5.1.18	Glutathione transferase
TRUE	[BLASTED, MAPPED, ANNOTATED]	g11432.t1	BI1-like protein	262	20	1.74959e-90	65.42	1	C:GO:0016020	C:membrane
TRUE	[BLASTED, MAPPED, ANNOTATED]	g11433.t1	parvulin-type peptidyl-prolyl cis-trans isomerase	251	20	4.24324e-112	71.27	5	P:GO:0019538; F:GO:0003755; F:GO:0008233; C:GO:0005634; C:GO:0005829	P:protein metabolic process; F:peptidyl-prolyl cis-trans isomerase activity; F:peptidase activity; C:nucleus; C:cytosol	EC:5.2.1.8; EC:3.4	Peptidylprolyl isomerase; Acting on peptide bonds (peptidases)
TRUE	[BLASTED, MAPPED, ANNOTATED]	g11434.t1	predicted protein	431	20	3.86745e-130	54.78	1	F:GO:0003824	F:catalytic activity
TRUE	[BLASTED, MAPPED, ANNOTATED]	g11435.t1	Protein RETICULATA-RELATED 4, chloroplastic	267	20	1.32773e-96	56.36	1	C:GO:0110165	C:cellular anatomical entity
TRUE	[BLASTED, MAPPED, ANNOTATED]	g11438.t1	Metal tolerance protein 1	428	20	1.9202e-117	68.38	3	P:GO:0006812; P:GO:0055085; C:GO:0016020	P:cation transport; P:transmembrane transport; C:membrane
TRUE	[BLASTED, MAPPED, ANNOTATED]	g11439.t1	Peroxisome biogenesis 5	830	20	0	55.78	1	C:GO:0005737	C:cytoplasm
TRUE	[BLASTED, MAPPED, ANNOTATED]	g11440.t1	ClpYQ (HslUV)-type protease, ATP-dependent subunit ClpY (HslU)	514	20	0	77.46	5	P:GO:0006508; F:GO:0005524; F:GO:0008233; F:GO:0016887; C:GO:0009376	P:proteolysis; F:ATP binding; F:peptidase activity; F:ATP hydrolysis activity; C:HslUV protease complex	EC:3.6.1; EC:3.4	Acting on acid anhydrides; Acting on peptide bonds (peptidases)
TRUE	[BLASTED, MAPPED, ANNOTATED]	g11443.t1	cytochrome P450, C-22 desaturase	521	20	0	73.18	9	P:GO:0016125; P:GO:0019049; F:GO:0004497; F:GO:0005506; F:GO:0016705; F:GO:0020037; F:GO:0046592; C:GO:0005737; C:GO:0016020	P:sterol metabolic process; P:mitigation of host antiviral defense response; F:monooxygenase activity; F:iron ion binding; F:oxidoreductase activity, acting on paired donors, with incorporation or reduction of molecular oxygen; F:heme binding; F:polyamine oxidase activity; C:cytoplasm; C:membrane	EC:1.5.3; EC:1.14	Acting on the CH-NH group of donors; Acting on paired donors, with incorporation or reduction of molecular oxygen. The oxygen incorporated need not be derived from O(2)
TRUE	[BLASTED, MAPPED, ANNOTATED]	g11445.t1	Coiled-coil domain-containing protein 12	127	20	7.99552e-37	67.53	1	C:GO:0005681	C:spliceosomal complex
TRUE	[BLASTED, MAPPED, ANNOTATED]	g11446.t1	glutathione S-transferase	222	20	1.01731e-85	54.73	3	P:GO:0009987; P:GO:0071704; F:GO:0003824	P:cellular process; P:organic substance metabolic process; F:catalytic activity
TRUE	[BLASTED, MAPPED, ANNOTATED]	g11448.t1	DUF143-domain-containing protein	238	20	3.12692e-48	69.33	5	P:GO:0017148; P:GO:0032502; P:GO:0090071; F:GO:0016853; F:GO:0043023	P:negative regulation of translation; P:developmental process; P:negative regulation of ribosome biogenesis; F:isomerase activity; F:ribosomal large subunit binding	EC:5	Isomerases
TRUE	[BLASTED, MAPPED, ANNOTATED]	g11450.t1	probable bZIP transcription factor 11 at N-terminal half	409	20	2.91435e-30	62.09	6	P:GO:0006355; P:GO:0015031; F:GO:0003700; F:GO:0016788; C:GO:0005789; C:GO:0016020	P:regulation of DNA-templated transcription; P:protein transport; F:DNA-binding transcription factor activity; F:hydrolase activity, acting on ester bonds; C:endoplasmic reticulum membrane; C:membrane	EC:3.1	Acting on ester bonds
TRUE	[BLASTED, MAPPED, ANNOTATED]	g11455.t1	Methyltransferase type 11	271	20	1.2253e-59	61.35	4	P:GO:0032259; P:GO:0044238; P:GO:0071704; F:GO:0016740	P:methylation; P:primary metabolic process; P:organic substance metabolic process; F:transferase activity	EC:2	Transferases
TRUE	[BLASTED, MAPPED, ANNOTATED]	g11456.t1	ERI1 exoribonuclease 2-like	163	20	1.08205e-35	53.37	1	F:GO:0005488	F:binding
TRUE	[BLASTED, MAPPED, ANNOTATED]	g11458.t1	predicted protein	334	13	7.18378e-133	59.06	4	P:GO:0044238; P:GO:0071704; F:GO:0016740; C:GO:0110165	P:primary metabolic process; P:organic substance metabolic process; F:transferase activity; C:cellular anatomical entity	EC:2	Transferases
TRUE	[BLASTED, MAPPED, ANNOTATED]	g11459.t1	GH family 89 protein	815	6	0	61.81	1	F:GO:0016787	F:hydrolase activity	EC:3	Hydrolases
TRUE	[BLASTED, MAPPED, ANNOTATED]	g11460.t1	2Fe-2S ferredoxin-type domain-containing protein	275	20	1.36785e-95	73.55	6	P:GO:0007155; P:GO:0044237; F:GO:0003824; F:GO:0051536; C:GO:0009289; C:GO:0009536	P:cell adhesion; P:cellular metabolic process; F:catalytic activity; F:iron-sulfur cluster binding; C:pilus; C:plastid
TRUE	[BLASTED, MAPPED, ANNOTATED]	g11461.t1	P-loop containing nucleoside triphosphate hydrolase protein	407	20	6.08758e-156	63.08	7	P:GO:0007165; F:GO:0003824; F:GO:0030695; F:GO:0097159; F:GO:1901363; C:GO:0005737; C:GO:0016020	P:signal transduction; F:catalytic activity; F:GTPase regulator activity; F:organic cyclic compound binding; F:heterocyclic compound binding; C:cytoplasm; C:membrane
TRUE	[BLASTED, MAPPED, ANNOTATED]	g11462.t1	tRNA-i(6)A37 modification enzyme MiaB	506	20	0	84.57	10	P:GO:0035600; P:GO:0039700; P:GO:0060141; F:GO:0035596; F:GO:0046872; F:GO:0051539; C:GO:0016020; C:GO:0020002; C:GO:0044175; C:GO:0044178	P:tRNA methylthiolation; P:fusion of viral membrane with host outer nuclear membrane; P:positive regulation of syncytium formation by virus; F:methylthiotransferase activity; F:metal ion binding; F:4 iron, 4 sulfur cluster binding; C:membrane; C:host cell plasma membrane; C:host cell endosome membrane; C:host cell Golgi membrane	EC:2.8.4	Transferring sulfur-containing groups
TRUE	[BLASTED, MAPPED, ANNOTATED]	g11463.t1	DEAD-box ATP-dependent RNA helicase 7	706	20	0	73.65	9	P:GO:0000096; P:GO:1901605; F:GO:0003723; F:GO:0003724; F:GO:0005524; F:GO:0016740; F:GO:0016787; F:GO:0051536; C:GO:0016020	P:sulfur amino acid metabolic process; P:alpha-amino acid metabolic process; F:RNA binding; F:RNA helicase activity; F:ATP binding; F:transferase activity; F:hydrolase activity; F:iron-sulfur cluster binding; C:membrane	EC:3.6.4.13; EC:2	RNA helicase; Transferases
TRUE	[BLASTED, MAPPED, ANNOTATED]	g11466.t1	NADH dehydrogenase [ubiquinone] flavoprotein 2, mitochondrial	296	20	6.9814e-127	75.4	5	P:GO:0006120; F:GO:0016491; F:GO:0046872; F:GO:0051537; C:GO:0005747	P:mitochondrial electron transport, NADH to ubiquinone; F:oxidoreductase activity; F:metal ion binding; F:2 iron, 2 sulfur cluster binding; C:mitochondrial respiratory chain complex I	EC:1	Oxidoreductases
TRUE	[BLASTED, MAPPED, ANNOTATED]	g11467.t1	strictosidine synthase	404	20	6.26396e-97	58.04	2	C:GO:0005737; C:GO:0043231	C:cytoplasm; C:intracellular membrane-bounded organelle
TRUE	[BLASTED, MAPPED, ANNOTATED]	g11470.t1	UBA UBX kDa	361	20	3.14344e-77	49.73	1	C:GO:0005622	C:intracellular anatomical structure
TRUE	[BLASTED, MAPPED, ANNOTATED]	g11474.t1	putative long-chain-alcohol O-fatty-acyltransferase 5	370	20	2.99337e-80	51.15	5	P:GO:0044238; P:GO:0071704; F:GO:0005488; F:GO:0016740; C:GO:0110165	P:primary metabolic process; P:organic substance metabolic process; F:binding; F:transferase activity; C:cellular anatomical entity	EC:2	Transferases
TRUE	[BLASTED, MAPPED, ANNOTATED]	g11476.t1	exocyst complex component EXO84B-like	619	20	5.29175e-164	49.65	2	P:GO:0051179; C:GO:0110165	P:localization; C:cellular anatomical entity
TRUE	[BLASTED, MAPPED, ANNOTATED]	g11478.t1	putative S-acyltransferase 7	390	20	1.31576e-59	62.02	1	F:GO:0016740	F:transferase activity	EC:2	Transferases
TRUE	[BLASTED, MAPPED, ANNOTATED]	g11479.t1	ammonium transporter	541	20	0	61.54	2	P:GO:0044237; C:GO:0016020	P:cellular metabolic process; C:membrane
TRUE	[BLASTED, MAPPED, ANNOTATED]	g11480.t1	Proteasome subunit beta type-7-A	278	20	3.38422e-154	84.63	5	P:GO:0010498; F:GO:0004298; C:GO:0005634; C:GO:0005737; C:GO:0019774	P:proteasomal protein catabolic process; F:threonine-type endopeptidase activity; C:nucleus; C:cytoplasm; C:proteasome core complex, beta-subunit complex	EC:3.4.25	Acting on peptide bonds (peptidases)
TRUE	[BLASTED, MAPPED, ANNOTATED]	g11481.t1	Coatomer subunit zeta-2	182	20	2.27239e-100	85.14	5	P:GO:0006886; P:GO:0006890; P:GO:0006891; C:GO:0000139; C:GO:0030126	P:intracellular protein transport; P:retrograde vesicle-mediated transport, Golgi to endoplasmic reticulum; P:intra-Golgi vesicle-mediated transport; C:Golgi membrane; C:COPI vesicle coat
TRUE	[BLASTED, MAPPED, ANNOTATED]	g11482.t1	ATP-NAD kinase	418	20	0	75.89	3	P:GO:0006741; F:GO:0003951; C:GO:0016020	P:NADP biosynthetic process; F:NAD+ kinase activity; C:membrane	EC:2.7.1.23	NAD(+) kinase
TRUE	[BLASTED, MAPPED, ANNOTATED]	g11483.t1	DUF2358 family	253	20	2.44086e-61	56.91	7	P:GO:0001817; P:GO:0002686; P:GO:0065009; P:GO:0098609; P:GO:0150077; C:GO:0043005; C:GO:0044297	P:regulation of cytokine production; P:negative regulation of leukocyte migration; P:regulation of molecular function; P:cell-cell adhesion; P:regulation of neuroinflammatory response; C:neuron projection; C:cell body
TRUE	[BLASTED, MAPPED, ANNOTATED]	g11486.t1	condensin complex component, non-smc subunit	1532	20	0	56.09	3	P:GO:0007049; F:GO:0003824; F:GO:0005488	P:cell cycle; F:catalytic activity; F:binding
TRUE	[BLASTED, MAPPED, ANNOTATED]	g11488.t1	Acyl-CoA-binding protein	158	20	4.22057e-62	64.97	6	P:GO:0007049; P:GO:0008652; P:GO:0016043; F:GO:0016740; F:GO:0051536; C:GO:0043231	P:cell cycle; P:amino acid biosynthetic process; P:cellular component organization; F:transferase activity; F:iron-sulfur cluster binding; C:intracellular membrane-bounded organelle	EC:2	Transferases
TRUE	[BLASTED, MAPPED, ANNOTATED]	g11490.t1	RNA binding	181	20	2.58982e-62	76.79	2	P:GO:0045037; C:GO:0009706	P:protein import into chloroplast stroma; C:chloroplast inner membrane
TRUE	[BLASTED, MAPPED, ANNOTATED]	g11491.t1	thylakoid membrane protein	198	20	1.34244e-98	79.56	1	C:GO:0016020	C:membrane
TRUE	[BLASTED, MAPPED, ANNOTATED]	g11492.t1	pyruvate kinase	659	20	0	69.51	8	P:GO:0006096; P:GO:0006412; F:GO:0000166; F:GO:0003735; F:GO:0004743; F:GO:0046872; C:GO:0005737; C:GO:0015935	P:glycolytic process; P:translation; F:nucleotide binding; F:structural constituent of ribosome; F:pyruvate kinase activity; F:metal ion binding; C:cytoplasm; C:small ribosomal subunit	EC:2.7.1.40	Pyruvate kinase
TRUE	[BLASTED, MAPPED, ANNOTATED]	g11493.t1	flavodoxin IsiB	236	12	1.038e-80	66.01	3	P:GO:0022900; F:GO:0009055; F:GO:0010181	P:electron transport chain; F:electron transfer activity; F:FMN binding	EC:1	Oxidoreductases
TRUE	[BLASTED, MAPPED, ANNOTATED]	g11495.t1	glycoside hydrolase	610	20	3.90918e-156	57.43	1	F:GO:0016798	F:hydrolase activity, acting on glycosyl bonds	EC:3.2	Glycosylases
TRUE	[BLASTED, MAPPED, ANNOTATED]	g11498.t1	RNA-binding domain-containing protein	309	20	6.55539e-78	78.58	5	P:GO:0000398; F:GO:0003723; F:GO:0016757; C:GO:0005686; C:GO:0071011	P:mRNA splicing, via spliceosome; F:RNA binding; F:glycosyltransferase activity; C:U2 snRNP; C:precatalytic spliceosome	EC:2.4	Glycosyltransferases
TRUE	[BLASTED, MAPPED, ANNOTATED]	g11499.t1	calcium/calmodulin dependent protein kinase kinase 1	719	20	7.46489e-132	59.01	4	P:GO:0016310; F:GO:0004672; F:GO:0032555; F:GO:0043168	P:phosphorylation; F:protein kinase activity; F:purine ribonucleotide binding; F:anion binding	EC:2.7.1	Transferring phosphorus-containing groups
TRUE	[BLASTED, MAPPED, ANNOTATED]	g11500.t1	ATP-dependent Clp protease ATP-binding subunit clpA-like protein CD4A, chloroplastic	922	20	0	89.29	5	P:GO:0006508; F:GO:0004222; F:GO:0005524; F:GO:0016887; F:GO:0046872	P:proteolysis; F:metalloendopeptidase activity; F:ATP binding; F:ATP hydrolysis activity; F:metal ion binding	EC:3.4.24; EC:3.6.1	Acting on peptide bonds (peptidases); Acting on acid anhydrides
TRUE	[BLASTED, MAPPED, ANNOTATED]	g11501.t1	Pleckstrin homology domain-containing protein	215	20	8.49315e-70	63.78	5	P:GO:0009987; P:GO:0035627; F:GO:0005488; F:GO:0120013; C:GO:0005737	P:cellular process; P:ceramide transport; F:binding; F:lipid transfer activity; C:cytoplasm	EC:7	Translocases
TRUE	[BLASTED, MAPPED, ANNOTATED]	g11502.t1	predicted protein	295	20	1.18193e-49	59.97	1	F:GO:0003824	F:catalytic activity
TRUE	[BLASTED, MAPPED, ANNOTATED]	g11503.t1	S-adenosyl-L-methionine-dependent methyltransferase	218	20	1.25469e-62	51.27	5	P:GO:0006807; P:GO:0043414; P:GO:0044238; F:GO:0016740; C:GO:0110165	P:nitrogen compound metabolic process; P:macromolecule methylation; P:primary metabolic process; F:transferase activity; C:cellular anatomical entity	EC:2	Transferases
TRUE	[BLASTED, MAPPED, ANNOTATED]	g11504.t1	predicted protein	1055	20	0	63.18	5	P:GO:0009987; P:GO:0033036; P:GO:0071702; F:GO:0005488; C:GO:0005737	P:cellular process; P:macromolecule localization; P:organic substance transport; F:binding; C:cytoplasm
TRUE	[BLASTED, MAPPED, ANNOTATED]	g11505.t1	glycolipid transfer protein	154	20	1.05907e-43	54.97	2	P:GO:0033036; P:GO:0071702	P:macromolecule localization; P:organic substance transport
TRUE	[BLASTED, MAPPED, ANNOTATED]	g11506.t1	predicted protein	482	20	2.16237e-61	73.65	5	P:GO:0000413; F:GO:0003755; F:GO:0005524; F:GO:0016887; C:GO:0005730	P:protein peptidyl-prolyl isomerization; F:peptidyl-prolyl cis-trans isomerase activity; F:ATP binding; F:ATP hydrolysis activity; C:nucleolus	EC:3.6.1; EC:5.2.1.8	Acting on acid anhydrides; Peptidylprolyl isomerase
TRUE	[BLASTED, MAPPED, ANNOTATED]	g11507.t1	ribosome associated membrane RAMP4	67	17	4.60498e-22	76.1	5	P:GO:0006486; P:GO:0015031; P:GO:0030968; C:GO:0005783; C:GO:0016020	P:protein glycosylation; P:protein transport; P:endoplasmic reticulum unfolded protein response; C:endoplasmic reticulum; C:membrane
TRUE	[BLASTED, MAPPED, ANNOTATED]	g11508.t1	Aminomethyltransferase, mitochondrial	353	20	0	82.74	5	P:GO:0019464; P:GO:0032259; F:GO:0004047; F:GO:0008483; C:GO:0005739	P:glycine decarboxylation via glycine cleavage system; P:methylation; F:aminomethyltransferase activity; F:transaminase activity; C:mitochondrion	EC:2.6.1; EC:2.1.2.10; EC:2.1.1	Transferring nitrogenous groups; Aminomethyltransferase; Transferring one-carbon groups
TRUE	[BLASTED, MAPPED, ANNOTATED]	g11510.t1	AMEIOTIC 1-like protein	694	13	1.52331e-45	54.38	1	P:GO:0009987	P:cellular process
TRUE	[BLASTED, MAPPED, ANNOTATED]	g11510.t2	AMEIOTIC 1-like protein	682	13	4.04101e-47	53.01	1	P:GO:0009987	P:cellular process
TRUE	[BLASTED, MAPPED, ANNOTATED]	g11512.t1	RNA polymerase Rpb6	137	20	6.9895e-50	75.73	4	P:GO:0006351; F:GO:0003677; F:GO:0003899; C:GO:0005665	P:DNA-templated transcription; F:DNA binding; F:DNA-directed 5'-3' RNA polymerase activity; C:RNA polymerase II, core complex	EC:2.7.7.6	DNA-directed RNA polymerase
TRUE	[BLASTED, MAPPED, ANNOTATED]	g11513.t1	centromere kinetochore zw10-like protein	820	20	8.56859e-106	47.28	1	C:GO:0005622	C:intracellular anatomical structure
TRUE	[BLASTED, MAPPED, ANNOTATED]	g11514.t1	predicted protein	693	20	7.40743e-35	80.59	7	P:GO:0006012; P:GO:0046835; F:GO:0000287; F:GO:0003677; F:GO:0004335; F:GO:0005524; C:GO:0005829	P:galactose metabolic process; P:carbohydrate phosphorylation; F:magnesium ion binding; F:DNA binding; F:galactokinase activity; F:ATP binding; C:cytosol	EC:2.7.1.6	Galactokinase
TRUE	[BLASTED, MAPPED, ANNOTATED]	g11514.t2	predicted protein	692	20	7.88457e-35	80.59	7	P:GO:0006012; P:GO:0046835; F:GO:0000287; F:GO:0003677; F:GO:0004335; F:GO:0005524; C:GO:0005829	P:galactose metabolic process; P:carbohydrate phosphorylation; F:magnesium ion binding; F:DNA binding; F:galactokinase activity; F:ATP binding; C:cytosol	EC:2.7.1.6	Galactokinase
TRUE	[BLASTED, MAPPED, ANNOTATED]	g11515.t1	Carotene epsilon-monooxygenase, chloroplastic	549	20	0	81.74	7	P:GO:0039694; F:GO:0003723; F:GO:0004497; F:GO:0005506; F:GO:0016705; F:GO:0020037; C:GO:0033650	P:viral RNA genome replication; F:RNA binding; F:monooxygenase activity; F:iron ion binding; F:oxidoreductase activity, acting on paired donors, with incorporation or reduction of molecular oxygen; F:heme binding; C:host cell mitochondrion	EC:1.14	Acting on paired donors, with incorporation or reduction of molecular oxygen. The oxygen incorporated need not be derived from O(2)
TRUE	[BLASTED, MAPPED, ANNOTATED]	g11516.t1	predicted protein	95	20	7.50903e-46	87.3	10	P:GO:0007346; P:GO:0045737; P:GO:0051301; F:GO:0016301; F:GO:0019901; F:GO:0042393; F:GO:0043130; F:GO:0061575; C:GO:0000307; C:GO:0019005	P:regulation of mitotic cell cycle; P:positive regulation of cyclin-dependent protein serine/threonine kinase activity; P:cell division; F:kinase activity; F:protein kinase binding; F:histone binding; F:ubiquitin binding; F:cyclin-dependent protein serine/threonine kinase activator activity; C:cyclin-dependent protein kinase holoenzyme complex; C:SCF ubiquitin ligase complex	EC:2.7	Transferring phosphorus-containing groups
TRUE	[BLASTED, MAPPED, ANNOTATED]	g11517.t1	Protein translocase subunit SecY	449	20	3.8109e-41	47.25	1	P:GO:0009987	P:cellular process
TRUE	[BLASTED, MAPPED, ANNOTATED]	g11520.t1	putative pyridoxal 5 -phosphate synthase subunit PDX2	272	20	1.94868e-109	74.2	13	P:GO:0006541; P:GO:0008614; P:GO:0009089; P:GO:0009090; P:GO:0042823; P:GO:0051289; F:GO:0000166; F:GO:0004072; F:GO:0004359; F:GO:0004412; F:GO:0042802; C:GO:0005829; C:GO:1903600	P:glutamine metabolic process; P:pyridoxine metabolic process; P:lysine biosynthetic process via diaminopimelate; P:homoserine biosynthetic process; P:pyridoxal phosphate biosynthetic process; P:protein homotetramerization; F:nucleotide binding; F:aspartate kinase activity; F:glutaminase activity; F:homoserine dehydrogenase activity; F:identical protein binding; C:cytosol; C:glutaminase complex	EC:3.5.1.2; EC:1.1.1.3; EC:2.7.2.4	Glutaminase; Homoserine dehydrogenase; Aspartate kinase
TRUE	[BLASTED, MAPPED, ANNOTATED]	g11521.t1	Tubulin polyglutamylase	286	20	2.65899e-49	58.87	4	P:GO:0044237; F:GO:0003824; C:GO:0005622; C:GO:0016020	P:cellular metabolic process; F:catalytic activity; C:intracellular anatomical structure; C:membrane
TRUE	[BLASTED, MAPPED, ANNOTATED]	g11522.t1	predicted protein	291	20	1.14164e-71	63.57	4	P:GO:0036211; F:GO:0005488; F:GO:0016874; C:GO:0110165	P:protein modification process; F:binding; F:ligase activity; C:cellular anatomical entity	EC:6	Ligases
TRUE	[BLASTED, MAPPED, ANNOTATED]	g11523.t1	probable Septin-7	558	20	3.03825e-89	51.75	1	C:GO:0110165	C:cellular anatomical entity
TRUE	[BLASTED, MAPPED, ANNOTATED]	g11525.t1	predicted protein	213	20	4.9941e-92	73.89	9	P:GO:0006400; P:GO:0015977; P:GO:1990481; F:GO:0003723; F:GO:0009982; F:GO:0016491; F:GO:0016829; F:GO:0046872; C:GO:0005739	P:tRNA modification; P:carbon fixation; P:mRNA pseudouridine synthesis; F:RNA binding; F:pseudouridine synthase activity; F:oxidoreductase activity; F:lyase activity; F:metal ion binding; C:mitochondrion	EC:1; EC:5.4; EC:4	Oxidoreductases; Intramolecular transferases; Lyases
TRUE	[BLASTED, MAPPED, ANNOTATED]	g11526.t1	glycoside hydrolase	562	20	0	71.74	2	P:GO:0005975; F:GO:0016758	P:carbohydrate metabolic process; F:hexosyltransferase activity	EC:2.4.1	Glycosyltransferases
TRUE	[BLASTED, MAPPED, ANNOTATED]	g11527.t1	putative Ufm1-specific protease	587	20	5.69419e-163	64.65	4	P:GO:0016311; P:GO:0019538; F:GO:0016791; F:GO:0140096	P:dephosphorylation; P:protein metabolic process; F:phosphatase activity; F:catalytic activity, acting on a protein	EC:3.1.3	Acting on ester bonds
TRUE	[BLASTED, MAPPED, ANNOTATED]	g11528.t1	histone acetyltransferase	1562	20	0	66.47	11	P:GO:0006355; P:GO:0015979; F:GO:0003712; F:GO:0016746; F:GO:0046914; F:GO:0097159; F:GO:1901363; C:GO:0005634; C:GO:0009536; C:GO:0032991; C:GO:0034357	P:regulation of DNA-templated transcription; P:photosynthesis; F:transcription coregulator activity; F:acyltransferase activity; F:transition metal ion binding; F:organic cyclic compound binding; F:heterocyclic compound binding; C:nucleus; C:plastid; C:protein-containing complex; C:photosynthetic membrane	EC:2.3	Acyltransferases
TRUE	[BLASTED, MAPPED, ANNOTATED]	g11529.t1	phosphatases II	247	20	1.31073e-52	61.71	2	P:GO:0006470; F:GO:0004721	P:protein dephosphorylation; F:phosphoprotein phosphatase activity	EC:3.1.3	Acting on ester bonds
TRUE	[BLASTED, MAPPED, ANNOTATED]	g11530.t1	Peptidyl-prolyl cis-trans isomerase FKBP16-3, chloroplastic	203	20	1.11373e-44	64.39	2	P:GO:0000413; F:GO:0003755	P:protein peptidyl-prolyl isomerization; F:peptidyl-prolyl cis-trans isomerase activity	EC:5.2.1.8	Peptidylprolyl isomerase
TRUE	[BLASTED, MAPPED, ANNOTATED]	g11531.t1	tRNA uridine 5-carboxymethylaminomethyl modification enzyme	701	20	0	84.5	7	P:GO:0009307; P:GO:0030488; P:GO:0070899; P:GO:0090116; F:GO:0003886; F:GO:0050660; C:GO:0005739	P:DNA restriction-modification system; P:tRNA methylation; P:mitochondrial tRNA wobble uridine modification; P:C-5 methylation of cytosine; F:DNA (cytosine-5-)-methyltransferase activity; F:flavin adenine dinucleotide binding; C:mitochondrion	EC:2.1.1.37	DNA (cytosine-5-)-methyltransferase
TRUE	[BLASTED, MAPPED, ANNOTATED]	g11536.t1	mitochondrial carrier protein	846	20	2.52518e-165	81.53	3	P:GO:0055085; C:GO:0005743; C:GO:0016020	P:transmembrane transport; C:mitochondrial inner membrane; C:membrane
TRUE	[BLASTED, MAPPED, ANNOTATED]	g11538.t1	N-acetyltransferase 10	1074	20	0	77.13	7	P:GO:0051391; P:GO:1904812; F:GO:0000049; F:GO:0005524; F:GO:1990883; C:GO:0005730; C:GO:0016020	P:tRNA acetylation; P:rRNA acetylation involved in maturation of SSU-rRNA; F:tRNA binding; F:ATP binding; F:rRNA cytidine N-acetyltransferase activity; C:nucleolus; C:membrane	EC:2.3.1	Acyltransferases
TRUE	[BLASTED, MAPPED, ANNOTATED]	g11539.t1	Calcium-dependent kinase	570	20	0	69.49	5	P:GO:0006468; F:GO:0000166; F:GO:0004674; F:GO:0046872; C:GO:0005622	P:protein phosphorylation; F:nucleotide binding; F:protein serine/threonine kinase activity; F:metal ion binding; C:intracellular anatomical structure	EC:2.7.1	Transferring phosphorus-containing groups
TRUE	[BLASTED, MAPPED, ANNOTATED]	g11540.t1	predicted protein	394	20	9.54105e-73	83.01	9	P:GO:0006122; P:GO:0006123; P:GO:0006810; P:GO:0010336; F:GO:0009055; F:GO:0020037; F:GO:0046872; C:GO:0005758; C:GO:0070469	P:mitochondrial electron transport, ubiquinol to cytochrome c; P:mitochondrial electron transport, cytochrome c to oxygen; P:transport; P:gibberellic acid homeostasis; F:electron transfer activity; F:heme binding; F:metal ion binding; C:mitochondrial intermembrane space; C:respirasome	EC:1	Oxidoreductases
TRUE	[BLASTED, MAPPED, ANNOTATED]	g11541.t1	isocitrate dehydrogenase, NAD-dependent	361	20	0	86.25	11	P:GO:0006099; P:GO:0006102; P:GO:0019060; P:GO:0039657; P:GO:0039704; F:GO:0000287; F:GO:0003723; F:GO:0004449; F:GO:0051287; C:GO:0005739; C:GO:0030430	P:tricarboxylic acid cycle; P:isocitrate metabolic process; P:intracellular transport of viral protein in host cell; P:suppression by virus of host gene expression; P:viral translational shunt; F:magnesium ion binding; F:RNA binding; F:isocitrate dehydrogenase (NAD+) activity; F:NAD binding; C:mitochondrion; C:host cell cytoplasm	EC:1.1.1.41	Isocitrate dehydrogenase (NAD(+))
TRUE	[BLASTED, MAPPED, ANNOTATED]	g11542.t1	isocitrate dehydrogenase, NAD-dependent	370	20	4.45912e-175	77.03	14	P:GO:0006099; P:GO:0006102; P:GO:0039689; P:GO:0039696; P:GO:0039724; F:GO:0000287; F:GO:0003723; F:GO:0004449; F:GO:0016787; F:GO:0051287; C:GO:0005739; C:GO:0019013; C:GO:0019029; C:GO:0030430	P:tricarboxylic acid cycle; P:isocitrate metabolic process; P:negative stranded viral RNA replication; P:RNA-templated viral transcription; P:suppression by virus of host viral-induced cytoplasmic pattern recognition receptor signaling pathway via inhibition of IKBKE activity; F:magnesium ion binding; F:RNA binding; F:isocitrate dehydrogenase (NAD+) activity; F:hydrolase activity; F:NAD binding; …	EC:1.1.1.41; EC:3	Isocitrate dehydrogenase (NAD(+)); Hydrolases
TRUE	[BLASTED, MAPPED, ANNOTATED]	g11543.t1	dynein light chain 9	125	20	3.15376e-32	64.41	4	P:GO:0007018; F:GO:0045505; C:GO:0005737; C:GO:0005868	P:microtubule-based movement; F:dynein intermediate chain binding; C:cytoplasm; C:cytoplasmic dynein complex
TRUE	[BLASTED, MAPPED, ANNOTATED]	g11545.t1	plastid/chloroplast ribosomal protein L15	244	20	7.52049e-81	74.44	3	P:GO:0006412; F:GO:0003735; C:GO:0022625	P:translation; F:structural constituent of ribosome; C:cytosolic large ribosomal subunit
TRUE	[BLASTED, MAPPED, ANNOTATED]	g11547.t1	putative E3 ubiquitin- ligase LOG2 isoform A	360	20	5.29652e-116	66.24	3	P:GO:0019538; F:GO:0046872; F:GO:0140096	P:protein metabolic process; F:metal ion binding; F:catalytic activity, acting on a protein
TRUE	[BLASTED, MAPPED, ANNOTATED]	g11548.t1	predicted protein	375	20	2.70908e-123	61.11	9	P:GO:0042885; P:GO:0046677; P:GO:1901998; F:GO:0015291; F:GO:0015638; F:GO:0019534; F:GO:0097159; F:GO:1901363; C:GO:0005886	P:microcin B17 transport; P:response to antibiotic; P:toxin transport; F:secondary active transmembrane transporter activity; F:microcin transmembrane transporter activity; F:toxin transmembrane transporter activity; F:organic cyclic compound binding; F:heterocyclic compound binding; C:plasma membrane	EC:7	Translocases
TRUE	[BLASTED, MAPPED, ANNOTATED]	g11549.t1	photosystem II biogenesis protein Psp29	326	20	2.18793e-88	71.93	8	P:GO:0006091; P:GO:0010027; P:GO:0015979; P:GO:0045037; P:GO:0045038; F:GO:0005488; C:GO:0005576; C:GO:0016020	P:generation of precursor metabolites and energy; P:thylakoid membrane organization; P:photosynthesis; P:protein import into chloroplast stroma; P:protein import into chloroplast thylakoid membrane; F:binding; C:extracellular region; C:membrane
TRUE	[BLASTED, MAPPED, ANNOTATED]	g11550.t1	SAM domain family	254	20	1.23687e-82	60.89	5	P:GO:0008152; P:GO:0009987; C:GO:0005737; C:GO:0016020; C:GO:0043231	P:metabolic process; P:cellular process; C:cytoplasm; C:membrane; C:intracellular membrane-bounded organelle
TRUE	[BLASTED, MAPPED, ANNOTATED]	g11551.t1	CHROMATIN REMODELING 5	1863	20	0	67.27	4	F:GO:0000166; F:GO:0003824; F:GO:0043167; C:GO:0110165	F:nucleotide binding; F:catalytic activity; F:ion binding; C:cellular anatomical entity
TRUE	[BLASTED, MAPPED, ANNOTATED]	g11552.t1	DETOXIFICATION 44, chloroplastic	685	20	1.07286e-102	55.61	1	C:GO:0110165	C:cellular anatomical entity
TRUE	[BLASTED, MAPPED, ANNOTATED]	g11553.t1	putative ABC transporter	599	20	0	60.21	6	P:GO:0006810; P:GO:0009987; F:GO:0000166; F:GO:0003824; F:GO:0140359; C:GO:0016020	P:transport; P:cellular process; F:nucleotide binding; F:catalytic activity; F:ABC-type transporter activity; C:membrane	EC:7	Translocases
TRUE	[BLASTED, MAPPED, ANNOTATED]	g11554.t1	crossover junction endonuclease EME1B-like	471	14	1.78293e-52	49.61	1	P:GO:0009987	P:cellular process
TRUE	[BLASTED, MAPPED, ANNOTATED]	g11557.t1	flagellar outer dynein arm intermediate chain 1	607	20	7.98147e-130	54.25	3	F:GO:0005515; C:GO:0005856; C:GO:0042995	F:protein binding; C:cytoskeleton; C:cell projection
TRUE	[BLASTED, MAPPED, ANNOTATED]	g11559.t1	aspartyl aminopeptidase	518	20	0	74.76	2	F:GO:0008233; F:GO:0046872	F:peptidase activity; F:metal ion binding	EC:3.4	Acting on peptide bonds (peptidases)
TRUE	[BLASTED, MAPPED, ANNOTATED]	g11565.t1	adenine nucleotide alpha hydrolase	259	20	8.396e-25	53.12	30	P:GO:0006281; P:GO:0006471; P:GO:0006996; P:GO:0009314; P:GO:0009725; P:GO:0009967; P:GO:0010035; P:GO:0010468; P:GO:0010604; P:GO:0014070; P:GO:0031326; P:GO:0032880; P:GO:0045935; P:GO:0051052; P:GO:0051128; P:GO:0051239; P:GO:0065009; P:GO:0071560; P:GO:0080135; P:GO:1901214; P:GO:1901653; F:GO:0016763; F:GO:0019899; F:GO:0046332; F:GO:0061629; F:GO:0097159; F:GO:1901363; C:GO:0005634; C:GO:00…	P:DNA repair; P:obsolete protein ADP-ribosylation; P:organelle organization; P:response to radiation; P:response to hormone; P:positive regulation of signal transduction; P:response to inorganic substance; P:regulation of gene expression; P:positive regulation of macromolecule metabolic process; P:response to organic cyclic compound; P:regulation of cellular biosynthetic process; P:regulation of …	EC:2.4.2	Glycosyltransferases
TRUE	[BLASTED, MAPPED, ANNOTATED]	g11566.t1	chloroplast-specific ribosomal protein	201	20	8.19468e-79	66.21	5	P:GO:0006417; P:GO:0075733; F:GO:0043021; C:GO:0005840; C:GO:0033646	P:regulation of translation; P:intracellular transport of virus; F:ribonucleoprotein complex binding; C:ribosome; C:host intracellular part
TRUE	[BLASTED, MAPPED, ANNOTATED]	g11571.t1	predicted protein	377	20	1.81291e-35	46.74	1	F:GO:0016787	F:hydrolase activity	EC:3	Hydrolases
TRUE	[BLASTED, MAPPED, ANNOTATED]	g11573.t1	10 kDa chaperonin-like	97	20	7.99065e-40	81.61	7	P:GO:0051085; F:GO:0005524; F:GO:0016887; F:GO:0046872; F:GO:0051082; F:GO:0051087; C:GO:0005759	P:chaperone cofactor-dependent protein refolding; F:ATP binding; F:ATP hydrolysis activity; F:metal ion binding; F:unfolded protein binding; F:chaperone binding; C:mitochondrial matrix	EC:3.6.1	Acting on acid anhydrides
TRUE	[BLASTED, MAPPED, ANNOTATED]	g11574.t1	phosphatidate cytidylyltransferase	532	20	0	69.56	3	P:GO:0008654; F:GO:0016779; C:GO:0016020	P:phospholipid biosynthetic process; F:nucleotidyltransferase activity; C:membrane	EC:2.7.7	Transferring phosphorus-containing groups
TRUE	[BLASTED, MAPPED, ANNOTATED]	g11575.t1	transcription initiation factor IIA gamma chain	114	20	9.47097e-41	67.64	3	P:GO:0006367; F:GO:0005488; C:GO:0005634	P:transcription initiation at RNA polymerase II promoter; F:binding; C:nucleus
TRUE	[BLASTED, MAPPED, ANNOTATED]	g11576.t1	thioredoxin-like protein	132	20	3.95564e-40	69.68	2	F:GO:0016667; C:GO:0110165	F:oxidoreductase activity, acting on a sulfur group of donors; C:cellular anatomical entity	EC:1.8	Acting on a sulfur group of donors
TRUE	[BLASTED, MAPPED, ANNOTATED]	g11577.t1	kinesin-domain-containing protein	2068	20	0	59.46	5	P:GO:0007018; F:GO:0003777; F:GO:0005524; F:GO:0008017; C:GO:0005874	P:microtubule-based movement; F:microtubule motor activity; F:ATP binding; F:microtubule binding; C:microtubule
TRUE	[BLASTED, MAPPED, ANNOTATED]	g11581.t1	beta-carotene isomerase chloroplastic-like	226	20	3.75195e-75	64.15	3	P:GO:0006811; C:GO:0005739; C:GO:0033177	P:ion transport; C:mitochondrion; C:proton-transporting two-sector ATPase complex, proton-transporting domain
TRUE	[BLASTED, MAPPED, ANNOTATED]	g11582.t1	predicted protein	107	20	3.2557e-51	75.71	6	P:GO:0019065; P:GO:0039663; C:GO:0005886; C:GO:0016020; C:GO:0033644; C:GO:0044423	P:receptor-mediated endocytosis of virus by host cell; P:membrane fusion involved in viral entry into host cell; C:plasma membrane; C:membrane; C:host cell membrane; C:virion component
TRUE	[BLASTED, MAPPED, ANNOTATED]	g11583.t1	Lactoylglutathione lyase	311	20	1.38546e-124	70.17	1	F:GO:0016829	F:lyase activity	EC:4	Lyases
TRUE	[BLASTED, MAPPED, ANNOTATED]	g11585.t1	putative serine/threonine-protein kinase	759	20	1.3731e-69	61.24	5	P:GO:0044237; P:GO:1901564; F:GO:0000166; F:GO:0016301; C:GO:0110165	P:cellular metabolic process; P:organonitrogen compound metabolic process; F:nucleotide binding; F:kinase activity; C:cellular anatomical entity	EC:2.7	Transferring phosphorus-containing groups
TRUE	[BLASTED, MAPPED, ANNOTATED]	g11586.t1	serine threonine-kinase	960	20	2.1879e-68	61.08	2	F:GO:0016740; C:GO:0110165	F:transferase activity; C:cellular anatomical entity	EC:2	Transferases
TRUE	[BLASTED, MAPPED, ANNOTATED]	g11587.t1	serine threonine-kinase	898	20	2.46935e-69	60.94	4	P:GO:0044237; P:GO:1901564; F:GO:0016740; C:GO:0110165	P:cellular metabolic process; P:organonitrogen compound metabolic process; F:transferase activity; C:cellular anatomical entity	EC:2	Transferases
TRUE	[BLASTED, MAPPED, ANNOTATED]	g11590.t1	D123-domain-containing protein	280	20	9.69699e-47	62.61	1	P:GO:0009987	P:cellular process
TRUE	[BLASTED, MAPPED, ANNOTATED]	g11591.t1	mitochondrial carrier	213	20	2.26897e-29	58.87	1	P:GO:0009451	P:RNA modification
TRUE	[BLASTED, MAPPED, ANNOTATED]	g11593.t1	serine threonine-kinase	1258	20	4.03438e-71	63.12	4	P:GO:0033014; F:GO:0000166; F:GO:0016301; C:GO:0110165	P:tetrapyrrole biosynthetic process; F:nucleotide binding; F:kinase activity; C:cellular anatomical entity	EC:2.7	Transferring phosphorus-containing groups
TRUE	[BLASTED, MAPPED, ANNOTATED]	g11593.t2	serine threonine-kinase	1231	20	3.75618e-71	63.12	4	P:GO:0033014; F:GO:0000166; F:GO:0016301; C:GO:0110165	P:tetrapyrrole biosynthetic process; F:nucleotide binding; F:kinase activity; C:cellular anatomical entity	EC:2.7	Transferring phosphorus-containing groups
TRUE	[BLASTED, MAPPED, ANNOTATED]	g11595.t1	water dikinase	262	20	8.50972e-48	59.46	1	P:GO:0019058	P:viral life cycle
TRUE	[BLASTED, MAPPED, ANNOTATED]	g11596.t1	NEDD8-conjugating enzyme Ubc12	185	20	2.0587e-102	80.37	11	P:GO:0006413; P:GO:0045116; P:GO:0045901; P:GO:0045905; F:GO:0003743; F:GO:0003746; F:GO:0005524; F:GO:0019788; F:GO:0043022; C:GO:0005634; C:GO:0005737	P:translational initiation; P:protein neddylation; P:positive regulation of translational elongation; P:positive regulation of translational termination; F:translation initiation factor activity; F:translation elongation factor activity; F:ATP binding; F:NEDD8 transferase activity; F:ribosome binding; C:nucleus; C:cytoplasm	EC:2	Transferases
TRUE	[BLASTED, MAPPED, ANNOTATED]	g11597.t1	probable pheophytinase, chloroplastic at C-terminar half	656	20	0	57.55	1	F:GO:0003824	F:catalytic activity
TRUE	[BLASTED, MAPPED, ANNOTATED]	g11598.t1	probable transcription factor PHYTOCHROME INTERACTING FACTOR-LIKE 1 at N-terminal half	364	20	2.4716e-33	65.98	6	P:GO:0005975; P:GO:0006468; F:GO:0004672; F:GO:0005524; F:GO:0030248; F:GO:0046983	P:carbohydrate metabolic process; P:protein phosphorylation; F:protein kinase activity; F:ATP binding; F:cellulose binding; F:protein dimerization activity	EC:2.7.1	Transferring phosphorus-containing groups
TRUE	[BLASTED, MAPPED, ANNOTATED]	g11598.t2	probable transcription factor PHYTOCHROME INTERACTING FACTOR-LIKE 1 at N-terminal half	359	20	2.00321e-33	66.14	6	P:GO:0005975; P:GO:0006468; F:GO:0004672; F:GO:0005524; F:GO:0030248; F:GO:0046983	P:carbohydrate metabolic process; P:protein phosphorylation; F:protein kinase activity; F:ATP binding; F:cellulose binding; F:protein dimerization activity	EC:2.7.1	Transferring phosphorus-containing groups
TRUE	[BLASTED, MAPPED, ANNOTATED]	g11600.t1	glycoside hydrolase	613	20	1.88146e-51	45.35	2	P:GO:0008152; C:GO:0110165	P:metabolic process; C:cellular anatomical entity
TRUE	[BLASTED, MAPPED, ANNOTATED]	g11601.t1	flagellar outer dynein arm-docking complex 1	775	20	1.5205e-51	49.15	6	P:GO:0009987; F:GO:0005488; C:GO:0005737; C:GO:0005929; C:GO:0032991; C:GO:0043229	P:cellular process; F:binding; C:cytoplasm; C:cilium; C:protein-containing complex; C:intracellular organelle
TRUE	[BLASTED, MAPPED, ANNOTATED]	g11602.t1	cytochrome P450	834	20	2.40823e-81	64.81	5	P:GO:0033014; F:GO:0000166; F:GO:0016301; F:GO:0140096; C:GO:0110165	P:tetrapyrrole biosynthetic process; F:nucleotide binding; F:kinase activity; F:catalytic activity, acting on a protein; C:cellular anatomical entity	EC:2.7	Transferring phosphorus-containing groups
TRUE	[BLASTED, MAPPED, ANNOTATED]	g11603.t1	cytochrome P450	754	20	4.16172e-45	54.47	4	P:GO:0044237; P:GO:1901564; F:GO:0016740; C:GO:0110165	P:cellular metabolic process; P:organonitrogen compound metabolic process; F:transferase activity; C:cellular anatomical entity	EC:2	Transferases
TRUE	[BLASTED, MAPPED, ANNOTATED]	g11604.t1	cytochrome P450	678	20	2.24859e-57	57.03	4	P:GO:0044237; P:GO:1901564; F:GO:0016740; C:GO:0110165	P:cellular metabolic process; P:organonitrogen compound metabolic process; F:transferase activity; C:cellular anatomical entity	EC:2	Transferases
TRUE	[BLASTED, MAPPED, ANNOTATED]	g11605.t1	formamidase	454	20	0	81.28	1	F:GO:0016811	F:hydrolase activity, acting on carbon-nitrogen (but not peptide) bonds, in linear amides	EC:3.5.1	Acting on carbon-nitrogen bonds, other than peptide bonds
TRUE	[BLASTED, MAPPED, ANNOTATED]	g11607.t1	40S ribosomal protein S12	158	20	2.53942e-66	87.28	3	P:GO:0006412; F:GO:0003735; C:GO:0022627	P:translation; F:structural constituent of ribosome; C:cytosolic small ribosomal subunit
TRUE	[BLASTED, MAPPED, ANNOTATED]	g11608.t1	RNA methylase	372	20	8.71825e-98	70.55	8	P:GO:0006313; P:GO:0030488; F:GO:0003723; F:GO:0004518; F:GO:0004803; F:GO:0008173; C:GO:0005694; C:GO:0016020	P:transposition, DNA-mediated; P:tRNA methylation; F:RNA binding; F:nuclease activity; F:transposase activity; F:RNA methyltransferase activity; C:chromosome; C:membrane	EC:3.1; EC:2.1.1	Acting on ester bonds; Transferring one-carbon groups
TRUE	[BLASTED, MAPPED, ANNOTATED]	g11611.t1	glycoside hydrolase	337	20	4.55232e-35	52.96	2	P:GO:0008152; C:GO:0110165	P:metabolic process; C:cellular anatomical entity
TRUE	[BLASTED, MAPPED, ANNOTATED]	g11612.t1	glycoside hydrolase	590	20	1.79473e-81	50.11	2	P:GO:0008152; C:GO:0110165	P:metabolic process; C:cellular anatomical entity
TRUE	[BLASTED, MAPPED, ANNOTATED]	g11618.t1	photosystem Ii D1 C-terminal processing protease	428	20	1.00672e-169	71.15	4	F:GO:0004175; F:GO:0008236; C:GO:0009507; C:GO:0009579	F:endopeptidase activity; F:serine-type peptidase activity; C:chloroplast; C:thylakoid	EC:3.4	Acting on peptide bonds (peptidases)
TRUE	[BLASTED, MAPPED, ANNOTATED]	g11619.t1	predicted protein	3422	20	0	59.82	1	F:GO:0005488	F:binding
TRUE	[BLASTED, MAPPED, ANNOTATED]	g11620.t1	formate dehydrogenase	333	20	3.52908e-115	52.48	2	F:GO:0016491; C:GO:0110165	F:oxidoreductase activity; C:cellular anatomical entity	EC:1	Oxidoreductases
TRUE	[BLASTED, MAPPED, ANNOTATED]	g11621.t1	formate dehydrogenase	266	20	8.62934e-68	47.17	2	F:GO:0016491; C:GO:0110165	F:oxidoreductase activity; C:cellular anatomical entity	EC:1	Oxidoreductases
TRUE	[BLASTED, MAPPED, ANNOTATED]	g11622.t1	formate dehydrogenase	181	20	1.51409e-55	55.71	2	F:GO:0016491; C:GO:0110165	F:oxidoreductase activity; C:cellular anatomical entity	EC:1	Oxidoreductases
TRUE	[BLASTED, MAPPED, ANNOTATED]	g11623.t1	formate dehydrogenase	188	8	2.7725e-44	58.47	2	F:GO:0016491; C:GO:0110165	F:oxidoreductase activity; C:cellular anatomical entity	EC:1	Oxidoreductases
TRUE	[BLASTED, MAPPED, ANNOTATED]	g11625.t1	Histone H4	317	20	6.22141e-21	71.26	3	P:GO:0006334; F:GO:0003677; C:GO:0005694	P:nucleosome assembly; F:DNA binding; C:chromosome
TRUE	[BLASTED, MAPPED, ANNOTATED]	g11627.t1	alpha beta-hydrolase	525	20	2.91818e-119	64.38	4	P:GO:0006897; P:GO:0051251; P:GO:0071704; C:GO:0005886	P:endocytosis; P:positive regulation of lymphocyte activation; P:organic substance metabolic process; C:plasma membrane
TRUE	[BLASTED, MAPPED, ANNOTATED]	g11629.t1	D-aspartate oxidase	343	20	1.17711e-87	53.93	4	P:GO:0006950; P:GO:0009987; F:GO:0005488; C:GO:0110165	P:response to stress; P:cellular process; F:binding; C:cellular anatomical entity
TRUE	[BLASTED, MAPPED, ANNOTATED]	g11630.t1	predicted protein	104	20	8.59254e-25	66.8	6	P:GO:0006355; P:GO:0006406; F:GO:0005488; C:GO:0005654; C:GO:0012505; C:GO:0140513	P:regulation of DNA-templated transcription; P:mRNA export from nucleus; F:binding; C:nucleoplasm; C:endomembrane system; C:nuclear protein-containing complex
TRUE	[BLASTED, MAPPED, ANNOTATED]	g11632.t1	predicted protein	1052	8	1.43913e-97	62.03	4	P:GO:0016070; P:GO:0044260; F:GO:0003723; F:GO:0016740	P:RNA metabolic process; P:cellular macromolecule metabolic process; F:RNA binding; F:transferase activity	EC:2	Transferases
TRUE	[BLASTED, MAPPED, ANNOTATED]	g11634.t1	reactive oxygen species modulator 1-like	77	20	1.93503e-41	89.34	5	P:GO:0030150; P:GO:0045039; F:GO:0016491; C:GO:0005744; C:GO:0016020	P:protein import into mitochondrial matrix; P:protein insertion into mitochondrial inner membrane; F:oxidoreductase activity; C:TIM23 mitochondrial import inner membrane translocase complex; C:membrane	EC:1	Oxidoreductases
TRUE	[BLASTED, MAPPED, ANNOTATED]	g11639.t1	probable alpha-1,3-arabinosyltransferase XAT3 at C-terminar half	518	20	3.88033e-28	39.94	4	P:GO:0030001; P:GO:0055085; F:GO:0019829; C:GO:0110165	P:metal ion transport; P:transmembrane transport; F:ATPase-coupled cation transmembrane transporter activity; C:cellular anatomical entity	EC:7	Translocases
TRUE	[BLASTED, MAPPED, ANNOTATED]	g11642.t1	Phospholipase A(1) chloroplastic	906	20	1.66808e-138	50.15	1	C:GO:0110165	C:cellular anatomical entity
TRUE	[BLASTED, MAPPED, ANNOTATED]	g11645.t1	DNA-directed RNA polymerases I, II, and III subunit RPABC3	156	20	2.92725e-60	73.75	5	P:GO:0006351; F:GO:0003899; C:GO:0005665; C:GO:0005666; C:GO:0005736	P:DNA-templated transcription; F:DNA-directed 5'-3' RNA polymerase activity; C:RNA polymerase II, core complex; C:RNA polymerase III complex; C:RNA polymerase I complex	EC:2.7.7.6	DNA-directed RNA polymerase
TRUE	[BLASTED, MAPPED, ANNOTATED]	g11647.t1	mannosyl phosphorylinositol ceramide synthase SUR1	564	20	2.03668e-72	60.71	1	C:GO:0110165	C:cellular anatomical entity
TRUE	[BLASTED, MAPPED, ANNOTATED]	g11648.t1	hypothetical protein Vafri_1324	360	5	2.05456e-10	58.79	3	P:GO:0006811; P:GO:0009987; P:GO:0046034	P:ion transport; P:cellular process; P:ATP metabolic process
TRUE	[BLASTED, MAPPED, ANNOTATED]	g11649.t1	Formate dehydrogenase	424	20	7.59309e-176	58.31	4	P:GO:0019752; F:GO:0016616; C:GO:0005737; C:GO:0043231	P:carboxylic acid metabolic process; F:oxidoreductase activity, acting on the CH-OH group of donors, NAD or NADP as acceptor; C:cytoplasm; C:intracellular membrane-bounded organelle	EC:1.1.1	Acting on the CH-OH group of donors
TRUE	[BLASTED, MAPPED, ANNOTATED]	g11650.t1	Glycerol-3-phosphate acyltransferase, chloroplastic	406	20	1.55568e-175	70.53	4	P:GO:0006650; P:GO:0008654; F:GO:0016747; C:GO:0009507	P:glycerophospholipid metabolic process; P:phospholipid biosynthetic process; F:acyltransferase activity, transferring groups other than amino-acyl groups; C:chloroplast	EC:2.3.1	Acyltransferases
TRUE	[BLASTED, MAPPED, ANNOTATED]	g11652.t1	60S acidic ribosomal P2	115	20	6.89573e-28	74.14	4	P:GO:0002182; F:GO:0003735; C:GO:0016020; C:GO:0022625	P:cytoplasmic translational elongation; F:structural constituent of ribosome; C:membrane; C:cytosolic large ribosomal subunit
TRUE	[BLASTED, MAPPED, ANNOTATED]	g11653.t1	predicted protein	220	20	2.20614e-68	70.68	1	F:GO:0003735	F:structural constituent of ribosome
TRUE	[BLASTED, MAPPED, ANNOTATED]	g11655.t1	translation initiation factor IF-3	350	20	1.84458e-61	69.69	5	P:GO:0006412; P:GO:0032790; F:GO:0003743; F:GO:0043022; C:GO:0005737	P:translation; P:ribosome disassembly; F:translation initiation factor activity; F:ribosome binding; C:cytoplasm
TRUE	[BLASTED, MAPPED, ANNOTATED]	g11662.t1	Fork head transcription factor 1	428	20	3.19094e-48	69.4	5	P:GO:0034641; P:GO:0044281; P:GO:0071704; F:GO:0016787; C:GO:0005737	P:cellular nitrogen compound metabolic process; P:small molecule metabolic process; P:organic substance metabolic process; F:hydrolase activity; C:cytoplasm	EC:3	Hydrolases
TRUE	[BLASTED, MAPPED, ANNOTATED]	g11663.t1	glutamyl-tRNA synthetase	960	20	0	58.96	5	P:GO:0006412; P:GO:0043039; F:GO:0016874; C:GO:0005737; C:GO:0033643	P:translation; P:tRNA aminoacylation; F:ligase activity; C:cytoplasm; C:host cell part	EC:6	Ligases
TRUE	[BLASTED, MAPPED, ANNOTATED]	g11664.t1	ring finger domain-containing	357	20	1.51462e-45	57.97	9	P:GO:0042777; F:GO:0005515; F:GO:0005524; F:GO:0043531; F:GO:0046933; F:GO:0046961; F:GO:0140096; C:GO:0005886; C:GO:0045261	P:proton motive force-driven plasma membrane ATP synthesis; F:protein binding; F:ATP binding; F:ADP binding; F:proton-transporting ATP synthase activity, rotational mechanism; F:proton-transporting ATPase activity, rotational mechanism; F:catalytic activity, acting on a protein; C:plasma membrane; C:proton-transporting ATP synthase complex, catalytic core F(1)	EC:7.1.3.1; EC:7.1.2.2; EC:6	H(+)-exporting diphosphatase; H(+)-transporting two-sector ATPase; Ligases
TRUE	[BLASTED, MAPPED, ANNOTATED]	g11670.t1	B-cell receptor-associated 31	235	14	1.39637e-37	54.78	2	P:GO:0051179; C:GO:0110165	P:localization; C:cellular anatomical entity
TRUE	[BLASTED, MAPPED, ANNOTATED]	g11671.t1	predicted protein	389	20	2.1273e-29	41.28	2	F:GO:0003824; C:GO:0110165	F:catalytic activity; C:cellular anatomical entity
TRUE	[BLASTED, MAPPED, ANNOTATED]	g11675.t1	glycosyl transferase	263	20	5.93269e-135	80.31	8	P:GO:0006486; P:GO:0009245; P:GO:0016310; P:GO:0097502; F:GO:0004582; F:GO:0005524; F:GO:0009029; C:GO:0005783	P:protein glycosylation; P:lipid A biosynthetic process; P:phosphorylation; P:mannosylation; F:dolichyl-phosphate beta-D-mannosyltransferase activity; F:ATP binding; F:tetraacyldisaccharide 4'-kinase activity; C:endoplasmic reticulum	EC:2.7.1.130; EC:2.4.1.83	Tetraacyldisaccharide 4'-kinase; Dolichyl-phosphate beta-D-mannosyltransferase
TRUE	[BLASTED, MAPPED, ANNOTATED]	g11678.t1	ribosomal protein L35Ae	108	20	8.63365e-58	86.26	11	P:GO:0002181; P:GO:0016310; P:GO:0032957; P:GO:0042273; F:GO:0000287; F:GO:0003735; F:GO:0005524; F:GO:0047325; F:GO:0052725; F:GO:0052726; C:GO:0022625	P:cytoplasmic translation; P:phosphorylation; P:inositol trisphosphate metabolic process; P:ribosomal large subunit biogenesis; F:magnesium ion binding; F:structural constituent of ribosome; F:ATP binding; F:inositol tetrakisphosphate 1-kinase activity; F:inositol-1,3,4-trisphosphate 6-kinase activity; F:inositol-1,3,4-trisphosphate 5-kinase activity; C:cytosolic large ribosomal subunit	EC:2.7.1.134; EC:2.7.1.159	Inositol-tetrakisphosphate 1-kinase; Inositol-1,3,4-trisphosphate 5/6-kinase
TRUE	[BLASTED, MAPPED, ANNOTATED]	g11679.t1	glutathione reductase	579	20	0	70.91	6	P:GO:0045454; P:GO:1901564; F:GO:0000166; F:GO:0004791; F:GO:0043167; C:GO:0005737	P:cell redox homeostasis; P:organonitrogen compound metabolic process; F:nucleotide binding; F:thioredoxin-disulfide reductase activity; F:ion binding; C:cytoplasm	EC:1.8.1.9; EC:1.8.1.8	Thioredoxin-disulfide reductase; Protein-disulfide reductase
TRUE	[BLASTED, MAPPED, ANNOTATED]	g11681.t1	Endoplasmic reticulum metallopeptidase 1	954	20	7.04947e-106	56.86	6	P:GO:0044237; P:GO:0044238; P:GO:0071704; F:GO:0003824; C:GO:0005622; C:GO:0032991	P:cellular metabolic process; P:primary metabolic process; P:organic substance metabolic process; F:catalytic activity; C:intracellular anatomical structure; C:protein-containing complex
TRUE	[BLASTED, MAPPED, ANNOTATED]	g11683.t1	formate dehydrogenase	690	20	1.69519e-149	60.68	4	P:GO:0019752; F:GO:0016616; F:GO:0051287; C:GO:0016020	P:carboxylic acid metabolic process; F:oxidoreductase activity, acting on the CH-OH group of donors, NAD or NADP as acceptor; F:NAD binding; C:membrane	EC:1.1.1	Acting on the CH-OH group of donors
TRUE	[BLASTED, MAPPED, ANNOTATED]	g11684.t1	glycoside hydrolase	567	20	5.18244e-90	50.19	1	P:GO:0008152	P:metabolic process
TRUE	[BLASTED, MAPPED, ANNOTATED]	g11685.t1	glutathione synthetase ATP-binding domain-like protein	1137	20	0	63.15	7	P:GO:0006807; P:GO:0044237; P:GO:0044238; P:GO:0071704; F:GO:0016740; F:GO:0097159; F:GO:1901363	P:nitrogen compound metabolic process; P:cellular metabolic process; P:primary metabolic process; P:organic substance metabolic process; F:transferase activity; F:organic cyclic compound binding; F:heterocyclic compound binding	EC:2	Transferases
TRUE	[BLASTED, MAPPED, ANNOTATED]	g11687.t1	Isy1-like splicing factor	273	20	4.97925e-137	80.01	6	P:GO:0000350; P:GO:0000389; C:GO:0000974; C:GO:0071013; C:GO:0071014; C:GO:0071020	P:generation of catalytic spliceosome for second transesterification step; P:mRNA 3'-splice site recognition; C:Prp19 complex; C:catalytic step 2 spliceosome; C:post-mRNA release spliceosomal complex; C:post-spliceosomal complex
TRUE	[BLASTED, MAPPED, ANNOTATED]	g11688.t1	2OG-Fe(II) oxygenase superfamily-domain-containing protein	504	20	1.03237e-66	58.84	2	P:GO:0090304; F:GO:0051213	P:nucleic acid metabolic process; F:dioxygenase activity	EC:1	Oxidoreductases
TRUE	[BLASTED, MAPPED, ANNOTATED]	g11692.t1	Zinc transporter 5	402	20	5.73851e-48	49.47	2	P:GO:0006811; C:GO:0110165	P:ion transport; C:cellular anatomical entity
TRUE	[BLASTED, MAPPED, ANNOTATED]	g11694.t1	serine threonine-kinase	836	20	1.03717e-70	60.91	4	P:GO:0033014; F:GO:0000166; F:GO:0016301; C:GO:0110165	P:tetrapyrrole biosynthetic process; F:nucleotide binding; F:kinase activity; C:cellular anatomical entity	EC:2.7	Transferring phosphorus-containing groups
TRUE	[BLASTED, MAPPED, ANNOTATED]	g11705.t1	predicted protein	665	20	0	67.07	2	F:GO:0000166; F:GO:0004386	F:nucleotide binding; F:helicase activity
TRUE	[BLASTED, MAPPED, ANNOTATED]	g11718.t1	Peptidyl-prolyl cis-trans isomerase-like 4	616	20	0	82.22	10	P:GO:0000413; P:GO:0018108; P:GO:1901407; F:GO:0003723; F:GO:0003755; F:GO:0004712; F:GO:0004715; F:GO:0005524; C:GO:0005634; C:GO:0016020	P:protein peptidyl-prolyl isomerization; P:peptidyl-tyrosine phosphorylation; P:regulation of phosphorylation of RNA polymerase II C-terminal domain; F:RNA binding; F:peptidyl-prolyl cis-trans isomerase activity; F:protein serine/threonine/tyrosine kinase activity; F:non-membrane spanning protein tyrosine kinase activity; F:ATP binding; C:nucleus; C:membrane	EC:2.7.12.1; EC:5.2.1.8; EC:2.7.10.2	Dual-specificity kinase; Peptidylprolyl isomerase; Non-specific protein-tyrosine kinase
TRUE	[BLASTED, MAPPED, ANNOTATED]	g11724.t1	hint module-domain-containing protein	653	20	3.44546e-17	46.35	1	F:GO:0016787	F:hydrolase activity	EC:3	Hydrolases
TRUE	[BLASTED, MAPPED, ANNOTATED]	g11725.t1	calcium-translocating P-type PMCA-type	306	20	7.50505e-68	59.96	6	P:GO:0006807; P:GO:0043170; P:GO:0044237; P:GO:0044238; F:GO:0016740; C:GO:0110165	P:nitrogen compound metabolic process; P:macromolecule metabolic process; P:cellular metabolic process; P:primary metabolic process; F:transferase activity; C:cellular anatomical entity	EC:2	Transferases
TRUE	[BLASTED, MAPPED, ANNOTATED]	g11731.t1	iron-sulfur cluster assembly protein	341	20	3.71113e-142	83.36	19	P:GO:0010629; P:GO:0030245; P:GO:0030910; P:GO:0045892; P:GO:0045944; P:GO:0060235; F:GO:0000978; F:GO:0000979; F:GO:0000981; F:GO:0003682; F:GO:0005102; F:GO:0005524; F:GO:0008810; F:GO:0030248; F:GO:0042802; C:GO:0005576; C:GO:0005654; C:GO:0005783; C:GO:0090575	P:negative regulation of gene expression; P:cellulose catabolic process; P:olfactory placode formation; P:negative regulation of DNA-templated transcription; P:positive regulation of transcription by RNA polymerase II; P:lens induction in camera-type eye; F:RNA polymerase II cis-regulatory region sequence-specific DNA binding; F:RNA polymerase II core promoter sequence-specific DNA binding; F:DNA…	EC:3.2.1.4	Cellulase
TRUE	[BLASTED, MAPPED, ANNOTATED]	g11732.t1	predicted protein	327	20	3.53294e-54	54.7	3	P:GO:0044237; P:GO:0071704; F:GO:0016740	P:cellular metabolic process; P:organic substance metabolic process; F:transferase activity	EC:2	Transferases
TRUE	[BLASTED, MAPPED, ANNOTATED]	g11735.t1	NPL4 family-domain-containing protein	412	20	1.75647e-172	70.66	4	P:GO:0044237; F:GO:0016491; C:GO:0005739; C:GO:0016020	P:cellular metabolic process; F:oxidoreductase activity; C:mitochondrion; C:membrane	EC:1	Oxidoreductases
TRUE	[BLASTED, MAPPED, ANNOTATED]	g11737.t1	phosphatases II	443	20	2.16958e-71	52.14	3	P:GO:0035335; F:GO:0004725; F:GO:0008138	P:peptidyl-tyrosine dephosphorylation; F:protein tyrosine phosphatase activity; F:protein tyrosine/serine/threonine phosphatase activity	EC:3.1.3.48	Protein-tyrosine-phosphatase
TRUE	[BLASTED, MAPPED, ANNOTATED]	g11738.t1	predicted protein	223	20	3.51825e-62	60.62	2	F:GO:0016491; F:GO:0043167	F:oxidoreductase activity; F:ion binding	EC:1	Oxidoreductases
TRUE	[BLASTED, MAPPED, ANNOTATED]	g2375.t1	DEAD-domain-containing protein	57	20	1.30669e-23	81.93	5	F:GO:0003723; F:GO:0003724; F:GO:0005524; F:GO:0016787; C:GO:0005694	F:RNA binding; F:RNA helicase activity; F:ATP binding; F:hydrolase activity; C:chromosome	EC:3.6.4.13	RNA helicase
TRUE	[BLASTED, MAPPED, ANNOTATED]	g16729.t1	g2-like myb-family transcription factor	623	20	4.26878e-34	73.01	9	P:GO:0006355; P:GO:0006629; P:GO:0039663; F:GO:0003677; F:GO:0003700; C:GO:0005634; C:GO:0016020; C:GO:0033644; C:GO:0044423	P:regulation of DNA-templated transcription; P:lipid metabolic process; P:membrane fusion involved in viral entry into host cell; F:DNA binding; F:DNA-binding transcription factor activity; C:nucleus; C:membrane; C:host cell membrane; C:virion component
TRUE	[BLASTED, MAPPED, ANNOTATED]	g16734.t1	Myb domain, plants	492	20	7.99329e-23	74.96	1	F:GO:0003677	F:DNA binding
TRUE	[BLASTED, MAPPED, ANNOTATED]	g16736.t1	delta 1-pyrroline-5-carboxylate synthetase	781	20	0	77.3	7	P:GO:0016310; P:GO:0055129; F:GO:0004349; F:GO:0004350; F:GO:0005524; F:GO:0050661; C:GO:0005737	P:phosphorylation; P:L-proline biosynthetic process; F:glutamate 5-kinase activity; F:glutamate-5-semialdehyde dehydrogenase activity; F:ATP binding; F:NADP binding; C:cytoplasm	EC:1.2.1.41; EC:2.7.2.11	Glutamate-5-semialdehyde dehydrogenase; Glutamate 5-kinase
TRUE	[BLASTED, MAPPED, ANNOTATED]	g16737.t1	Dolichyl-diphosphooligosaccharide-protein glycosyltransferase subunit DAD1	110	20	2.11473e-23	56.02	2	C:GO:0005783; C:GO:0016020	C:endoplasmic reticulum; C:membrane
TRUE	[BLASTED, MAPPED, ANNOTATED]	g16740.t1	predicted protein	252	20	8.71344e-41	52.75	2	P:GO:0006281; F:GO:0016787	P:DNA repair; F:hydrolase activity	EC:3	Hydrolases
TRUE	[BLASTED, MAPPED, ANNOTATED]	g16741.t1	ketopantoate hydroxymethyltransferase	399	20	4.7962e-164	79.26	7	P:GO:0015940; P:GO:0032259; F:GO:0000287; F:GO:0003864; F:GO:0008168; C:GO:0005739; C:GO:0009425	P:pantothenate biosynthetic process; P:methylation; F:magnesium ion binding; F:3-methyl-2-oxobutanoate hydroxymethyltransferase activity; F:methyltransferase activity; C:mitochondrion; C:bacterial-type flagellum basal body	EC:2.1.2.11; EC:2.1.1	3-methyl-2-oxobutanoate hydroxymethyltransferase; Transferring one-carbon groups
TRUE	[BLASTED, MAPPED, ANNOTATED]	g16743.t1	putative ABC1 protein	604	20	2.64202e-172	60.09	1	C:GO:0016020	C:membrane
TRUE	[BLASTED, MAPPED, ANNOTATED]	g16745.t1	Protease 4	725	20	0	70.33	8	P:GO:0006508; P:GO:0016310; P:GO:0019538; F:GO:0000166; F:GO:0016301; F:GO:0046872; F:GO:0140096; C:GO:0016020	P:proteolysis; P:phosphorylation; P:protein metabolic process; F:nucleotide binding; F:kinase activity; F:metal ion binding; F:catalytic activity, acting on a protein; C:membrane	EC:2.7	Transferring phosphorus-containing groups
TRUE	[BLASTED, MAPPED, ANNOTATED]	g16746.t1	DnaJ-like protein	276	20	9.33189e-61	66.13	4	P:GO:0009987; F:GO:0005515; C:GO:0005739; C:GO:0016020	P:cellular process; F:protein binding; C:mitochondrion; C:membrane
TRUE	[BLASTED, MAPPED, ANNOTATED]	g16748.t1	ribosome biogenesis protein Bms1	1294	20	0	62.9	5	P:GO:0006364; F:GO:0017111; F:GO:0032555; F:GO:0035639; C:GO:0110165	P:rRNA processing; F:ribonucleoside triphosphate phosphatase activity; F:purine ribonucleotide binding; F:purine ribonucleoside triphosphate binding; C:cellular anatomical entity	EC:3.6.1	Acting on acid anhydrides
TRUE	[BLASTED, MAPPED, ANNOTATED]	g16749.t1	DEAD-box ATP-dependent RNA helicase 20-like	868	20	2.95574e-145	58.32	5	F:GO:0003824; F:GO:0005515; F:GO:0097159; F:GO:1901363; C:GO:0005622	F:catalytic activity; F:protein binding; F:organic cyclic compound binding; F:heterocyclic compound binding; C:intracellular anatomical structure
TRUE	[BLASTED, MAPPED, ANNOTATED]	g16750.t1	P-loop containing nucleoside triphosphate hydrolase protein	771	20	1.06647e-162	60.45	4	P:GO:0006259; F:GO:0097159; F:GO:1901363; C:GO:0043229	P:DNA metabolic process; F:organic cyclic compound binding; F:heterocyclic compound binding; C:intracellular organelle
TRUE	[BLASTED, MAPPED, ANNOTATED]	g16753.t1	elongation factor 1-alpha	448	20	0	90.7	5	P:GO:0006414; F:GO:0003746; F:GO:0003924; F:GO:0005525; C:GO:0043229	P:translational elongation; F:translation elongation factor activity; F:GTPase activity; F:GTP binding; C:intracellular organelle	EC:3.6.1	Acting on acid anhydrides
TRUE	[BLASTED, MAPPED, ANNOTATED]	g16755.t1	chitotriosidase-1- isoform B	150	14	1.1995e-08	45.13	1	F:GO:0003824	F:catalytic activity
TRUE	[BLASTED, MAPPED, ANNOTATED]	g16756.t1	glycoside hydrolase family 18 protein	203	20	4.01096e-14	48.42	1	F:GO:0003824	F:catalytic activity
TRUE	[BLASTED, MAPPED, ANNOTATED]	g16760.t1	probable mediator of RNA polymerase II transcription subunit 8	235	20	8.73486e-39	57.14	13	P:GO:0000128; P:GO:0001403; P:GO:0007124; P:GO:0034109; P:GO:0043709; P:GO:0044011; P:GO:0090606; P:GO:0097656; F:GO:0042802; C:GO:0005576; C:GO:0005634; C:GO:0005886; C:GO:0005935	P:flocculation; P:invasive growth in response to glucose limitation; P:pseudohyphal growth; P:homotypic cell-cell adhesion; P:cell adhesion involved in single-species biofilm formation; P:single-species biofilm formation on inanimate substrate; P:single-species surface biofilm formation; P:cell-cell self recognition; F:identical protein binding; C:extracellular region; C:nucleus; C:plasma membran…
TRUE	[BLASTED, MAPPED, ANNOTATED]	g16761.t1	zf-4CXXC_R1 domain-containing protein	351	20	1.97597e-61	57.83	2	C:GO:0005737; C:GO:0043231	C:cytoplasm; C:intracellular membrane-bounded organelle
TRUE	[BLASTED, MAPPED, ANNOTATED]	g16764.t1	Cell division protease ftsH isoform 1	918	20	0	68.15	9	P:GO:0006508; P:GO:0016070; F:GO:0004176; F:GO:0004222; F:GO:0005524; F:GO:0016887; C:GO:0000795; C:GO:0009534; C:GO:0016020	P:proteolysis; P:RNA metabolic process; F:ATP-dependent peptidase activity; F:metalloendopeptidase activity; F:ATP binding; F:ATP hydrolysis activity; C:synaptonemal complex; C:chloroplast thylakoid; C:membrane	EC:3.4.24; EC:3.6.1	Acting on peptide bonds (peptidases); Acting on acid anhydrides
TRUE	[BLASTED, MAPPED, ANNOTATED]	g16766.t1	ALBINO3 chloroplastic	630	20	4.12221e-79	47.46	1	C:GO:0110165	C:cellular anatomical entity
TRUE	[BLASTED, MAPPED, ANNOTATED]	g16777.t1	peptide deformylase	525	20	2.891e-94	66.55	1	F:GO:0003824	F:catalytic activity
TRUE	[BLASTED, MAPPED, ANNOTATED]	g16778.t1	WD40 repeat-like protein	1238	20	8.17988e-130	61.71	4	P:GO:0009987; P:GO:0050896; F:GO:0097159; F:GO:1901363	P:cellular process; P:response to stimulus; F:organic cyclic compound binding; F:heterocyclic compound binding
TRUE	[BLASTED, MAPPED, ANNOTATED]	g16779.t1	adenylosuccinate lyase	481	20	0	81.6	5	P:GO:0005975; P:GO:0006189; P:GO:0044208; F:GO:0004018; F:GO:0070626	P:carbohydrate metabolic process; P:'de novo' IMP biosynthetic process; P:'de novo' AMP biosynthetic process; F:N6-(1,2-dicarboxyethyl)AMP AMP-lyase (fumarate-forming) activity; F:(S)-2-(5-amino-1-(5-phospho-D-ribosyl)imidazole-4-carboxamido) succinate lyase (fumarate-forming) activity	EC:4.3.2.2	Adenylosuccinate lyase
TRUE	[BLASTED, MAPPED, ANNOTATED]	g16780.t1	Thymidylate kinase	226	20	1.87845e-88	71.61	9	P:GO:0006227; P:GO:0006233; P:GO:0006235; P:GO:0016310; F:GO:0004550; F:GO:0004798; F:GO:0009041; C:GO:0005634; C:GO:0005739	P:dUDP biosynthetic process; P:dTDP biosynthetic process; P:dTTP biosynthetic process; P:phosphorylation; F:nucleoside diphosphate kinase activity; F:thymidylate kinase activity; F:uridylate kinase activity; C:nucleus; C:mitochondrion	EC:2.7.4.4; EC:2.7.4.6; EC:2.7.4.22; EC:2.7.4.9	Nucleoside-phosphate kinase; Nucleoside-diphosphate kinase; UMP kinase; dTMP kinase
TRUE	[BLASTED, MAPPED, ANNOTATED]	g16781.t1	Squamosa promoter-binding-like protein 6	585	20	7.58276e-21	66.77	2	F:GO:0005488; C:GO:0110165	F:binding; C:cellular anatomical entity
TRUE	[BLASTED, MAPPED, ANNOTATED]	g16782.t1	probable protein TIC 21, chloroplastic	255	20	2.12811e-44	62.27	1	C:GO:0016020	C:membrane
TRUE	[BLASTED, MAPPED, ANNOTATED]	g16785.t1	Shikimate kinase	254	20	1.59091e-74	65.29	4	P:GO:0044237; F:GO:0005488; F:GO:0016491; F:GO:0016740	P:cellular metabolic process; F:binding; F:oxidoreductase activity; F:transferase activity	EC:1; EC:2	Oxidoreductases; Transferases
TRUE	[BLASTED, MAPPED, ANNOTATED]	g16786.t1	beta-carotene hydroxylase	326	20	7.27572e-120	76.08	6	P:GO:0008610; P:GO:0015986; F:GO:0005506; F:GO:0016491; C:GO:0005739; C:GO:0016020	P:lipid biosynthetic process; P:proton motive force-driven ATP synthesis; F:iron ion binding; F:oxidoreductase activity; C:mitochondrion; C:membrane	EC:1	Oxidoreductases
TRUE	[BLASTED, MAPPED, ANNOTATED]	g16787.t1	predicted protein	329	20	1.31329e-28	75.5	4	P:GO:0016560; C:GO:0005778; C:GO:0016020; C:GO:1990429	P:protein import into peroxisome matrix, docking; C:peroxisomal membrane; C:membrane; C:peroxisomal importomer complex
TRUE	[BLASTED, MAPPED, ANNOTATED]	g16788.t1	Monodehydroascorbate reductase	476	20	0	67.85	1	C:GO:0016020	C:membrane
TRUE	[BLASTED, MAPPED, ANNOTATED]	g16790.t1	NADH dehydrogenase [ubiquinone] 1 alpha subcomplex subunit 13-B	146	20	1.73226e-66	74.34	3	P:GO:0022900; F:GO:0008137; C:GO:0005747	P:electron transport chain; F:NADH dehydrogenase (ubiquinone) activity; C:mitochondrial respiratory chain complex I	EC:7.1.1.2; EC:1.6.5.11; EC:1.6.5.2	NADH:ubiquinone reductase (H(+)-translocating); NADH dehydrogenase (quinone); NAD(P)H dehydrogenase (quinone)
TRUE	[BLASTED, MAPPED, ANNOTATED]	g16791.t1	PAP2-domain-containing protein	726	20	1.03236e-79	57.65	1	P:GO:0009987	P:cellular process
TRUE	[BLASTED, MAPPED, ANNOTATED]	g16792.t1	predicted protein	2273	20	8.02679e-79	55.75	2	P:GO:0009987; F:GO:0005488	P:cellular process; F:binding
TRUE	[BLASTED, MAPPED, ANNOTATED]	g16794.t1	Clc chloride channel	564	6	0	68.87	3	P:GO:0006811; P:GO:0055085; C:GO:0016020	P:ion transport; P:transmembrane transport; C:membrane
TRUE	[BLASTED, MAPPED, ANNOTATED]	g16795.t1	ABC transporter A family member 8	1007	20	0	62.39	3	P:GO:0006810; F:GO:0042626; C:GO:0110165	P:transport; F:ATPase-coupled transmembrane transporter activity; C:cellular anatomical entity	EC:7	Translocases
TRUE	[BLASTED, MAPPED, ANNOTATED]	g16800.t1	predicted protein	194	20	1.76803e-11	69.43	4	P:GO:0006422; F:GO:0000166; F:GO:0004815; C:GO:0005739	P:aspartyl-tRNA aminoacylation; F:nucleotide binding; F:aspartate-tRNA ligase activity; C:mitochondrion	EC:6.1.1.12	Aspartate--tRNA ligase
TRUE	[BLASTED, MAPPED, ANNOTATED]	g16802.t1	predicted protein	824	20	0	72.45	4	P:GO:0006422; F:GO:0000166; F:GO:0004815; C:GO:0005739	P:aspartyl-tRNA aminoacylation; F:nucleotide binding; F:aspartate-tRNA ligase activity; C:mitochondrion	EC:6.1.1.12	Aspartate--tRNA ligase
TRUE	[BLASTED, MAPPED, ANNOTATED]	g16804.t1	aspartyl-tRNA synthetase	228	20	4.05501e-40	56.22	4	P:GO:0006412; F:GO:0016874; F:GO:0097159; F:GO:1901363	P:translation; F:ligase activity; F:organic cyclic compound binding; F:heterocyclic compound binding	EC:6	Ligases
TRUE	[BLASTED, MAPPED, ANNOTATED]	g16805.t1	aspartyl-tRNA synthetase	479	20	5.30986e-141	63.79	4	P:GO:0006412; F:GO:0016874; F:GO:0097159; F:GO:1901363	P:translation; F:ligase activity; F:organic cyclic compound binding; F:heterocyclic compound binding	EC:6	Ligases
TRUE	[BLASTED, MAPPED, ANNOTATED]	g16809.t1	aldo/keto reductase	396	20	1.24677e-138	69.8	5	P:GO:0007306; P:GO:0018149; P:GO:0018212; F:GO:0004601; C:GO:0042600	P:egg chorion assembly; P:peptide cross-linking; P:peptidyl-tyrosine modification; F:peroxidase activity; C:egg chorion	EC:1.11.1	Acting on a peroxide as acceptor
TRUE	[BLASTED, MAPPED, ANNOTATED]	g16810.t1	U4 U6 small nuclear ribonucleo Prp31-like	512	20	0	72.01	7	P:GO:0000398; F:GO:0003676; F:GO:0003824; C:GO:0005687; C:GO:0016020; C:GO:0071011; C:GO:0097526	P:mRNA splicing, via spliceosome; F:nucleic acid binding; F:catalytic activity; C:U4 snRNP; C:membrane; C:precatalytic spliceosome; C:spliceosomal tri-snRNP complex
TRUE	[BLASTED, MAPPED, ANNOTATED]	g16814.t1	predicted protein	401	20	1.24202e-101	63.33	7	P:GO:0008152; F:GO:0008233; F:GO:0016740; F:GO:0043167; F:GO:0097159; F:GO:1901363; C:GO:0110165	P:metabolic process; F:peptidase activity; F:transferase activity; F:ion binding; F:organic cyclic compound binding; F:heterocyclic compound binding; C:cellular anatomical entity	EC:3.4; EC:2	Acting on peptide bonds (peptidases); Transferases
TRUE	[BLASTED, MAPPED, ANNOTATED]	g16816.t1	Translin-associated factor X-interacting 1	483	20	1.06001e-106	59.34	2	F:GO:0005488; F:GO:0016491	F:binding; F:oxidoreductase activity	EC:1	Oxidoreductases
TRUE	[BLASTED, MAPPED, ANNOTATED]	g16821.t1	Translin-associated factor X-interacting 1	188	20	2.22288e-45	61.95	2	F:GO:0005488; F:GO:0016491	F:binding; F:oxidoreductase activity	EC:1	Oxidoreductases
TRUE	[BLASTED, MAPPED, ANNOTATED]	g16826.t1	Kinesin KIF19	1113	20	9.38921e-113	58.51	6	P:GO:0007018; F:GO:0003777; F:GO:0005524; F:GO:0008017; F:GO:0016787; C:GO:0110165	P:microtubule-based movement; F:microtubule motor activity; F:ATP binding; F:microtubule binding; F:hydrolase activity; C:cellular anatomical entity	EC:3	Hydrolases
TRUE	[BLASTED, MAPPED, ANNOTATED]	g16828.t1	kinase-like protein	1007	20	0	81.37	7	P:GO:0006468; P:GO:0035556; F:GO:0004674; F:GO:0004712; F:GO:0005524; F:GO:0106310; C:GO:0005737	P:protein phosphorylation; P:intracellular signal transduction; F:protein serine/threonine kinase activity; F:protein serine/threonine/tyrosine kinase activity; F:ATP binding; F:protein serine kinase activity; C:cytoplasm	EC:2.7.12.1	Dual-specificity kinase
TRUE	[BLASTED, MAPPED, ANNOTATED]	g16829.t1	beta-hydroxyacyl-dehydratase FabZ	215	20	1.49847e-85	78.99	7	P:GO:0006633; P:GO:0009245; F:GO:0004317; F:GO:0008659; F:GO:0008693; F:GO:0047451; C:GO:0005737	P:fatty acid biosynthetic process; P:lipid A biosynthetic process; F:3-hydroxypalmitoyl-[acyl-carrier-protein] dehydratase activity; F:(3R)-hydroxymyristoyl-[acyl-carrier-protein] dehydratase activity; F:3-hydroxydecanoyl-[acyl-carrier-protein] dehydratase activity; F:3-hydroxyoctanoyl-[acyl-carrier-protein] dehydratase activity; C:cytoplasm	EC:2.3.1.85; EC:4.2.1.59	Fatty-acid synthase system; 3-hydroxyacyl-[acyl-carrier-protein] dehydratase
TRUE	[BLASTED, MAPPED, ANNOTATED]	g16830.t1	Peptidyl-prolyl cis-trans isomerase PASTICCINO1	540	20	3.59809e-159	52.96	2	P:GO:0009987; C:GO:0110165	P:cellular process; C:cellular anatomical entity
TRUE	[BLASTED, MAPPED, ANNOTATED]	g16833.t1	Dual specificity phosphatase 12	465	20	6.59037e-68	51.26	2	P:GO:0009987; F:GO:0016787	P:cellular process; F:hydrolase activity	EC:3	Hydrolases
TRUE	[BLASTED, MAPPED, ANNOTATED]	g16834.t1	histidine phosphatase superfamily	439	20	1.6333e-68	51.63	1	F:GO:0003824	F:catalytic activity
TRUE	[BLASTED, MAPPED, ANNOTATED]	g16838.t1	probable protein GRIP at C-terminar half	1479	20	1.73164e-29	61.68	4	P:GO:0019538; P:GO:0044237; F:GO:0140096; C:GO:0110165	P:protein metabolic process; P:cellular metabolic process; F:catalytic activity, acting on a protein; C:cellular anatomical entity
TRUE	[BLASTED, MAPPED, ANNOTATED]	g16839.t1	DEAD-domain-containing protein	634	20	0	84.98	9	P:GO:0006633; P:GO:2001295; F:GO:0003676; F:GO:0003724; F:GO:0003989; F:GO:0005524; F:GO:0016740; F:GO:0016887; C:GO:0009317	P:fatty acid biosynthetic process; P:malonyl-CoA biosynthetic process; F:nucleic acid binding; F:RNA helicase activity; F:acetyl-CoA carboxylase activity; F:ATP binding; F:transferase activity; F:ATP hydrolysis activity; C:acetyl-CoA carboxylase complex	EC:3.6.1; EC:3.6.4.13; EC:2; EC:6.4.1.2	Acting on acid anhydrides; RNA helicase; Transferases; Acetyl-CoA carboxylase
TRUE	[BLASTED, MAPPED, ANNOTATED]	g16840.t1	4-alpha-glucanotransferase DPE2	873	20	0	65.95	8	P:GO:0039686; P:GO:0071704; F:GO:0003688; F:GO:0005515; F:GO:0016740; C:GO:0033644; C:GO:0033655; C:GO:0042025	P:bidirectional double-stranded viral DNA replication; P:organic substance metabolic process; F:DNA replication origin binding; F:protein binding; F:transferase activity; C:host cell membrane; C:host cell cytoplasm part; C:host cell nucleus	EC:2	Transferases
TRUE	[BLASTED, MAPPED, ANNOTATED]	g16842.t1	ATP-binding cassette superfamily	651	20	0	69.84	6	P:GO:0006879; P:GO:0055085; F:GO:0005524; F:GO:0140359; C:GO:0005743; C:GO:0016020	P:cellular iron ion homeostasis; P:transmembrane transport; F:ATP binding; F:ABC-type transporter activity; C:mitochondrial inner membrane; C:membrane	EC:7	Translocases
TRUE	[BLASTED, MAPPED, ANNOTATED]	g16844.t1	endonuclease-reverse transcriptase	354	20	1.84257e-08	63.83	2	P:GO:0090304; F:GO:0140640	P:nucleic acid metabolic process; F:catalytic activity, acting on a nucleic acid
TRUE	[BLASTED, MAPPED, ANNOTATED]	g16845.t1	endonuclease-reverse transcriptase	90	20	4.48984e-12	73.75	2	P:GO:0090304; F:GO:0140640	P:nucleic acid metabolic process; F:catalytic activity, acting on a nucleic acid
TRUE	[BLASTED, MAPPED, ANNOTATED]	g16850.t1	endonuclease-reverse transcriptase	398	20	2.65526e-10	63.91	2	P:GO:0090304; F:GO:0140640	P:nucleic acid metabolic process; F:catalytic activity, acting on a nucleic acid
TRUE	[BLASTED, MAPPED, ANNOTATED]	g16851.t1	UPF0027-domain-containing protein	90	4	2.86968e-21	78.57	4	P:GO:0008033; F:GO:0005525; F:GO:0008452; F:GO:0046872	P:tRNA processing; F:GTP binding; F:RNA ligase activity; F:metal ion binding	EC:6.5	Forming phosphoric ester bonds
TRUE	[BLASTED, MAPPED, ANNOTATED]	g16852.t1	UPF0027-domain-containing protein	159	20	7.2346e-52	55.16	4	P:GO:0008033; F:GO:0016886; F:GO:0097159; F:GO:1901363	P:tRNA processing; F:ligase activity, forming phosphoric ester bonds; F:organic cyclic compound binding; F:heterocyclic compound binding	EC:6.5	Forming phosphoric ester bonds
TRUE	[BLASTED, MAPPED, ANNOTATED]	g16853.t1	probable mitochondrial inner membrane protease subunit 1 at C-terminar half	220	20	1.67627e-74	63.28	6	P:GO:0006508; P:GO:0019262; F:GO:0008236; F:GO:0008747; F:GO:0042802; C:GO:0005829	P:proteolysis; P:N-acetylneuraminate catabolic process; F:serine-type peptidase activity; F:N-acetylneuraminate lyase activity; F:identical protein binding; C:cytosol	EC:3.4; EC:4.1.3.3	Acting on peptide bonds (peptidases); N-acetylneuraminate lyase
TRUE	[BLASTED, MAPPED, ANNOTATED]	g16857.t1	putative Metaxin-3	320	20	1.01998e-74	55.06	2	C:GO:0005737; C:GO:0016020	C:cytoplasm; C:membrane
TRUE	[BLASTED, MAPPED, ANNOTATED]	g16858.t1	serine arginine repetitive matrix 5-like isoform X2	262	20	7.90894e-36	72.94	2	F:GO:0003723; C:GO:0043229	F:RNA binding; C:intracellular organelle
TRUE	[BLASTED, MAPPED, ANNOTATED]	g16860.t1	predicted protein	967	20	6.55344e-145	52.64	2	F:GO:0097159; F:GO:1901363	F:organic cyclic compound binding; F:heterocyclic compound binding
TRUE	[BLASTED, MAPPED, ANNOTATED]	g16861.t1	insert subdomain of RNA polymerase alpha subunit	405	20	1.70104e-130	62.16	3	P:GO:0006351; F:GO:0003899; C:GO:0005634	P:DNA-templated transcription; F:DNA-directed 5'-3' RNA polymerase activity; C:nucleus	EC:2.7.7.6	DNA-directed RNA polymerase
TRUE	[BLASTED, MAPPED, ANNOTATED]	g16862.t1	predicted protein	346	20	2.90959e-104	63.62	4	P:GO:0044237; F:GO:0004672; F:GO:0097159; F:GO:1901363	P:cellular metabolic process; F:protein kinase activity; F:organic cyclic compound binding; F:heterocyclic compound binding	EC:2.7.1	Transferring phosphorus-containing groups
TRUE	[BLASTED, MAPPED, ANNOTATED]	g16863.t1	predicted protein	433	20	1.62202e-108	59.67	4	P:GO:0016311; P:GO:0044260; P:GO:0044262; F:GO:0004721	P:dephosphorylation; P:cellular macromolecule metabolic process; P:cellular carbohydrate metabolic process; F:phosphoprotein phosphatase activity	EC:3.1.3	Acting on ester bonds
TRUE	[BLASTED, MAPPED, ANNOTATED]	g16864.t1	serine threonine-kinase	738	20	1.66359e-47	54.77	4	P:GO:0044237; P:GO:1901564; F:GO:0016740; C:GO:0110165	P:cellular metabolic process; P:organonitrogen compound metabolic process; F:transferase activity; C:cellular anatomical entity	EC:2	Transferases
TRUE	[BLASTED, MAPPED, ANNOTATED]	g16865.t1	cytochrome P450	789	20	1.38042e-37	51.77	2	P:GO:0044237; F:GO:0003824	P:cellular metabolic process; F:catalytic activity
TRUE	[BLASTED, MAPPED, ANNOTATED]	g16866.t1	class I glutamine amidotransferase-like protein	232	20	3.12909e-73	63.46	12	P:GO:0006364; P:GO:0006450; P:GO:0006452; P:GO:0036003; P:GO:0060548; F:GO:0003824; F:GO:0005515; C:GO:0005730; C:GO:0005737; C:GO:0005844; C:GO:0015934; C:GO:0015935	P:rRNA processing; P:regulation of translational fidelity; P:translational frameshifting; P:positive regulation of transcription from RNA polymerase II promoter in response to stress; P:negative regulation of cell death; F:catalytic activity; F:protein binding; C:nucleolus; C:cytoplasm; C:polysome; C:large ribosomal subunit; C:small ribosomal subunit
TRUE	[BLASTED, MAPPED, ANNOTATED]	g16867.t1	class I glutamine amidotransferase-like protein	240	20	1.16816e-73	63.91	12	P:GO:0006364; P:GO:0006450; P:GO:0006452; P:GO:0036003; P:GO:0060548; F:GO:0003824; F:GO:0005515; C:GO:0005730; C:GO:0005737; C:GO:0005844; C:GO:0015934; C:GO:0015935	P:rRNA processing; P:regulation of translational fidelity; P:translational frameshifting; P:positive regulation of transcription from RNA polymerase II promoter in response to stress; P:negative regulation of cell death; F:catalytic activity; F:protein binding; C:nucleolus; C:cytoplasm; C:polysome; C:large ribosomal subunit; C:small ribosomal subunit
TRUE	[BLASTED, MAPPED, ANNOTATED]	g16869.t1	UDP-glucuronic acid decarboxylase 1	370	20	0	88.55	11	P:GO:0033320; P:GO:0042732; P:GO:0055085; F:GO:0016491; F:GO:0022857; F:GO:0030151; F:GO:0043546; F:GO:0048040; F:GO:0070403; C:GO:0005737; C:GO:0016020	P:UDP-D-xylose biosynthetic process; P:D-xylose metabolic process; P:transmembrane transport; F:oxidoreductase activity; F:transmembrane transporter activity; F:molybdenum ion binding; F:molybdopterin cofactor binding; F:UDP-glucuronate decarboxylase activity; F:NAD+ binding; C:cytoplasm; C:membrane	EC:4.1.1.35; EC:1; EC:7	UDP-glucuronate decarboxylase; Oxidoreductases; Translocases
TRUE	[BLASTED, MAPPED, ANNOTATED]	g16870.t1	UDP-N-acetylglucosamine-dolichyl-phosphate N-acetylglucosaminephosphotransferase	269	20	2.63104e-115	73.56	4	P:GO:0006487; F:GO:0016780; C:GO:0005783; C:GO:0016020	P:protein N-linked glycosylation; F:phosphotransferase activity, for other substituted phosphate groups; C:endoplasmic reticulum; C:membrane	EC:2.7.8	Transferring phosphorus-containing groups
TRUE	[BLASTED, MAPPED, ANNOTATED]	g16871.t1	kinesin family member 3B	699	20	7.09973e-151	65.15	7	P:GO:0007018; F:GO:0000166; F:GO:0003777; F:GO:0008017; F:GO:0016887; C:GO:0005871; C:GO:0005874	P:microtubule-based movement; F:nucleotide binding; F:microtubule motor activity; F:microtubule binding; F:ATP hydrolysis activity; C:kinesin complex; C:microtubule	EC:3.6.1	Acting on acid anhydrides
TRUE	[BLASTED, MAPPED, ANNOTATED]	g16872.t1	N-D-ribosylpurine ribohydrolase	328	20	2.83978e-123	64.34	2	P:GO:0008152; F:GO:0016799	P:metabolic process; F:hydrolase activity, hydrolyzing N-glycosyl compounds	EC:3.2.2	Glycosylases
TRUE	[BLASTED, MAPPED, ANNOTATED]	g16873.t1	probable DAZ-associated protein 1 at N-terminal half	882	20	1.60034e-29	67.17	1	F:GO:0003723	F:RNA binding
TRUE	[BLASTED, MAPPED, ANNOTATED]	g16876.t1	sulfite oxidase	736	20	0	72.53	7	P:GO:0006790; F:GO:0008482; F:GO:0020037; F:GO:0043546; F:GO:0046872; C:GO:0005739; C:GO:0016020	P:sulfur compound metabolic process; F:sulfite oxidase activity; F:heme binding; F:molybdopterin cofactor binding; F:metal ion binding; C:mitochondrion; C:membrane	EC:1.8.3.1	Sulfite oxidase
TRUE	[BLASTED, MAPPED, ANNOTATED]	g16877.t1	Timeless-like protein	906	20	6.97518e-175	52.65	8	P:GO:0006810; P:GO:0006928; P:GO:0051649; P:GO:0071840; F:GO:0003824; F:GO:0005488; F:GO:0140657; C:GO:0005856	P:transport; P:obsolete movement of cell or subcellular component; P:establishment of localization in cell; P:cellular component organization or biogenesis; F:catalytic activity; F:binding; F:ATP-dependent activity; C:cytoskeleton
TRUE	[BLASTED, MAPPED, ANNOTATED]	g16877.t2	Timeless-like protein	795	20	3.11249e-165	54.86	8	P:GO:0006810; P:GO:0006928; P:GO:0051649; P:GO:0071840; F:GO:0003824; F:GO:0005488; F:GO:0140657; C:GO:0005856	P:transport; P:obsolete movement of cell or subcellular component; P:establishment of localization in cell; P:cellular component organization or biogenesis; F:catalytic activity; F:binding; F:ATP-dependent activity; C:cytoskeleton
TRUE	[BLASTED, MAPPED, ANNOTATED]	g16879.t1	predicted protein	783	20	1.12648e-20	54.56	4	P:GO:0006807; P:GO:0006950; P:GO:0044238; P:GO:0044260	P:nitrogen compound metabolic process; P:response to stress; P:primary metabolic process; P:cellular macromolecule metabolic process
TRUE	[BLASTED, MAPPED, ANNOTATED]	g16880.t1	Solute carrier family 40 member 1	454	20	2.00392e-106	59.2	1	C:GO:0110165	C:cellular anatomical entity
TRUE	[BLASTED, MAPPED, ANNOTATED]	g16881.t1	Solute carrier family 40 member 1	184	16	7.45049e-24	57.41	1	C:GO:0110165	C:cellular anatomical entity
TRUE	[BLASTED, MAPPED, ANNOTATED]	g16883.t1	glutathione peroxidase	171	20	1.24363e-46	64.02	3	P:GO:0009987; P:GO:0050896; F:GO:0016491	P:cellular process; P:response to stimulus; F:oxidoreductase activity	EC:1	Oxidoreductases
TRUE	[BLASTED, MAPPED, ANNOTATED]	g16884.t1	prolyl-tRNA synthetase	782	20	0	72.41	6	P:GO:0006433; P:GO:0009451; F:GO:0000166; F:GO:0004827; C:GO:0005737; C:GO:0017101	P:prolyl-tRNA aminoacylation; P:RNA modification; F:nucleotide binding; F:proline-tRNA ligase activity; C:cytoplasm; C:aminoacyl-tRNA synthetase multienzyme complex	EC:6.1.1.15	Proline--tRNA ligase
TRUE	[BLASTED, MAPPED, ANNOTATED]	g16888.t1	predicted protein	530	20	3.2486e-137	57.07	1	F:GO:0003824	F:catalytic activity
TRUE	[BLASTED, MAPPED, ANNOTATED]	g16888.t2	carotenoid oxygenase	262	20	2.98268e-67	64.48	4	P:GO:0044238; P:GO:0071704; F:GO:0016702; F:GO:0016787	P:primary metabolic process; P:organic substance metabolic process; F:oxidoreductase activity, acting on single donors with incorporation of molecular oxygen, incorporation of two atoms of oxygen; F:hydrolase activity	EC:1.13.11; EC:3	Acting on single donors with incorporation of molecular oxygen (oxygenases). The oxygen incorporated need not be derived from O(2); Hydrolases
TRUE	[BLASTED, MAPPED, ANNOTATED]	g16889.t1	predicted protein	419	12	1.04629e-20	55.87	3	C:GO:0005737; C:GO:0005856; C:GO:0005929	C:cytoplasm; C:cytoskeleton; C:cilium
TRUE	[BLASTED, MAPPED, ANNOTATED]	g16894.t1	Sulfate adenylyltransferase	471	20	0	81.89	13	P:GO:0000103; P:GO:0006952; P:GO:0009620; P:GO:0009693; P:GO:0009835; P:GO:0071398; F:GO:0004781; F:GO:0005524; F:GO:0009815; F:GO:0031418; F:GO:0046872; F:GO:0051213; C:GO:0016020	P:sulfate assimilation; P:defense response; P:response to fungus; P:ethylene biosynthetic process; P:fruit ripening; P:cellular response to fatty acid; F:sulfate adenylyltransferase (ATP) activity; F:ATP binding; F:1-aminocyclopropane-1-carboxylate oxidase activity; F:L-ascorbic acid binding; F:metal ion binding; F:dioxygenase activity; C:membrane	EC:1.4.3; EC:2.7.7.4; EC:1.14.17.4	Acting on the CH-NH(2) group of donors; Sulfate adenylyltransferase; Aminocyclopropanecarboxylate oxidase
TRUE	[BLASTED, MAPPED, ANNOTATED]	g16897.t1	Fe-S scaffold protein 1	177	20	2.03323e-83	89.05	5	P:GO:0006879; P:GO:0016226; F:GO:0008198; F:GO:0051537; C:GO:0005759	P:cellular iron ion homeostasis; P:iron-sulfur cluster assembly; F:ferrous iron binding; F:2 iron, 2 sulfur cluster binding; C:mitochondrial matrix
TRUE	[BLASTED, MAPPED, ANNOTATED]	g16900.t1	transmembrane protein	186	20	6.80994e-47	76.49	10	P:GO:0005975; P:GO:0034641; P:GO:0044281; P:GO:1901564; P:GO:1901576; F:GO:0016853; F:GO:0018455; F:GO:0046872; C:GO:0005739; C:GO:0016020	P:carbohydrate metabolic process; P:cellular nitrogen compound metabolic process; P:small molecule metabolic process; P:organonitrogen compound metabolic process; P:organic substance biosynthetic process; F:isomerase activity; F:alcohol dehydrogenase [NAD(P)+] activity; F:metal ion binding; C:mitochondrion; C:membrane	EC:5; EC:1.1.1.71	Isomerases; Alcohol dehydrogenase (NAD(P)(+))
TRUE	[BLASTED, MAPPED, ANNOTATED]	g16901.t1	NF-kappa-B inhibitor 1 isoform A	398	20	2.81909e-87	51.28	1	F:GO:0005488	F:binding
TRUE	[BLASTED, MAPPED, ANNOTATED]	g16902.t1	flag-tagged protein kinase	747	20	2.84045e-105	68.86	4	P:GO:0016310; P:GO:1900436; F:GO:0000166; F:GO:0004672	P:phosphorylation; P:positive regulation of filamentous growth of a population of unicellular organisms in response to starvation; F:nucleotide binding; F:protein kinase activity	EC:2.7.1	Transferring phosphorus-containing groups
TRUE	[BLASTED, MAPPED, ANNOTATED]	g16903.t1	Serine/threonine-protein kinase/endoribonuclease IRE1	1722	20	2.10995e-141	60.42	6	P:GO:0016070; F:GO:0004672; F:GO:0005488; C:GO:0005737; C:GO:0016020; C:GO:0043231	P:RNA metabolic process; F:protein kinase activity; F:binding; C:cytoplasm; C:membrane; C:intracellular membrane-bounded organelle	EC:2.7.1	Transferring phosphorus-containing groups
TRUE	[BLASTED, MAPPED, ANNOTATED]	g16906.t1	Tic20 family protein	198	20	8.1273e-63	66.2	2	C:GO:0009528; C:GO:0031969	C:plastid inner membrane; C:chloroplast membrane
TRUE	[BLASTED, MAPPED, ANNOTATED]	g16907.t1	Beta-amylase chloroplastic	2423	20	4.18635e-134	56	6	P:GO:0006384; P:GO:0006386; P:GO:0042797; F:GO:0001056; F:GO:0016787; C:GO:0005666	P:transcription initiation at RNA polymerase III promoter; P:termination of RNA polymerase III transcription; P:tRNA transcription by RNA polymerase III; F:RNA polymerase III activity; F:hydrolase activity; C:RNA polymerase III complex	EC:3; EC:2.7.7.6	Hydrolases; DNA-directed RNA polymerase
TRUE	[BLASTED, MAPPED, ANNOTATED]	g16915.t1	putative NADH dehydrogenase [ubiquinone] 1 alpha subcomplex subunit 12	175	20	1.43325e-40	59.75	2	C:GO:0005739; C:GO:0016020	C:mitochondrion; C:membrane
TRUE	[BLASTED, MAPPED, ANNOTATED]	g16920.t1	SS-A/Ro ribonucleoprotein	722	20	4.42314e-111	65.74	2	F:GO:0097159; F:GO:1901363	F:organic cyclic compound binding; F:heterocyclic compound binding
TRUE	[BLASTED, MAPPED, ANNOTATED]	g16922.t1	thioredoxin family	262	20	5.25093e-121	65.75	2	P:GO:0009987; F:GO:0003824	P:cellular process; F:catalytic activity
TRUE	[BLASTED, MAPPED, ANNOTATED]	g16923.t1	peptidase M14, carboxypeptidase A	438	20	0	66.27	2	P:GO:0019538; F:GO:0004180	P:protein metabolic process; F:carboxypeptidase activity	EC:3.4	Acting on peptide bonds (peptidases)
TRUE	[BLASTED, MAPPED, ANNOTATED]	g16924.t1	3-oxoacyl-[acyl-carrier] reductase 4-like	287	20	1.91965e-26	49.79	1	F:GO:0003824	F:catalytic activity
TRUE	[BLASTED, MAPPED, ANNOTATED]	g16926.t1	acyl transferase/acyl hydrolase/lysophospholipase	210	15	4.15709e-35	48.47	2	P:GO:0009987; C:GO:0005886	P:cellular process; C:plasma membrane
TRUE	[BLASTED, MAPPED, ANNOTATED]	g16927.t1	Cupin_2 domain-containing protein	249	9	1.81882e-25	43.54	1	C:GO:0016020	C:membrane
TRUE	[BLASTED, MAPPED, ANNOTATED]	g16930.t1	Protein YIPF6	237	20	2.94875e-89	71.54	7	P:GO:0009987; P:GO:0015031; P:GO:0044238; C:GO:0005737; C:GO:0016020; C:GO:0031984; C:GO:0043231	P:cellular process; P:protein transport; P:primary metabolic process; C:cytoplasm; C:membrane; C:organelle subcompartment; C:intracellular membrane-bounded organelle
TRUE	[BLASTED, MAPPED, ANNOTATED]	g16931.t1	hypothetical protein FRX49_12240	238	7	2.9865e-24	44.77	1	C:GO:0016020	C:membrane
TRUE	[BLASTED, MAPPED, ANNOTATED]	g16934.t1	Methyltransferase-like protein 4	421	20	2.18762e-93	54.02	2	P:GO:0008152; F:GO:0003824	P:metabolic process; F:catalytic activity
TRUE	[BLASTED, MAPPED, ANNOTATED]	g16937.t1	putative polyribonucleotide nucleotidyltransferase chloroplastic	1220	20	0	69.83	6	P:GO:0000959; P:GO:0006396; P:GO:0006402; F:GO:0003676; F:GO:0016779; C:GO:0005737	P:mitochondrial RNA metabolic process; P:RNA processing; P:mRNA catabolic process; F:nucleic acid binding; F:nucleotidyltransferase activity; C:cytoplasm	EC:2.7.7	Transferring phosphorus-containing groups
TRUE	[BLASTED, MAPPED, ANNOTATED]	g16941.t1	predicted protein	105	20	4.98759e-42	64.89	3	C:GO:0005743; C:GO:0016020; C:GO:0070469	C:mitochondrial inner membrane; C:membrane; C:respirasome
TRUE	[BLASTED, MAPPED, ANNOTATED]	g16943.t1	glycoside hydrolase superfamily	379	20	3.56597e-110	59.78	7	P:GO:0009987; P:GO:0019058; P:GO:0022610; P:GO:0044403; P:GO:0071704; F:GO:0005488; F:GO:0016798	P:cellular process; P:viral life cycle; P:obsolete biological adhesion; P:biological process involved in symbiotic interaction; P:organic substance metabolic process; F:binding; F:hydrolase activity, acting on glycosyl bonds	EC:3.2	Glycosylases
TRUE	[BLASTED, MAPPED, ANNOTATED]	g16951.t1	ATP synthase subunit epsilon	78	20	2.00769e-27	73.1	3	P:GO:0015986; F:GO:0046933; C:GO:0000275	P:proton motive force-driven ATP synthesis; F:proton-transporting ATP synthase activity, rotational mechanism; C:mitochondrial proton-transporting ATP synthase complex, catalytic sector F(1)	EC:7.1.2.2; EC:6	H(+)-transporting two-sector ATPase; Ligases
TRUE	[BLASTED, MAPPED, ANNOTATED]	g16953.t1	50S ribosomal protein L11	217	20	1.58783e-77	83.16	5	P:GO:0006412; F:GO:0003735; F:GO:0019843; F:GO:0046872; C:GO:0005840	P:translation; F:structural constituent of ribosome; F:rRNA binding; F:metal ion binding; C:ribosome
TRUE	[BLASTED, MAPPED, ANNOTATED]	g16954.t1	predicted protein	408	20	1.65029e-93	53.93	1	F:GO:0004722	F:protein serine/threonine phosphatase activity	EC:3.1.3.16	Protein-serine/threonine phosphatase
TRUE	[BLASTED, MAPPED, ANNOTATED]	g16957.t1	low molecular mass early light-induced protein	246	20	3.20658e-81	71.44	15	P:GO:0008284; P:GO:0010468; P:GO:0010557; P:GO:0010605; P:GO:0031328; P:GO:0032879; P:GO:0042327; P:GO:0043066; P:GO:0048856; P:GO:0050793; P:GO:0051239; P:GO:0051247; P:GO:1902533; F:GO:0005102; C:GO:0009535	P:positive regulation of cell population proliferation; P:regulation of gene expression; P:positive regulation of macromolecule biosynthetic process; P:negative regulation of macromolecule metabolic process; P:positive regulation of cellular biosynthetic process; P:regulation of localization; P:positive regulation of phosphorylation; P:negative regulation of apoptotic process; P:anatomical struct…
TRUE	[BLASTED, MAPPED, ANNOTATED]	g16959.t1	signal recognition particle 54 kDa 2	489	20	0	79.39	28	P:GO:0006614; P:GO:0007420; P:GO:0017157; P:GO:0030317; P:GO:0030382; P:GO:0031398; P:GO:0043065; P:GO:0048240; P:GO:0048729; P:GO:0061484; P:GO:0061640; P:GO:2000647; F:GO:0000287; F:GO:0003924; F:GO:0005525; F:GO:0008312; F:GO:0042802; F:GO:0060090; C:GO:0005654; C:GO:0005786; C:GO:0015630; C:GO:0030425; C:GO:0031105; C:GO:0031410; C:GO:0032153; C:GO:0043204; C:GO:0043679; C:GO:0097227	P:SRP-dependent cotranslational protein targeting to membrane; P:brain development; P:regulation of exocytosis; P:flagellated sperm motility; P:sperm mitochondrion organization; P:positive regulation of protein ubiquitination; P:positive regulation of apoptotic process; P:sperm capacitation; P:tissue morphogenesis; P:hematopoietic stem cell homeostasis; P:cytoskeleton-dependent cytokinesis; P:neg…	EC:3.6.1	Acting on acid anhydrides
TRUE	[BLASTED, MAPPED, ANNOTATED]	g16960.t1	Protein transport protein Sec61 subunit beta	94	20	3.64673e-21	65.2	4	P:GO:0006886; P:GO:0071816; F:GO:0005515; C:GO:0005789	P:intracellular protein transport; P:tail-anchored membrane protein insertion into ER membrane; F:protein binding; C:endoplasmic reticulum membrane
TRUE	[BLASTED, MAPPED, ANNOTATED]	g16962.t1	Transcription initiation factor TFIID subunit 9	685	20	1.09768e-37	65.18	7	P:GO:0006352; P:GO:0019538; F:GO:0005488; C:GO:0005654; C:GO:0140513; C:GO:0140535; C:GO:1990234	P:DNA-templated transcription initiation; P:protein metabolic process; F:binding; C:nucleoplasm; C:nuclear protein-containing complex; C:intracellular protein-containing complex; C:transferase complex
TRUE	[BLASTED, MAPPED, ANNOTATED]	g16963.t1	Serine carboxypeptidase-like 22	535	20	1.46567e-176	60.66	1	F:GO:0008233	F:peptidase activity	EC:3.4	Acting on peptide bonds (peptidases)
TRUE	[BLASTED, MAPPED, ANNOTATED]	g16965.t1	aluminum resistance	560	20	0	75.25	1	F:GO:0003824	F:catalytic activity
TRUE	[BLASTED, MAPPED, ANNOTATED]	g16968.t1	phosphate acetyltransferase	716	20	0	63.57	1	F:GO:0016746	F:acyltransferase activity	EC:2.3	Acyltransferases
TRUE	[BLASTED, MAPPED, ANNOTATED]	g16970.t1	poly(A) RNA polymerase GLD2	1081	20	2.50298e-84	50.94	1	F:GO:0003824	F:catalytic activity
TRUE	[BLASTED, MAPPED, ANNOTATED]	g16974.t1	sulfur stress regulator	1114	20	8.44136e-27	44.77	5	P:GO:0002237; P:GO:0048518; P:GO:0051716; F:GO:0005488; C:GO:0016020	P:response to molecule of bacterial origin; P:positive regulation of biological process; P:cellular response to stimulus; F:binding; C:membrane
TRUE	[BLASTED, MAPPED, ANNOTATED]	g16975.t1	glycoside hydrolase	1200	20	0	64.44	3	P:GO:0036508; F:GO:0004559; C:GO:0005783	P:protein alpha-1,2-demannosylation; F:alpha-mannosidase activity; C:endoplasmic reticulum	EC:3.2.1.24	Alpha-mannosidase
TRUE	[BLASTED, MAPPED, ANNOTATED]	g16976.t1	predicted protein	693	20	1.5732e-09	58.83	3	F:GO:0097159; F:GO:1901363; C:GO:0043232	F:organic cyclic compound binding; F:heterocyclic compound binding; C:intracellular non-membrane-bounded organelle
TRUE	[BLASTED, MAPPED, ANNOTATED]	g16981.t1	predicted protein	338	20	2.21448e-123	62.15	1	F:GO:0016616	F:oxidoreductase activity, acting on the CH-OH group of donors, NAD or NADP as acceptor	EC:1.1.1	Acting on the CH-OH group of donors
TRUE	[BLASTED, MAPPED, ANNOTATED]	g16982.t1	predicted protein	95	20	1.35326e-50	85.7	6	P:GO:0000398; F:GO:0003723; C:GO:0005681; C:GO:0005688; C:GO:0046540; C:GO:1990726	P:mRNA splicing, via spliceosome; F:RNA binding; C:spliceosomal complex; C:U6 snRNP; C:U4/U6 x U5 tri-snRNP complex; C:Lsm1-7-Pat1 complex
TRUE	[BLASTED, MAPPED, ANNOTATED]	g17014.t1	heat shock protein	901	20	0	78.35	25	P:GO:0000122; P:GO:0006936; P:GO:0019068; P:GO:0035206; P:GO:0045944; P:GO:0051209; P:GO:0060047; P:GO:0072347; P:GO:2001278; F:GO:0000976; F:GO:0001227; F:GO:0001228; F:GO:0005219; F:GO:0005509; F:GO:0005524; F:GO:0008270; F:GO:0016887; F:GO:0048763; C:GO:0005790; C:GO:0016602; C:GO:0030018; C:GO:0030659; C:GO:0033017; C:GO:0034704; C:GO:0042383	P:negative regulation of transcription by RNA polymerase II; P:muscle contraction; P:virion assembly; P:regulation of hemocyte proliferation; P:positive regulation of transcription by RNA polymerase II; P:release of sequestered calcium ion into cytosol; P:heart contraction; P:response to anesthetic; P:positive regulation of leucine biosynthetic process; F:transcription cis-regulatory region bindi…	EC:3.6.1; EC:7	Acting on acid anhydrides; Translocases
TRUE	[BLASTED, MAPPED, ANNOTATED]	g17015.t1	Rh2 protein	565	20	1.25757e-162	66.11	3	P:GO:0072488; F:GO:0008519; C:GO:0005886	P:ammonium transmembrane transport; F:ammonium transmembrane transporter activity; C:plasma membrane	EC:7	Translocases
TRUE	[BLASTED, MAPPED, ANNOTATED]	g17016.t1	predicted protein	157	20	6.97242e-49	64.65	2	C:GO:0005783; C:GO:0016020	C:endoplasmic reticulum; C:membrane
TRUE	[BLASTED, MAPPED, ANNOTATED]	g17022.t1	putative metal chaperone YciC	536	20	2.29192e-176	70.62	1	F:GO:0005524	F:ATP binding
TRUE	[BLASTED, MAPPED, ANNOTATED]	g17023.t1	beta tubulin	442	20	0	98.2	7	P:GO:0000226; P:GO:0000278; F:GO:0003924; F:GO:0005200; F:GO:0005525; C:GO:0005737; C:GO:0005874	P:microtubule cytoskeleton organization; P:mitotic cell cycle; F:GTPase activity; F:structural constituent of cytoskeleton; F:GTP binding; C:cytoplasm; C:microtubule	EC:3.6.1	Acting on acid anhydrides
TRUE	[BLASTED, MAPPED, ANNOTATED]	g17025.t1	histone chaperone asf1	249	20	1.59167e-75	79.57	10	P:GO:0006325; P:GO:0006334; P:GO:0006335; P:GO:0006337; P:GO:0006355; P:GO:0006367; P:GO:0016573; F:GO:0042393; F:GO:0046982; C:GO:0005634	P:chromatin organization; P:nucleosome assembly; P:DNA replication-dependent chromatin assembly; P:nucleosome disassembly; P:regulation of DNA-templated transcription; P:transcription initiation at RNA polymerase II promoter; P:histone acetylation; F:histone binding; F:protein heterodimerization activity; C:nucleus
TRUE	[BLASTED, MAPPED, ANNOTATED]	g17026.t1	predicted protein	335	20	3.86027e-62	58.61	1	F:GO:0016787	F:hydrolase activity	EC:3	Hydrolases
TRUE	[BLASTED, MAPPED, ANNOTATED]	g17028.t1	eukaryotic initiation factor	731	20	0	73	8	P:GO:0002183; P:GO:0019684; F:GO:0003743; F:GO:0046872; C:GO:0005852; C:GO:0009507; C:GO:0009523; C:GO:0070993	P:cytoplasmic translational initiation; P:photosynthesis, light reaction; F:translation initiation factor activity; F:metal ion binding; C:eukaryotic translation initiation factor 3 complex; C:chloroplast; C:photosystem II; C:translation preinitiation complex
TRUE	[BLASTED, MAPPED, ANNOTATED]	g17034.t1	phosphatase 2C 22	1431	9	1.81522e-14	45.52	1	C:GO:0005622	C:intracellular anatomical structure
TRUE	[BLASTED, MAPPED, ANNOTATED]	g17037.t1	putative helicase MAGATAMA 3	852	20	0	58.87	4	P:GO:0050794; F:GO:0048018; C:GO:0005615; C:GO:0032991	P:regulation of cellular process; F:receptor ligand activity; C:extracellular space; C:protein-containing complex
TRUE	[BLASTED, MAPPED, ANNOTATED]	g17042.t1	sulfite reductase (NADPH) flavoprotein alpha-component	747	20	0	57.81	2	F:GO:0016491; C:GO:0005622	F:oxidoreductase activity; C:intracellular anatomical structure	EC:1	Oxidoreductases
TRUE	[BLASTED, MAPPED, ANNOTATED]	g17047.t1	Ethanolamine-phosphate cytidylyltransferase	469	20	0	75.51	6	P:GO:0006631; P:GO:0006646; F:GO:0000166; F:GO:0004306; F:GO:0016874; C:GO:0016020	P:fatty acid metabolic process; P:phosphatidylethanolamine biosynthetic process; F:nucleotide binding; F:ethanolamine-phosphate cytidylyltransferase activity; F:ligase activity; C:membrane	EC:6; EC:2.7.7.14	Ligases; Ethanolamine-phosphate cytidylyltransferase
TRUE	[BLASTED, MAPPED, ANNOTATED]	g17058.t1	Digalactosyldiacylglycerol synthase chloroplastic	549	20	8.34822e-175	65.86	3	F:GO:0035250; C:GO:0009507; C:GO:0009527	F:UDP-galactosyltransferase activity; C:chloroplast; C:plastid outer membrane	EC:2.4.1	Glycosyltransferases
TRUE	[BLASTED, MAPPED, ANNOTATED]	g17059.t1	transport SEC13-like protein B isoform A	1725	16	5.01518e-28	58.17	3	P:GO:0006810; C:GO:0016020; C:GO:0043229	P:transport; C:membrane; C:intracellular organelle
TRUE	[BLASTED, MAPPED, ANNOTATED]	g17059.t2	transport SEC13-like protein B isoform A	1730	16	5.07965e-28	58.17	3	P:GO:0006810; C:GO:0016020; C:GO:0043229	P:transport; C:membrane; C:intracellular organelle
TRUE	[BLASTED, MAPPED, ANNOTATED]	g17070.t1	Nicastrin-domain-containing protein	2167	20	4.2014e-150	51.34	1	C:GO:0110165	C:cellular anatomical entity
TRUE	[BLASTED, MAPPED, ANNOTATED]	g17071.t1	Purple acid phosphatase 15	560	20	3.3735e-94	49.07	2	P:GO:0008152; F:GO:0003824	P:metabolic process; F:catalytic activity
TRUE	[BLASTED, MAPPED, ANNOTATED]	g17072.t1	Transcription factor ABORTED MICROSPORES	184	20	5.72594e-38	52.19	4	P:GO:0016032; F:GO:0005488; F:GO:0016787; C:GO:0110165	P:viral process; F:binding; F:hydrolase activity; C:cellular anatomical entity	EC:3	Hydrolases
TRUE	[BLASTED, MAPPED, ANNOTATED]	g17073.t1	putative isoprenylcysteine alpha-carbonyl methylesterase ICMEL1	391	20	1.39877e-99	61.15	1	F:GO:0016787	F:hydrolase activity	EC:3	Hydrolases
TRUE	[BLASTED, MAPPED, ANNOTATED]	g17074.t1	DUF3119 family	217	20	2.98183e-74	70.19	3	F:GO:0005184; C:GO:0005576; C:GO:0016020	F:neuropeptide hormone activity; C:extracellular region; C:membrane
TRUE	[BLASTED, MAPPED, ANNOTATED]	g17075.t1	Autophagy-related protein 3	319	20	8.79559e-14	48.66	5	P:GO:0006355; P:GO:0009653; P:GO:0048522; P:GO:0048731; F:GO:0005488	P:regulation of DNA-templated transcription; P:anatomical structure morphogenesis; P:positive regulation of cellular process; P:system development; F:binding
TRUE	[BLASTED, MAPPED, ANNOTATED]	g17079.t1	Soluble starch synthase 3, chloroplastic/amyloplastic	1217	20	0	63.84	4	F:GO:0016740; F:GO:0097159; F:GO:1901363; C:GO:0005737	F:transferase activity; F:organic cyclic compound binding; F:heterocyclic compound binding; C:cytoplasm	EC:2	Transferases
TRUE	[BLASTED, MAPPED, ANNOTATED]	g17080.t1	predicted protein	360	20	2.3077e-108	60.05	5	P:GO:0006260; P:GO:0090304; F:GO:0016787; F:GO:0097159; F:GO:1901363	P:DNA replication; P:nucleic acid metabolic process; F:hydrolase activity; F:organic cyclic compound binding; F:heterocyclic compound binding	EC:3	Hydrolases
TRUE	[BLASTED, MAPPED, ANNOTATED]	g17080.t2	predicted protein	371	20	1.18623e-104	58.08	5	P:GO:0006260; P:GO:0090304; F:GO:0016787; F:GO:0097159; F:GO:1901363	P:DNA replication; P:nucleic acid metabolic process; F:hydrolase activity; F:organic cyclic compound binding; F:heterocyclic compound binding	EC:3	Hydrolases
TRUE	[BLASTED, MAPPED, ANNOTATED]	g17082.t1	putative Phenylalanine--tRNA ligase, chloroplastic/mitochondrial	458	20	0	80.5	7	P:GO:0006432; F:GO:0000049; F:GO:0003924; F:GO:0004826; F:GO:0005524; F:GO:0005525; C:GO:0005759	P:phenylalanyl-tRNA aminoacylation; F:tRNA binding; F:GTPase activity; F:phenylalanine-tRNA ligase activity; F:ATP binding; F:GTP binding; C:mitochondrial matrix	EC:3.6.1; EC:6.1.1.20	Acting on acid anhydrides; Phenylalanine--tRNA ligase
TRUE	[BLASTED, MAPPED, ANNOTATED]	g17083.t1	E1 subunit of 2-oxoglutarate dehydrogenase	1084	20	0	81.31	5	P:GO:0006099; F:GO:0004591; F:GO:0030976; C:GO:0005739; C:GO:0045252	P:tricarboxylic acid cycle; F:oxoglutarate dehydrogenase (succinyl-transferring) activity; F:thiamine pyrophosphate binding; C:mitochondrion; C:oxoglutarate dehydrogenase complex	EC:1.2.4.2	Oxoglutarate dehydrogenase (succinyl-transferring)
TRUE	[BLASTED, MAPPED, ANNOTATED]	g17086.t1	cell division protein FtsZ	714	20	0	89.31	9	P:GO:0006796; P:GO:0007017; P:GO:0051301; F:GO:0000287; F:GO:0003924; F:GO:0004427; F:GO:0005525; C:GO:0005737; C:GO:0005874	P:phosphate-containing compound metabolic process; P:microtubule-based process; P:cell division; F:magnesium ion binding; F:GTPase activity; F:inorganic diphosphate phosphatase activity; F:GTP binding; C:cytoplasm; C:microtubule	EC:3.6.1.1	Inorganic diphosphatase
TRUE	[BLASTED, MAPPED, ANNOTATED]	g17087.t1	beta-hexosaminidase subunit alpha	655	20	1.19089e-180	53.93	3	P:GO:0071704; F:GO:0004553; C:GO:0110165	P:organic substance metabolic process; F:hydrolase activity, hydrolyzing O-glycosyl compounds; C:cellular anatomical entity	EC:3.2.1	Glycosylases
TRUE	[BLASTED, MAPPED, ANNOTATED]	g17088.t1	Sucrose-phosphatase 2	265	20	4.57207e-137	66.12	4	P:GO:0005986; P:GO:0016311; F:GO:0000287; F:GO:0050307	P:sucrose biosynthetic process; P:dephosphorylation; F:magnesium ion binding; F:sucrose-phosphate phosphatase activity	EC:3.1.3.23; EC:3.1.3.24	Sugar-phosphatase; Sucrose-phosphate phosphatase
TRUE	[BLASTED, MAPPED, ANNOTATED]	g17091.t1	probable thiosulfate sulfurtransferase GlpE at C-terminar half	255	20	3.08437e-41	62.21	1	C:GO:0016020	C:membrane
TRUE	[BLASTED, MAPPED, ANNOTATED]	g17092.t1	ATP-binding cassette transporter	1289	20	0	62.5	2	P:GO:0009987; C:GO:0110165	P:cellular process; C:cellular anatomical entity
TRUE	[BLASTED, MAPPED, ANNOTATED]	g17485.t1	ADP-ribosylation/Crystallin J1	126	20	1.82248e-16	60.12	6	P:GO:0006807; P:GO:0043170; P:GO:0044237; P:GO:0044238; C:GO:0005622; C:GO:0032991	P:nitrogen compound metabolic process; P:macromolecule metabolic process; P:cellular metabolic process; P:primary metabolic process; C:intracellular anatomical structure; C:protein-containing complex
TRUE	[BLASTED, MAPPED, ANNOTATED]	g17486.t1	helicase and polymerase-containing TEBICHI isoform X1	2173	20	0	57.61	5	P:GO:0006259; P:GO:0034645; P:GO:0050896; F:GO:0097159; F:GO:1901363	P:DNA metabolic process; P:cellular macromolecule biosynthetic process; P:response to stimulus; F:organic cyclic compound binding; F:heterocyclic compound binding
TRUE	[BLASTED, MAPPED, ANNOTATED]	g17486.t2	helicase and polymerase-containing TEBICHI isoform X1	2155	20	0	57.69	5	P:GO:0006259; P:GO:0034645; P:GO:0050896; F:GO:0097159; F:GO:1901363	P:DNA metabolic process; P:cellular macromolecule biosynthetic process; P:response to stimulus; F:organic cyclic compound binding; F:heterocyclic compound binding
TRUE	[BLASTED, MAPPED, ANNOTATED]	g17502.t1	Protein phosphatase 2C	608	20	6.90253e-74	56.32	4	P:GO:0016311; P:GO:0036211; F:GO:0004722; F:GO:0043169	P:dephosphorylation; P:protein modification process; F:protein serine/threonine phosphatase activity; F:cation binding	EC:3.1.3.16	Protein-serine/threonine phosphatase
TRUE	[BLASTED, MAPPED, ANNOTATED]	g17503.t1	C-5 sterol desaturase	346	20	1.1755e-136	73.39	5	P:GO:0016126; F:GO:0000248; F:GO:0005506; C:GO:0005789; C:GO:0016020	P:sterol biosynthetic process; F:C-5 sterol desaturase activity; F:iron ion binding; C:endoplasmic reticulum membrane; C:membrane	EC:1.14.19	Acting on paired donors, with incorporation or reduction of molecular oxygen. The oxygen incorporated need not be derived from O(2)
TRUE	[BLASTED, MAPPED, ANNOTATED]	g17505.t1	Phosphoenolpyruvate/pyruvate domain-containing protein	321	20	3.80832e-128	78.04	1	F:GO:0003824	F:catalytic activity
TRUE	[BLASTED, MAPPED, ANNOTATED]	g17506.t1	predicted protein	98	20	1.09001e-47	90.41	9	P:GO:0000398; P:GO:0030490; F:GO:0003723; C:GO:0000932; C:GO:0005681; C:GO:0005688; C:GO:0005730; C:GO:0005732; C:GO:0046540	P:mRNA splicing, via spliceosome; P:maturation of SSU-rRNA; F:RNA binding; C:P-body; C:spliceosomal complex; C:U6 snRNP; C:nucleolus; C:sno(s)RNA-containing ribonucleoprotein complex; C:U4/U6 x U5 tri-snRNP complex
TRUE	[BLASTED, MAPPED, ANNOTATED]	g17507.t1	nucleolar complex 4-like protein	688	20	2.19758e-118	58.03	2	C:GO:0005634; C:GO:0016020	C:nucleus; C:membrane
TRUE	[BLASTED, MAPPED, ANNOTATED]	g17508.t1	Putative epoxidase LasC	524	20	1.36003e-111	48.45	1	F:GO:0003824	F:catalytic activity
TRUE	[BLASTED, MAPPED, ANNOTATED]	g17509.t1	transcription elongation factor SPT4	113	20	8.61223e-41	66.2	4	P:GO:0006412; P:GO:0032784; F:GO:0008135; C:GO:0005634	P:translation; P:regulation of DNA-templated transcription elongation; F:translation factor activity, RNA binding; C:nucleus
TRUE	[BLASTED, MAPPED, ANNOTATED]	g17514.t1	Protease Do-like 9	597	20	0	76.64	4	P:GO:0006396; P:GO:0006508; F:GO:0004252; C:GO:0009536	P:RNA processing; P:proteolysis; F:serine-type endopeptidase activity; C:plastid	EC:3.4.21	Acting on peptide bonds (peptidases)
TRUE	[BLASTED, MAPPED, ANNOTATED]	g17517.t1	predicted protein	949	20	3.16869e-13	59.74	3	F:GO:0003824; F:GO:0005488; C:GO:0043229	F:catalytic activity; F:binding; C:intracellular organelle
TRUE	[BLASTED, MAPPED, ANNOTATED]	g17518.t1	alanine-glyoxylate transaminase	463	20	0	84.64	13	P:GO:0006099; P:GO:0007076; P:GO:0022900; P:GO:0051301; F:GO:0000104; F:GO:0008483; F:GO:0009055; F:GO:0030170; F:GO:0046872; C:GO:0005634; C:GO:0005694; C:GO:0016020; C:GO:0045281	P:tricarboxylic acid cycle; P:mitotic chromosome condensation; P:electron transport chain; P:cell division; F:succinate dehydrogenase activity; F:transaminase activity; F:electron transfer activity; F:pyridoxal phosphate binding; F:metal ion binding; C:nucleus; C:chromosome; C:membrane; C:succinate dehydrogenase complex	EC:2.6.1; EC:1.3	Transferring nitrogenous groups; Acting on the CH-CH group of donors
TRUE	[BLASTED, MAPPED, ANNOTATED]	g17519.t1	UPF0603 chloroplastic	276	20	1.74515e-99	70.36	1	C:GO:0016020	C:membrane
TRUE	[BLASTED, MAPPED, ANNOTATED]	g17522.t1	probable protein EARLY FLOWERING 5 at N-terminal half	404	20	6.25039e-50	66.35	3	P:GO:0045292; F:GO:0016787; C:GO:0005681	P:mRNA cis splicing, via spliceosome; F:hydrolase activity; C:spliceosomal complex	EC:3	Hydrolases
TRUE	[BLASTED, MAPPED, ANNOTATED]	g17523.t1	CwfJ C-terminus 1-domain-containing protein-like protein	924	20	2.93403e-145	63.34	4	P:GO:0010467; P:GO:0034641; P:GO:0044238; C:GO:0043231	P:gene expression; P:cellular nitrogen compound metabolic process; P:primary metabolic process; C:intracellular membrane-bounded organelle
TRUE	[BLASTED, MAPPED, ANNOTATED]	g17526.t1	predicted protein	324	20	1.83919e-79	58.48	4	P:GO:0009987; F:GO:0005488; C:GO:0009536; C:GO:0034357	P:cellular process; F:binding; C:plastid; C:photosynthetic membrane
TRUE	[BLASTED, MAPPED, ANNOTATED]	g17530.t1	nucleoside phosphorylase domain-containing protein	255	20	1.4299e-109	76.48	4	P:GO:0009116; P:GO:0019509; F:GO:0003723; F:GO:0008930	P:nucleoside metabolic process; P:L-methionine salvage from methylthioadenosine; F:RNA binding; F:methylthioadenosine nucleosidase activity	EC:3.2.2.16	Methylthioadenosine nucleosidase
TRUE	[BLASTED, MAPPED, ANNOTATED]	g17536.t1	osm-6-like protein	475	20	9.58587e-48	47.66	2	F:GO:0005515; C:GO:0043226	F:protein binding; C:organelle
TRUE	[BLASTED, MAPPED, ANNOTATED]	g17537.t1	phosphatidylinositol synthase	251	20	4.73496e-103	69.88	4	P:GO:0006661; F:GO:0003881; C:GO:0005794; C:GO:0016020	P:phosphatidylinositol biosynthetic process; F:CDP-diacylglycerol-inositol 3-phosphatidyltransferase activity; C:Golgi apparatus; C:membrane	EC:2.7.8.11	CDP-diacylglycerol--inositol 3-phosphatidyltransferase
TRUE	[BLASTED, MAPPED, ANNOTATED]	g17538.t1	Calcium uniporter protein, mitochondrial	301	20	4.15159e-50	54.97	4	P:GO:0006816; P:GO:0009987; C:GO:0005743; C:GO:0016020	P:calcium ion transport; P:cellular process; C:mitochondrial inner membrane; C:membrane
TRUE	[BLASTED, MAPPED, ANNOTATED]	g17539.t1	predicted protein	321	20	1.4745e-89	61.85	4	P:GO:0007156; P:GO:0099560; F:GO:0005515; C:GO:0005886	P:homophilic cell adhesion via plasma membrane adhesion molecules; P:synaptic membrane adhesion; F:protein binding; C:plasma membrane
TRUE	[BLASTED, MAPPED, ANNOTATED]	g17540.t1	Mechanosensitive ion channel protein 10	922	20	5.71059e-170	59.53	2	P:GO:0006810; C:GO:0016020	P:transport; C:membrane
TRUE	[BLASTED, MAPPED, ANNOTATED]	g17544.t1	probable demethylmacrocin O-methyltransferase	350	20	1.08886e-67	48.28	1	F:GO:0016740	F:transferase activity	EC:2	Transferases
TRUE	[BLASTED, MAPPED, ANNOTATED]	g17545.t1	GTP pyrophosphokinase	919	20	2.48674e-128	56.3	1	F:GO:0003824	F:catalytic activity
TRUE	[BLASTED, MAPPED, ANNOTATED]	g17546.t1	Cysteine synthase B	474	20	0	64.89	2	P:GO:0006535; F:GO:0004124	P:cysteine biosynthetic process from serine; F:cysteine synthase activity	EC:2.5.1.47	Cysteine synthase
TRUE	[BLASTED, MAPPED, ANNOTATED]	g17547.t1	Potassium voltage-gated channel subfamily H member 7	569	20	3.85023e-83	50.41	2	P:GO:0006810; P:GO:0009987	P:transport; P:cellular process
TRUE	[BLASTED, MAPPED, ANNOTATED]	g17549.t1	camp-binding domain-like protein	1385	20	1.49745e-87	50.9	2	P:GO:0006810; P:GO:0009987	P:transport; P:cellular process
TRUE	[BLASTED, MAPPED, ANNOTATED]	g17562.t1	DUF1336-domain-containing protein	668	20	5.41549e-78	62.55	2	F:GO:0016740; C:GO:0043231	F:transferase activity; C:intracellular membrane-bounded organelle	EC:2	Transferases
TRUE	[BLASTED, MAPPED, ANNOTATED]	g17574.t1	Transcriptional adapter ADA2	872	20	3.88672e-73	62.33	6	P:GO:0031323; P:GO:0051171; P:GO:0060255; P:GO:0080090; F:GO:0005488; F:GO:0016798	P:regulation of cellular metabolic process; P:regulation of nitrogen compound metabolic process; P:regulation of macromolecule metabolic process; P:regulation of primary metabolic process; F:binding; F:hydrolase activity, acting on glycosyl bonds	EC:3.2	Glycosylases
TRUE	[BLASTED, MAPPED, ANNOTATED]	g17590.t1	predicted protein	227	20	1.65315e-41	54.32	6	P:GO:0016485; P:GO:0080120; F:GO:0004175; F:GO:0097159; F:GO:1901363; C:GO:0016020	P:protein processing; P:CAAX-box protein maturation; F:endopeptidase activity; F:organic cyclic compound binding; F:heterocyclic compound binding; C:membrane	EC:3.4	Acting on peptide bonds (peptidases)
TRUE	[BLASTED, MAPPED, ANNOTATED]	g17591.t1	DNA ligase	2022	20	0	64.73	5	P:GO:0006259; P:GO:0006974; P:GO:0034645; F:GO:0000166; F:GO:0003909	P:DNA metabolic process; P:cellular response to DNA damage stimulus; P:cellular macromolecule biosynthetic process; F:nucleotide binding; F:DNA ligase activity	EC:6.5	Forming phosphoric ester bonds
TRUE	[BLASTED, MAPPED, ANNOTATED]	g17593.t1	acid protease	767	20	0	67.66	2	F:GO:0008233; C:GO:0016020	F:peptidase activity; C:membrane	EC:3.4	Acting on peptide bonds (peptidases)
TRUE	[BLASTED, MAPPED, ANNOTATED]	g17594.t1	violaxanthin de-epoxidase	411	20	1.83205e-126	64.06	3	P:GO:0044237; P:GO:0071704; F:GO:0016491	P:cellular metabolic process; P:organic substance metabolic process; F:oxidoreductase activity	EC:1	Oxidoreductases
TRUE	[BLASTED, MAPPED, ANNOTATED]	g17595.t1	probable lipase at C-terminar half	949	20	5.94889e-162	52.66	1	F:GO:0003824	F:catalytic activity
TRUE	[BLASTED, MAPPED, ANNOTATED]	g17596.t1	kinase-like protein	1240	20	9.72906e-85	53.79	4	P:GO:0043170; P:GO:0044237; F:GO:0016301; C:GO:0110165	P:macromolecule metabolic process; P:cellular metabolic process; F:kinase activity; C:cellular anatomical entity	EC:2.7	Transferring phosphorus-containing groups
TRUE	[BLASTED, MAPPED, ANNOTATED]	g17597.t1	SBP-domain-containing protein	811	20	9.11737e-21	60.78	7	P:GO:0044238; P:GO:0071704; F:GO:0043167; F:GO:0097159; F:GO:1901363; C:GO:0009536; C:GO:0016020	P:primary metabolic process; P:organic substance metabolic process; F:ion binding; F:organic cyclic compound binding; F:heterocyclic compound binding; C:plastid; C:membrane
TRUE	[BLASTED, MAPPED, ANNOTATED]	g17600.t1	kinase-like protein	1001	20	8.34178e-101	56.14	3	P:GO:0008152; F:GO:0016301; F:GO:0140096	P:metabolic process; F:kinase activity; F:catalytic activity, acting on a protein	EC:2.7	Transferring phosphorus-containing groups
TRUE	[BLASTED, MAPPED, ANNOTATED]	g17600.t2	kinase-like protein	1002	20	7.75902e-101	56.14	3	P:GO:0008152; F:GO:0016301; F:GO:0140096	P:metabolic process; F:kinase activity; F:catalytic activity, acting on a protein	EC:2.7	Transferring phosphorus-containing groups
TRUE	[BLASTED, MAPPED, ANNOTATED]	g17609.t1	U box	494	20	2.41905e-14	64.77	19	P:GO:0000050; P:GO:0001889; P:GO:0006526; P:GO:0006591; P:GO:0007494; P:GO:0009410; P:GO:0010043; P:GO:0019240; P:GO:0032868; P:GO:0036211; P:GO:0055081; P:GO:0070781; F:GO:0004585; F:GO:0005543; F:GO:0016597; F:GO:0042301; F:GO:0042802; F:GO:0140096; C:GO:0005743	P:urea cycle; P:liver development; P:arginine biosynthetic process; P:ornithine metabolic process; P:midgut development; P:response to xenobiotic stimulus; P:response to zinc ion; P:citrulline biosynthetic process; P:response to insulin; P:protein modification process; P:anion homeostasis; P:response to biotin; F:ornithine carbamoyltransferase activity; F:phospholipid binding; F:amino acid bindin…	EC:2.1.3.3	Ornithine carbamoyltransferase
TRUE	[BLASTED, MAPPED, ANNOTATED]	g17611.t1	U-box domain-containing protein 35	790	20	5.20383e-13	67.12	2	P:GO:0009987; F:GO:0005488	P:cellular process; F:binding
TRUE	[BLASTED, MAPPED, ANNOTATED]	g17612.t1	U box	663	20	1.1143e-14	71	2	P:GO:0009987; F:GO:0005488	P:cellular process; F:binding
TRUE	[BLASTED, MAPPED, ANNOTATED]	g17614.t1	predicted protein	767	20	2.01935e-13	63.19	4	P:GO:0036211; F:GO:0016740; F:GO:0140096; C:GO:0005622	P:protein modification process; F:transferase activity; F:catalytic activity, acting on a protein; C:intracellular anatomical structure	EC:2	Transferases
TRUE	[BLASTED, MAPPED, ANNOTATED]	g17615.t1	predicted protein	235	20	3.37249e-15	63.23	16	P:GO:0000050; P:GO:0001889; P:GO:0006591; P:GO:0007494; P:GO:0009410; P:GO:0010043; P:GO:0019240; P:GO:0032868; P:GO:0055081; P:GO:0070781; F:GO:0004585; F:GO:0005543; F:GO:0016597; F:GO:0042301; F:GO:0042802; C:GO:0005743	P:urea cycle; P:liver development; P:ornithine metabolic process; P:midgut development; P:response to xenobiotic stimulus; P:response to zinc ion; P:citrulline biosynthetic process; P:response to insulin; P:anion homeostasis; P:response to biotin; F:ornithine carbamoyltransferase activity; F:phospholipid binding; F:amino acid binding; F:phosphate ion binding; F:identical protein binding; C:mitoch…	EC:2.1.3.3	Ornithine carbamoyltransferase
TRUE	[BLASTED, MAPPED, ANNOTATED]	g17618.t1	predicted protein	876	20	8.03163e-15	64.45	1	F:GO:0003676	F:nucleic acid binding
TRUE	[BLASTED, MAPPED, ANNOTATED]	g17619.t1	U box	355	20	2.08536e-15	69.56	20	P:GO:0000050; P:GO:0001889; P:GO:0006526; P:GO:0006591; P:GO:0007494; P:GO:0009410; P:GO:0010043; P:GO:0019240; P:GO:0032868; P:GO:0036211; P:GO:0055081; P:GO:0070781; F:GO:0003676; F:GO:0004585; F:GO:0005543; F:GO:0016597; F:GO:0042301; F:GO:0042802; F:GO:0140096; C:GO:0005743	P:urea cycle; P:liver development; P:arginine biosynthetic process; P:ornithine metabolic process; P:midgut development; P:response to xenobiotic stimulus; P:response to zinc ion; P:citrulline biosynthetic process; P:response to insulin; P:protein modification process; P:anion homeostasis; P:response to biotin; F:nucleic acid binding; F:ornithine carbamoyltransferase activity; F:phospholipid bind…	EC:2.1.3.3	Ornithine carbamoyltransferase
TRUE	[BLASTED, MAPPED, ANNOTATED]	g17620.t1	U box	863	20	1.18957e-14	65.13	17	P:GO:0000050; P:GO:0001889; P:GO:0006591; P:GO:0007494; P:GO:0009410; P:GO:0010043; P:GO:0019240; P:GO:0032868; P:GO:0055081; P:GO:0070781; F:GO:0003676; F:GO:0004585; F:GO:0005543; F:GO:0016597; F:GO:0042301; F:GO:0042802; C:GO:0005743	P:urea cycle; P:liver development; P:ornithine metabolic process; P:midgut development; P:response to xenobiotic stimulus; P:response to zinc ion; P:citrulline biosynthetic process; P:response to insulin; P:anion homeostasis; P:response to biotin; F:nucleic acid binding; F:ornithine carbamoyltransferase activity; F:phospholipid binding; F:amino acid binding; F:phosphate ion binding; F:identical p…	EC:2.1.3.3	Ornithine carbamoyltransferase
TRUE	[BLASTED, MAPPED, ANNOTATED]	g17621.t1	U box	837	20	4.38044e-14	67.3	17	P:GO:0000050; P:GO:0001889; P:GO:0006526; P:GO:0006591; P:GO:0007494; P:GO:0009410; P:GO:0010043; P:GO:0019240; P:GO:0032868; P:GO:0055081; P:GO:0070781; F:GO:0004585; F:GO:0005543; F:GO:0016597; F:GO:0042301; F:GO:0042802; C:GO:0005743	P:urea cycle; P:liver development; P:arginine biosynthetic process; P:ornithine metabolic process; P:midgut development; P:response to xenobiotic stimulus; P:response to zinc ion; P:citrulline biosynthetic process; P:response to insulin; P:anion homeostasis; P:response to biotin; F:ornithine carbamoyltransferase activity; F:phospholipid binding; F:amino acid binding; F:phosphate ion binding; F:id…	EC:2.1.3.3	Ornithine carbamoyltransferase
TRUE	[BLASTED, MAPPED, ANNOTATED]	g17622.t1	U box	806	20	1.22804e-13	65.54	20	P:GO:0000050; P:GO:0001889; P:GO:0006526; P:GO:0006591; P:GO:0007494; P:GO:0009410; P:GO:0010043; P:GO:0019240; P:GO:0032868; P:GO:0036211; P:GO:0055081; P:GO:0070781; F:GO:0003676; F:GO:0004585; F:GO:0005543; F:GO:0016597; F:GO:0042301; F:GO:0042802; F:GO:0140096; C:GO:0005743	P:urea cycle; P:liver development; P:arginine biosynthetic process; P:ornithine metabolic process; P:midgut development; P:response to xenobiotic stimulus; P:response to zinc ion; P:citrulline biosynthetic process; P:response to insulin; P:protein modification process; P:anion homeostasis; P:response to biotin; F:nucleic acid binding; F:ornithine carbamoyltransferase activity; F:phospholipid bind…	EC:2.1.3.3	Ornithine carbamoyltransferase
TRUE	[BLASTED, MAPPED, ANNOTATED]	g17623.t1	predicted protein	844	20	6.93986e-14	63.11	18	P:GO:0000050; P:GO:0001889; P:GO:0006593; P:GO:0007494; P:GO:0009410; P:GO:0010043; P:GO:0019240; P:GO:0032868; P:GO:0042450; P:GO:0055081; P:GO:0070781; P:GO:0097272; F:GO:0004585; F:GO:0005543; F:GO:0016597; F:GO:0042301; F:GO:0042802; C:GO:0005743	P:urea cycle; P:liver development; P:ornithine catabolic process; P:midgut development; P:response to xenobiotic stimulus; P:response to zinc ion; P:citrulline biosynthetic process; P:response to insulin; P:arginine biosynthetic process via ornithine; P:anion homeostasis; P:response to biotin; P:ammonium homeostasis; F:ornithine carbamoyltransferase activity; F:phospholipid binding; F:amino acid …	EC:2.1.3.3	Ornithine carbamoyltransferase
TRUE	[BLASTED, MAPPED, ANNOTATED]	g17624.t1	FAD/NAD(P)-binding domain-containing protein	500	20	0	76.33	1	F:GO:0016491	F:oxidoreductase activity	EC:1	Oxidoreductases
TRUE	[BLASTED, MAPPED, ANNOTATED]	g17625.t1	probable acyltransferase-like protein At1g54570, chloroplastic	831	20	0	65.42	1	F:GO:0016740	F:transferase activity	EC:2	Transferases
TRUE	[BLASTED, MAPPED, ANNOTATED]	g17626.t1	transcription factor IIA, alpha/beta subunit	413	20	8.36872e-23	69.54	6	P:GO:0006367; F:GO:0005543; C:GO:0005672; C:GO:0009523; C:GO:0012505; C:GO:0031410	P:transcription initiation at RNA polymerase II promoter; F:phospholipid binding; C:transcription factor TFIIA complex; C:photosystem II; C:endomembrane system; C:cytoplasmic vesicle
TRUE	[BLASTED, MAPPED, ANNOTATED]	g17628.t1	E3 ubiquitin-protein ligase BRE1-like 2	881	20	1.44983e-134	52.2	2	P:GO:0009987; F:GO:0003824	P:cellular process; F:catalytic activity
TRUE	[BLASTED, MAPPED, ANNOTATED]	g17629.t1	predicted protein	597	20	1.74452e-90	64.47	7	P:GO:0006807; P:GO:0043170; P:GO:0044237; P:GO:0044238; F:GO:0016301; F:GO:0097159; F:GO:1901363	P:nitrogen compound metabolic process; P:macromolecule metabolic process; P:cellular metabolic process; P:primary metabolic process; F:kinase activity; F:organic cyclic compound binding; F:heterocyclic compound binding	EC:2.7	Transferring phosphorus-containing groups
TRUE	[BLASTED, MAPPED, ANNOTATED]	g17630.t1	Inositol-tetrakisphosphate 1-kinase 1	428	20	7.2e-59	49.1	2	F:GO:0016740; C:GO:0110165	F:transferase activity; C:cellular anatomical entity	EC:2	Transferases
TRUE	[BLASTED, MAPPED, ANNOTATED]	g17631.t1	predicted protein	1360	20	5.84227e-121	79.86	4	P:GO:0006468; F:GO:0004674; F:GO:0005524; C:GO:0005737	P:protein phosphorylation; F:protein serine/threonine kinase activity; F:ATP binding; C:cytoplasm	EC:2.7.1	Transferring phosphorus-containing groups
TRUE	[BLASTED, MAPPED, ANNOTATED]	g17632.t1	ATP-dependent DNA helicase Q-like 3	414	20	1.1841e-135	69.67	10	P:GO:0000724; P:GO:0006268; F:GO:0000166; F:GO:0003676; F:GO:0009378; F:GO:0016787; F:GO:0043138; C:GO:0005634; C:GO:0005694; C:GO:0005737	P:double-strand break repair via homologous recombination; P:DNA unwinding involved in DNA replication; F:nucleotide binding; F:nucleic acid binding; F:four-way junction helicase activity; F:hydrolase activity; F:3'-5' DNA helicase activity; C:nucleus; C:chromosome; C:cytoplasm	EC:3.6.4.12	DNA helicase
TRUE	[BLASTED, MAPPED, ANNOTATED]	g17634.t1	probable MAP3K epsilon protein kinase 1	1098	20	6.70358e-160	77.84	11	P:GO:0006468; P:GO:0042221; P:GO:0055085; F:GO:0003677; F:GO:0004674; F:GO:0005524; F:GO:0022857; C:GO:0005634; C:GO:0005737; C:GO:0005886; C:GO:0016020	P:protein phosphorylation; P:response to chemical; P:transmembrane transport; F:DNA binding; F:protein serine/threonine kinase activity; F:ATP binding; F:transmembrane transporter activity; C:nucleus; C:cytoplasm; C:plasma membrane; C:membrane	EC:2.7.1; EC:7	Transferring phosphorus-containing groups; Translocases
TRUE	[BLASTED, MAPPED, ANNOTATED]	g17635.t1	X-linked retinitis pigmentosa GTPase regulator-interacting 1	243	16	4.21321e-18	47.8	1	C:GO:0110165	C:cellular anatomical entity
TRUE	[BLASTED, MAPPED, ANNOTATED]	g17636.t1	CCR4-NOT transcription complex subunit6	319	20	7.62589e-55	52.21	2	F:GO:0003824; C:GO:0110165	F:catalytic activity; C:cellular anatomical entity
TRUE	[BLASTED, MAPPED, ANNOTATED]	g17638.t1	phosphoribulokinase precursor	449	20	0	86.47	11	P:GO:0009409; P:GO:0016310; P:GO:0019253; F:GO:0005524; F:GO:0008974; F:GO:0019899; F:GO:0042803; F:GO:0097718; C:GO:0009507; C:GO:0010319; C:GO:0099080	P:response to cold; P:phosphorylation; P:reductive pentose-phosphate cycle; F:ATP binding; F:phosphoribulokinase activity; F:enzyme binding; F:protein homodimerization activity; F:disordered domain specific binding; C:chloroplast; C:stromule; C:supramolecular complex	EC:2.7.1.19	Phosphoribulokinase
TRUE	[BLASTED, MAPPED, ANNOTATED]	g17640.t1	MFS general substrate transporter	601	20	0	79.36	6	P:GO:0015760; P:GO:0035435; P:GO:0055062; F:GO:0061513; C:GO:0005737; C:GO:0016020	P:glucose-6-phosphate transport; P:phosphate ion transmembrane transport; P:phosphate ion homeostasis; F:glucose 6-phosphate:inorganic phosphate antiporter activity; C:cytoplasm; C:membrane	EC:7	Translocases
TRUE	[BLASTED, MAPPED, ANNOTATED]	g17641.t1	Photosystem I reaction center subunit II, chloroplastic	203	20	7.80928e-86	77.65	8	P:GO:0009247; P:GO:0015979; P:GO:0071769; F:GO:0016747; C:GO:0005576; C:GO:0005618; C:GO:0009535; C:GO:0009538	P:glycolipid biosynthetic process; P:photosynthesis; P:mycolate cell wall layer assembly; F:acyltransferase activity, transferring groups other than amino-acyl groups; C:extracellular region; C:cell wall; C:chloroplast thylakoid membrane; C:photosystem I reaction center	EC:2.3.1	Acyltransferases
TRUE	[BLASTED, MAPPED, ANNOTATED]	g17642.t1	RNA-binding RBM5 and related containing g-patch and RRm domains (ISS)	326	20	2.6781e-79	66.49	1	C:GO:0016020	C:membrane
TRUE	[BLASTED, MAPPED, ANNOTATED]	g17643.t1	violaxanthin de-epoxidase	509	20	3.50987e-156	59.08	1	F:GO:0003824	F:catalytic activity
TRUE	[BLASTED, MAPPED, ANNOTATED]	g17644.t1	succinate dehydrogenase subunit b560	198	20	4.69265e-55	64.11	2	F:GO:0005488; F:GO:0016491	F:binding; F:oxidoreductase activity	EC:1	Oxidoreductases
TRUE	[BLASTED, MAPPED, ANNOTATED]	g17645.t1	Succinate dehydrogenase [ubiquinone] cytochrome b small mitochondrial	119	20	9.44907e-31	65.54	2	C:GO:0005739; C:GO:0016020	C:mitochondrion; C:membrane
TRUE	[BLASTED, MAPPED, ANNOTATED]	g17646.t1	NADH dehydrogenase subunit 10	172	20	9.72066e-108	96.27	13	P:GO:0009060; P:GO:0015990; P:GO:0022900; P:GO:0032981; F:GO:0003723; F:GO:0003724; F:GO:0005524; F:GO:0008137; F:GO:0016787; F:GO:0046872; F:GO:0048038; F:GO:0051539; C:GO:0005747	P:aerobic respiration; P:electron transport coupled proton transport; P:electron transport chain; P:mitochondrial respiratory chain complex I assembly; F:RNA binding; F:RNA helicase activity; F:ATP binding; F:NADH dehydrogenase (ubiquinone) activity; F:hydrolase activity; F:metal ion binding; F:quinone binding; F:4 iron, 4 sulfur cluster binding; C:mitochondrial respiratory chain complex I	EC:7.1.1.2; EC:3.6.4.13; EC:1.6.5.11; EC:1.6.5.2	NADH:ubiquinone reductase (H(+)-translocating); RNA helicase; NADH dehydrogenase (quinone); NAD(P)H dehydrogenase (quinone)
TRUE	[BLASTED, MAPPED, ANNOTATED]	g17647.t1	Large subunit GTPase 1	624	20	0	65.44	2	F:GO:0000166; F:GO:0016787	F:nucleotide binding; F:hydrolase activity	EC:3	Hydrolases
TRUE	[BLASTED, MAPPED, ANNOTATED]	g17656.t1	probable tRNA-splicing endonuclease subunit Sen2 at C-terminar half	250	20	3.78715e-28	51.21	2	P:GO:0090304; F:GO:0004518	P:nucleic acid metabolic process; F:nuclease activity	EC:3.1	Acting on ester bonds
TRUE	[BLASTED, MAPPED, ANNOTATED]	g17657.t1	farnesyltransferase geranylgeranyltransferase type-1 subunit alpha	471	20	3.13695e-50	45.75	1	F:GO:0003824	F:catalytic activity
TRUE	[BLASTED, MAPPED, ANNOTATED]	g17658.t1	putative oxidoreductase GLYR1	604	8	1.97035e-18	54.82	5	P:GO:0006807; P:GO:0044238; P:GO:0044249; P:GO:1901576; C:GO:0005622	P:nitrogen compound metabolic process; P:primary metabolic process; P:cellular biosynthetic process; P:organic substance biosynthetic process; C:intracellular anatomical structure
TRUE	[BLASTED, MAPPED, ANNOTATED]	g17659.t1	membrane associated metalloprotease	606	20	1.33992e-155	57.53	69	P:GO:0000082; P:GO:0001822; P:GO:0001916; P:GO:0006606; P:GO:0007519; P:GO:0007568; P:GO:0007608; P:GO:0009410; P:GO:0010045; P:GO:0010628; P:GO:0010667; P:GO:0014823; P:GO:0021549; P:GO:0030900; P:GO:0032355; P:GO:0032570; P:GO:0034605; P:GO:0042594; P:GO:0043085; P:GO:0044743; P:GO:0044849; P:GO:0045471; P:GO:0045862; P:GO:0046777; P:GO:0050766; P:GO:0061077; P:GO:0061635; P:GO:0061684; P:GO:00…	P:G1/S transition of mitotic cell cycle; P:kidney development; P:positive regulation of T cell mediated cytotoxicity; P:protein import into nucleus; P:skeletal muscle tissue development; P:aging; P:sensory perception of smell; P:response to xenobiotic stimulus; P:response to nickel cation; P:positive regulation of gene expression; P:negative regulation of cardiac muscle cell apoptotic process; P:…	EC:3.6.1	Acting on acid anhydrides
TRUE	[BLASTED, MAPPED, ANNOTATED]	g17663.t1	O-linked N-acetylglucosamine transferase	1531	20	0	65.18	7	P:GO:0006468; P:GO:0006486; F:GO:0004672; F:GO:0005524; F:GO:0097363; C:GO:0009507; C:GO:0009579	P:protein phosphorylation; P:protein glycosylation; F:protein kinase activity; F:ATP binding; F:protein O-acetylglucosaminyltransferase activity; C:chloroplast; C:thylakoid	EC:2.7.1; EC:2.4.1.255	Transferring phosphorus-containing groups; Protein O-GlcNAc transferase
TRUE	[BLASTED, MAPPED, ANNOTATED]	g17664.t1	COP9 signalosome complex subunit 3	223	17	3.1797e-16	49.8	4	P:GO:0009987; F:GO:0005515; C:GO:0005737; C:GO:0043231	P:cellular process; F:protein binding; C:cytoplasm; C:intracellular membrane-bounded organelle
TRUE	[BLASTED, MAPPED, ANNOTATED]	g17667.t1	COP9 signalosome complex subunit 3	453	20	1.04627e-112	57.17	9	P:GO:0008283; P:GO:0042438; P:GO:0043473; P:GO:0048538; P:GO:0050896; F:GO:0004497; F:GO:0042803; C:GO:0016020; C:GO:0042470	P:cell population proliferation; P:melanin biosynthetic process; P:pigmentation; P:thymus development; P:response to stimulus; F:monooxygenase activity; F:protein homodimerization activity; C:membrane; C:melanosome	EC:1	Oxidoreductases
TRUE	[BLASTED, MAPPED, ANNOTATED]	g17668.t1	probable glycosyltransferase STELLO1 at N-terminal half	465	20	1.98266e-106	47.67	4	P:GO:0015864; P:GO:0055085; F:GO:0015214; C:GO:0016020	P:pyrimidine nucleoside transport; P:transmembrane transport; F:pyrimidine nucleoside transmembrane transporter activity; C:membrane	EC:7	Translocases
TRUE	[BLASTED, MAPPED, ANNOTATED]	g17669.t1	transcription factor IIA alpha beta subunit	131	2	4.42134e-11	71.61	1	C:GO:0005634	C:nucleus
TRUE	[BLASTED, MAPPED, ANNOTATED]	g17671.t1	putative aarF domain-containing kinase chloroplastic	957	20	0	67.51	3	P:GO:0006468; F:GO:0004672; F:GO:0005524	P:protein phosphorylation; F:protein kinase activity; F:ATP binding	EC:2.7.1	Transferring phosphorus-containing groups
TRUE	[BLASTED, MAPPED, ANNOTATED]	g17672.t1	probable cell division cycle and apoptosis regulator protein 1	1390	20	2.65158e-126	50.57	15	P:GO:0031323; P:GO:0048519; P:GO:0048522; P:GO:0048583; P:GO:0050795; P:GO:0051171; P:GO:0051239; P:GO:0051716; P:GO:0060255; P:GO:0080090; F:GO:0005102; F:GO:0097159; F:GO:1901363; C:GO:0030424; C:GO:0043025	P:regulation of cellular metabolic process; P:negative regulation of biological process; P:positive regulation of cellular process; P:regulation of response to stimulus; P:regulation of behavior; P:regulation of nitrogen compound metabolic process; P:regulation of multicellular organismal process; P:cellular response to stimulus; P:regulation of macromolecule metabolic process; P:regulation of pr…
TRUE	[BLASTED, MAPPED, ANNOTATED]	g17673.t1	ubiquitin carboxyl-terminal hydrolase	345	20	1.33783e-38	51.15	1	F:GO:0016787	F:hydrolase activity	EC:3	Hydrolases
TRUE	[BLASTED, MAPPED, ANNOTATED]	g17675.t1	Arabinanase levansucrase invertase	908	20	3.98512e-111	69.25	4	P:GO:0044238; P:GO:0071704; F:GO:0004553; F:GO:0016301	P:primary metabolic process; P:organic substance metabolic process; F:hydrolase activity, hydrolyzing O-glycosyl compounds; F:kinase activity	EC:2.7; EC:3.2.1	Transferring phosphorus-containing groups; Glycosylases
TRUE	[BLASTED, MAPPED, ANNOTATED]	g17676.t1	predicted protein	1111	20	0	67.94	3	P:GO:0006886; F:GO:0005488; C:GO:0005622	P:intracellular protein transport; F:binding; C:intracellular anatomical structure
TRUE	[BLASTED, MAPPED, ANNOTATED]	g17677.t1	AP2-domain-containing protein	446	20	1.90903e-81	70.61	4	P:GO:0006355; F:GO:0003677; F:GO:0003700; C:GO:0005634	P:regulation of DNA-templated transcription; F:DNA binding; F:DNA-binding transcription factor activity; C:nucleus
TRUE	[BLASTED, MAPPED, ANNOTATED]	g17678.t1	histone H3	136	20	3.85451e-94	99.37	4	F:GO:0003677; F:GO:0046982; C:GO:0000786; C:GO:0005634	F:DNA binding; F:protein heterodimerization activity; C:nucleosome; C:nucleus
TRUE	[BLASTED, MAPPED, ANNOTATED]	g17679.t1	pyruvate decarboxylase	662	20	0	67.69	11	P:GO:0006974; P:GO:0019321; P:GO:0044237; F:GO:0008233; F:GO:0016772; F:GO:0016831; F:GO:0036094; F:GO:0043169; F:GO:0097159; F:GO:1901363; C:GO:0005886	P:cellular response to DNA damage stimulus; P:pentose metabolic process; P:cellular metabolic process; F:peptidase activity; F:transferase activity, transferring phosphorus-containing groups; F:carboxy-lyase activity; F:small molecule binding; F:cation binding; F:organic cyclic compound binding; F:heterocyclic compound binding; C:plasma membrane	EC:4.1.1; EC:3.4; EC:2.7	Carbon-carbon lyases; Acting on peptide bonds (peptidases); Transferring phosphorus-containing groups
TRUE	[BLASTED, MAPPED, ANNOTATED]	g17680.t1	diacylglycerol kinase gamma isoform X1	197	20	3.13036e-43	67.47	4	P:GO:0009987; P:GO:0050896; F:GO:0004601; C:GO:0016020	P:cellular process; P:response to stimulus; F:peroxidase activity; C:membrane	EC:1.11.1	Acting on a peroxide as acceptor
TRUE	[BLASTED, MAPPED, ANNOTATED]	g17685.t1	predicted protein	831	20	9.26322e-71	45.45	3	P:GO:0009987; F:GO:0005488; C:GO:0015630	P:cellular process; F:binding; C:microtubule cytoskeleton
TRUE	[BLASTED, MAPPED, ANNOTATED]	g17686.t1	Gcd10p-domain-containing protein	662	20	3.1561e-69	62.05	6	P:GO:0048522; P:GO:0051240; F:GO:0005102; C:GO:0005737; C:GO:0043232; C:GO:0099512	P:positive regulation of cellular process; P:positive regulation of multicellular organismal process; F:signaling receptor binding; C:cytoplasm; C:intracellular non-membrane-bounded organelle; C:supramolecular fiber
TRUE	[BLASTED, MAPPED, ANNOTATED]	g17688.t1	predicted protein	436	20	2.11593e-62	51.21	1	C:GO:0110165	C:cellular anatomical entity
TRUE	[BLASTED, MAPPED, ANNOTATED]	g17692.t1	AAA-domain-containing protein	831	20	0	64.38	10	P:GO:0000122; P:GO:0000750; P:GO:0006508; P:GO:0006873; F:GO:0004176; F:GO:0004222; F:GO:0005524; F:GO:0016887; C:GO:0009536; C:GO:0016020	P:negative regulation of transcription by RNA polymerase II; P:pheromone-dependent signal transduction involved in conjugation with cellular fusion; P:proteolysis; P:cellular ion homeostasis; F:ATP-dependent peptidase activity; F:metalloendopeptidase activity; F:ATP binding; F:ATP hydrolysis activity; C:plastid; C:membrane	EC:3.4.24; EC:3.6.1	Acting on peptide bonds (peptidases); Acting on acid anhydrides
TRUE	[BLASTED, MAPPED, ANNOTATED]	g17694.t1	Oxygen-evolving enhancer protein 2, chloroplastic	254	20	9.1438e-92	72.87	3	C:GO:0009507; C:GO:0009523; C:GO:0042651	C:chloroplast; C:photosystem II; C:thylakoid membrane
TRUE	[BLASTED, MAPPED, ANNOTATED]	g17695.t1	bah-phd domain-containing protein	143	20	1.32732e-57	64.06	1	F:GO:0005488	F:binding
TRUE	[BLASTED, MAPPED, ANNOTATED]	g17696.t1	putative serine/threonine-protein kinase dyrk2	1407	20	5.85716e-173	81.92	7	P:GO:0018105; P:GO:0018107; P:GO:0018108; F:GO:0004674; F:GO:0004713; F:GO:0005524; C:GO:0005737	P:peptidyl-serine phosphorylation; P:peptidyl-threonine phosphorylation; P:peptidyl-tyrosine phosphorylation; F:protein serine/threonine kinase activity; F:protein tyrosine kinase activity; F:ATP binding; C:cytoplasm	EC:2.7.1	Transferring phosphorus-containing groups
TRUE	[BLASTED, MAPPED, ANNOTATED]	g17698.t1	Methionine gamma-lyase	1422	20	2.01372e-144	67.09	2	P:GO:0006534; F:GO:0016829	P:cysteine metabolic process; F:lyase activity	EC:4	Lyases
TRUE	[BLASTED, MAPPED, ANNOTATED]	g17698.t2	Methionine gamma-lyase	1421	20	1.97993e-144	67.09	2	P:GO:0006534; F:GO:0016829	P:cysteine metabolic process; F:lyase activity	EC:4	Lyases
TRUE	[BLASTED, MAPPED, ANNOTATED]	g17700.t1	probable store-operated calcium entry regulator STIMATE	308	20	1.31913e-62	58.74	10	P:GO:0006069; P:GO:0006117; P:GO:0006734; P:GO:0046164; P:GO:0048149; F:GO:0004022; F:GO:0008774; F:GO:0042803; C:GO:0005829; C:GO:0032991	P:ethanol oxidation; P:acetaldehyde metabolic process; P:NADH metabolic process; P:alcohol catabolic process; P:behavioral response to ethanol; F:alcohol dehydrogenase (NAD+) activity; F:acetaldehyde dehydrogenase (acetylating) activity; F:protein homodimerization activity; C:cytosol; C:protein-containing complex	EC:1.2.1.10; EC:1.1.1.1; EC:1.1.1.71	Acetaldehyde dehydrogenase (acetylating); Alcohol dehydrogenase; Alcohol dehydrogenase (NAD(P)(+))
TRUE	[BLASTED, MAPPED, ANNOTATED]	g17701.t1	26S proteasome non-ATPase regulatory subunit 4	469	20	1.94409e-124	69.48	5	P:GO:0043161; F:GO:0031593; C:GO:0005634; C:GO:0005829; C:GO:0008540	P:proteasome-mediated ubiquitin-dependent protein catabolic process; F:polyubiquitin modification-dependent protein binding; C:nucleus; C:cytosol; C:proteasome regulatory particle, base subcomplex
TRUE	[BLASTED, MAPPED, ANNOTATED]	g17703.t1	DNA polymerase alpha catalytic subunit	1566	20	0	61.75	6	P:GO:0006259; P:GO:0006261; F:GO:0000166; F:GO:0003677; F:GO:0016740; C:GO:0043232	P:DNA metabolic process; P:DNA-templated DNA replication; F:nucleotide binding; F:DNA binding; F:transferase activity; C:intracellular non-membrane-bounded organelle	EC:2	Transferases
TRUE	[BLASTED, MAPPED, ANNOTATED]	g17704.t1	tRNA (guanine(10)-N2)-methyltransferase-like protein	465	20	9.68904e-146	63.92	3	P:GO:0016070; P:GO:0032259; F:GO:0008168	P:RNA metabolic process; P:methylation; F:methyltransferase activity	EC:2.1.1	Transferring one-carbon groups
TRUE	[BLASTED, MAPPED, ANNOTATED]	g17706.t1	cysteine proteinase	902	20	4.36286e-150	63.95	6	P:GO:0006508; P:GO:0019538; F:GO:0003676; F:GO:0008234; C:GO:0005737; C:GO:0043232	P:proteolysis; P:protein metabolic process; F:nucleic acid binding; F:cysteine-type peptidase activity; C:cytoplasm; C:intracellular non-membrane-bounded organelle	EC:3.4	Acting on peptide bonds (peptidases)
TRUE	[BLASTED, MAPPED, ANNOTATED]	g17707.t1	ketoacyl-synt-domain-containing protein	15887	20	0	52.44	4	P:GO:0009058; F:GO:0004312; F:GO:0016417; F:GO:0019171	P:biosynthetic process; F:fatty acid synthase activity; F:S-acyltransferase activity; F:3-hydroxyacyl-[acyl-carrier-protein] dehydratase activity	EC:2.3.1.85; EC:4.2.1.59	Fatty-acid synthase system; 3-hydroxyacyl-[acyl-carrier-protein] dehydratase
TRUE	[BLASTED, MAPPED, ANNOTATED]	g17708.t1	Pre-mRNA-splicing factor CWC21	571	20	8.87567e-44	63.14	11	P:GO:0032091; P:GO:0036496; P:GO:0042752; P:GO:0070262; P:GO:1904886; F:GO:0004722; F:GO:0005515; F:GO:0072542; F:GO:1901567; C:GO:0000164; C:GO:0005634	P:negative regulation of protein binding; P:regulation of translational initiation by eIF2 alpha dephosphorylation; P:regulation of circadian rhythm; P:peptidyl-serine dephosphorylation; P:beta-catenin destruction complex disassembly; F:protein serine/threonine phosphatase activity; F:protein binding; F:protein phosphatase activator activity; F:fatty acid derivative binding; C:protein phosphatase…	EC:3.1.3.16	Protein-serine/threonine phosphatase
TRUE	[BLASTED, MAPPED, ANNOTATED]	g17710.t1	dual specificity phosphatase domain	183	20	2.14083e-62	63.82	2	P:GO:0006470; F:GO:0004721	P:protein dephosphorylation; F:phosphoprotein phosphatase activity	EC:3.1.3	Acting on ester bonds
TRUE	[BLASTED, MAPPED, ANNOTATED]	g17711.t1	predicted protein	910	20	2.33089e-89	65.45	1	F:GO:0005488	F:binding
TRUE	[BLASTED, MAPPED, ANNOTATED]	g17712.t1	WD40-repeat-containing domain protein	362	20	8.10487e-43	53.61	1	C:GO:0016020	C:membrane
TRUE	[BLASTED, MAPPED, ANNOTATED]	g17713.t1	nucleotide-diphospho-sugar transferase	988	20	0	61.53	1	F:GO:0070569	F:uridylyltransferase activity	EC:2.7.7	Transferring phosphorus-containing groups
TRUE	[BLASTED, MAPPED, ANNOTATED]	g17716.t1	predicted protein	99	20	9.04369e-49	92.16	7	P:GO:0016567; P:GO:0019941; F:GO:0003729; F:GO:0031386; F:GO:0031625; C:GO:0005634; C:GO:0005737	P:protein ubiquitination; P:modification-dependent protein catabolic process; F:mRNA binding; F:protein tag; F:ubiquitin protein ligase binding; C:nucleus; C:cytoplasm
TRUE	[BLASTED, MAPPED, ANNOTATED]	g17717.t1	predicted protein	151	20	1.23432e-34	81.98	10	P:GO:0007346; P:GO:0045737; P:GO:0051301; F:GO:0016301; F:GO:0019901; F:GO:0042393; F:GO:0043130; F:GO:0061575; C:GO:0000307; C:GO:0019005	P:regulation of mitotic cell cycle; P:positive regulation of cyclin-dependent protein serine/threonine kinase activity; P:cell division; F:kinase activity; F:protein kinase binding; F:histone binding; F:ubiquitin binding; F:cyclin-dependent protein serine/threonine kinase activator activity; C:cyclin-dependent protein kinase holoenzyme complex; C:SCF ubiquitin ligase complex	EC:2.7	Transferring phosphorus-containing groups
TRUE	[BLASTED, MAPPED, ANNOTATED]	g17718.t1	ABC transporter C family member 5	1600	20	0	63.89	6	P:GO:0006812; P:GO:0034220; F:GO:0000166; F:GO:0043167; F:GO:0140359; C:GO:0016020	P:cation transport; P:ion transmembrane transport; F:nucleotide binding; F:ion binding; F:ABC-type transporter activity; C:membrane	EC:7	Translocases
TRUE	[BLASTED, MAPPED, ANNOTATED]	g17719.t1	WD40 repeat-like protein	878	20	4.57026e-168	62.32	3	P:GO:0036211; F:GO:0004842; F:GO:0043167	P:protein modification process; F:ubiquitin-protein transferase activity; F:ion binding	EC:2	Transferases
TRUE	[BLASTED, MAPPED, ANNOTATED]	g17720.t1	CDK-activating kinase assembly factor MAT1	190	20	1.39176e-24	55.99	3	P:GO:0000079; P:GO:0006281; C:GO:0005634	P:regulation of cyclin-dependent protein serine/threonine kinase activity; P:DNA repair; C:nucleus
TRUE	[BLASTED, MAPPED, ANNOTATED]	g17722.t1	Cytochrome b6-f complex subunit 7, chloroplastic	96	20	1.77044e-14	69.9	19	P:GO:0002840; P:GO:0006952; P:GO:0006974; P:GO:0007160; P:GO:0009605; P:GO:0017055; P:GO:0034165; P:GO:0051106; P:GO:0070527; P:GO:0072378; P:GO:0097350; F:GO:0005102; C:GO:0000793; C:GO:0005615; C:GO:0005737; C:GO:0009512; C:GO:0016020; C:GO:0043231; C:GO:0062023	P:regulation of T cell mediated immune response to tumor cell; P:defense response; P:cellular response to DNA damage stimulus; P:cell-matrix adhesion; P:response to external stimulus; P:negative regulation of RNA polymerase II transcription preinitiation complex assembly; P:positive regulation of toll-like receptor 9 signaling pathway; P:positive regulation of DNA ligation; P:platelet aggregation…
TRUE	[BLASTED, MAPPED, ANNOTATED]	g17723.t1	RNA-binding protein 8A	171	20	3.92731e-60	75.12	4	P:GO:0008380; F:GO:0003729; C:GO:0005737; C:GO:0035145	P:RNA splicing; F:mRNA binding; C:cytoplasm; C:exon-exon junction complex
TRUE	[BLASTED, MAPPED, ANNOTATED]	g17725.t1	5,10-methylenetetrahydrofolate reductase	346	20	2.2278e-60	50.25	7	P:GO:0006725; P:GO:0006807; P:GO:0044238; P:GO:0046483; P:GO:1901360; F:GO:0016491; F:GO:0016787	P:cellular aromatic compound metabolic process; P:nitrogen compound metabolic process; P:primary metabolic process; P:heterocycle metabolic process; P:organic cyclic compound metabolic process; F:oxidoreductase activity; F:hydrolase activity	EC:1; EC:3	Oxidoreductases; Hydrolases
TRUE	[BLASTED, MAPPED, ANNOTATED]	g17727.t1	Peroxisomal multifunctional enzyme A	120	20	4.2489e-43	72.39	2	F:GO:0016746; C:GO:0005829	F:acyltransferase activity; C:cytosol	EC:2.3	Acyltransferases
TRUE	[BLASTED, MAPPED, ANNOTATED]	g17728.t1	predicted protein	285	20	2.48555e-51	54.6	2	C:GO:0005622; C:GO:0016020	C:intracellular anatomical structure; C:membrane
TRUE	[BLASTED, MAPPED, ANNOTATED]	g17730.t1	multidrug efflux transporter AcrB transmembrane domain-containing protein	1205	20	0	60.29	2	P:GO:0006810; C:GO:0016020	P:transport; C:membrane
TRUE	[BLASTED, MAPPED, ANNOTATED]	g17731.t1	predicted protein	370	20	1.24325e-161	75.28	5	P:GO:0044237; P:GO:0044238; P:GO:0044281; P:GO:1901564; F:GO:0016811	P:cellular metabolic process; P:primary metabolic process; P:small molecule metabolic process; P:organonitrogen compound metabolic process; F:hydrolase activity, acting on carbon-nitrogen (but not peptide) bonds, in linear amides	EC:3.5.1	Acting on carbon-nitrogen bonds, other than peptide bonds
TRUE	[BLASTED, MAPPED, ANNOTATED]	g17732.t1	DNA repair XRCC3-like protein	346	20	4.8991e-67	54.7	6	P:GO:0006259; P:GO:0007166; P:GO:0071310; F:GO:0097159; F:GO:1901363; C:GO:0110165	P:DNA metabolic process; P:cell surface receptor signaling pathway; P:cellular response to organic substance; F:organic cyclic compound binding; F:heterocyclic compound binding; C:cellular anatomical entity
TRUE	[BLASTED, MAPPED, ANNOTATED]	g17734.t1	DNA mismatch repair protein MSH3	1045	20	0	58.04	5	P:GO:0006259; P:GO:0006974; F:GO:0003677; C:GO:0032991; C:GO:0043229	P:DNA metabolic process; P:cellular response to DNA damage stimulus; F:DNA binding; C:protein-containing complex; C:intracellular organelle
TRUE	[BLASTED, MAPPED, ANNOTATED]	g17735.t1	K(+) efflux antiporter chloroplastic	812	20	0	71.51	13	P:GO:0006361; P:GO:0006362; P:GO:0006812; P:GO:0045943; P:GO:0055085; P:GO:1990830; F:GO:0001164; F:GO:0001165; F:GO:0001181; F:GO:0003682; F:GO:0097110; C:GO:0001650; C:GO:0016020	P:transcription initiation at RNA polymerase I promoter; P:transcription elongation by RNA polymerase I; P:cation transport; P:positive regulation of transcription by RNA polymerase I; P:transmembrane transport; P:cellular response to leukemia inhibitory factor; F:RNA polymerase I core promoter sequence-specific DNA binding; F:RNA polymerase I cis-regulatory region sequence-specific DNA binding; …
TRUE	[BLASTED, MAPPED, ANNOTATED]	g17736.t1	SUN domain-containing protein 2	680	20	1.51816e-74	65.32	5	P:GO:0008652; F:GO:0016740; F:GO:0097159; F:GO:1901363; C:GO:0016020	P:amino acid biosynthetic process; F:transferase activity; F:organic cyclic compound binding; F:heterocyclic compound binding; C:membrane	EC:2	Transferases
TRUE	[BLASTED, MAPPED, ANNOTATED]	g17737.t1	glutamyl-tRNA(Gln) amidotransferase subunit chloroplastic mitochondrial	125	20	2.99167e-23	64.95	20	P:GO:0016070; P:GO:0019068; P:GO:0039520; P:GO:0039522; P:GO:0039537; P:GO:0039611; P:GO:0039690; P:GO:0046718; F:GO:0003968; F:GO:0005515; F:GO:0008233; F:GO:0016874; F:GO:0097159; F:GO:1901363; C:GO:0005737; C:GO:0019028; C:GO:0030430; C:GO:0033644; C:GO:0033648; C:GO:0043231	P:RNA metabolic process; P:virion assembly; P:induction by virus of host autophagy; P:suppression by virus of host mRNA export from nucleus; P:suppression by virus of host viral-induced cytoplasmic pattern recognition receptor signaling pathway; P:obsolete suppression by virus of host translation initiation factor activity; P:positive stranded viral RNA replication; P:viral entry into host cell; …	EC:3.4; EC:2.7.7.48; EC:6	Acting on peptide bonds (peptidases); RNA-directed RNA polymerase; Ligases
TRUE	[BLASTED, MAPPED, ANNOTATED]	g17738.t1	ATP-dependent DNA helicase Q-like 4A	934	20	0	66.46	9	P:GO:0000724; P:GO:0006268; F:GO:0000166; F:GO:0009378; F:GO:0016787; F:GO:0043138; C:GO:0005634; C:GO:0005694; C:GO:0005737	P:double-strand break repair via homologous recombination; P:DNA unwinding involved in DNA replication; F:nucleotide binding; F:four-way junction helicase activity; F:hydrolase activity; F:3'-5' DNA helicase activity; C:nucleus; C:chromosome; C:cytoplasm	EC:3.6.4.12	DNA helicase
TRUE	[BLASTED, MAPPED, ANNOTATED]	g17741.t1	Signal recognition particle receptor FtsY	385	20	8.74463e-169	75.14	4	P:GO:0006614; P:GO:0051301; F:GO:0005525; C:GO:0016020	P:SRP-dependent cotranslational protein targeting to membrane; P:cell division; F:GTP binding; C:membrane
TRUE	[BLASTED, MAPPED, ANNOTATED]	g17742.t1	uroporphyrinogen-iii decarboxylase	399	20	0	84.12	8	P:GO:0000105; P:GO:0006782; F:GO:0004399; F:GO:0004853; F:GO:0008270; F:GO:0030145; F:GO:0051287; C:GO:0005829	P:histidine biosynthetic process; P:protoporphyrinogen IX biosynthetic process; F:histidinol dehydrogenase activity; F:uroporphyrinogen decarboxylase activity; F:zinc ion binding; F:manganese ion binding; F:NAD binding; C:cytosol	EC:4.1.1.37; EC:1.1.1.23	Uroporphyrinogen decarboxylase; Histidinol dehydrogenase
TRUE	[BLASTED, MAPPED, ANNOTATED]	g17742.t2	uroporphyrinogen-iii decarboxylase	400	20	0	84.19	8	P:GO:0000105; P:GO:0006782; F:GO:0004399; F:GO:0004853; F:GO:0008270; F:GO:0030145; F:GO:0051287; C:GO:0005829	P:histidine biosynthetic process; P:protoporphyrinogen IX biosynthetic process; F:histidinol dehydrogenase activity; F:uroporphyrinogen decarboxylase activity; F:zinc ion binding; F:manganese ion binding; F:NAD binding; C:cytosol	EC:4.1.1.37; EC:1.1.1.23	Uroporphyrinogen decarboxylase; Histidinol dehydrogenase
TRUE	[BLASTED, MAPPED, ANNOTATED]	g17743.t1	S-adenosyl-L-methionine-dependent methyltransferase	339	20	9.33107e-161	80.79	6	P:GO:0006364; P:GO:0006629; P:GO:0032259; F:GO:0051741; C:GO:0005634; C:GO:0016020	P:rRNA processing; P:lipid metabolic process; P:methylation; F:2-methyl-6-phytyl-1,4-benzoquinone methyltransferase activity; C:nucleus; C:membrane	EC:2.1.1	Transferring one-carbon groups
TRUE	[BLASTED, MAPPED, ANNOTATED]	g17744.t1	predicted protein	1324	20	7.58347e-135	56.61	1	C:GO:0110165	C:cellular anatomical entity
TRUE	[BLASTED, MAPPED, ANNOTATED]	g17745.t1	DWNN a CCHC-type zinc finger	919	20	1.00817e-47	53.15	5	P:GO:0019538; P:GO:0048518; P:GO:0050794; F:GO:0046872; C:GO:0110165	P:protein metabolic process; P:positive regulation of biological process; P:regulation of cellular process; F:metal ion binding; C:cellular anatomical entity
TRUE	[BLASTED, MAPPED, ANNOTATED]	g17747.t1	rRNA 2'-O-methyltransferase fibrillarin	314	20	1.29015e-159	93.96	7	P:GO:0006364; P:GO:0006508; P:GO:0032259; F:GO:0003723; F:GO:0004176; F:GO:0004252; F:GO:0008168	P:rRNA processing; P:proteolysis; P:methylation; F:RNA binding; F:ATP-dependent peptidase activity; F:serine-type endopeptidase activity; F:methyltransferase activity	EC:3.4.21; EC:2.1.1	Acting on peptide bonds (peptidases); Transferring one-carbon groups
TRUE	[BLASTED, MAPPED, ANNOTATED]	g17749.t1	30S ribosomal protein S17	162	20	1.40069e-24	64.23	6	P:GO:0009987; P:GO:0016192; F:GO:0003723; C:GO:0005737; C:GO:0005886; C:GO:0043229	P:cellular process; P:vesicle-mediated transport; F:RNA binding; C:cytoplasm; C:plasma membrane; C:intracellular organelle
TRUE	[BLASTED, MAPPED, ANNOTATED]	g17750.t1	Pescadillo-like protein	677	20	0	73.54	8	P:GO:0000463; P:GO:0000466; F:GO:0043021; F:GO:0047918; F:GO:0051287; C:GO:0005654; C:GO:0005730; C:GO:0030687	P:maturation of LSU-rRNA from tricistronic rRNA transcript (SSU-rRNA, 5.8S rRNA, LSU-rRNA); P:maturation of 5.8S rRNA from tricistronic rRNA transcript (SSU-rRNA, 5.8S rRNA, LSU-rRNA); F:ribonucleoprotein complex binding; F:GDP-mannose 3,5-epimerase activity; F:NAD binding; C:nucleoplasm; C:nucleolus; C:preribosome, large subunit precursor	EC:5.1.3.18	GDP-mannose 3,5-epimerase
TRUE	[BLASTED, MAPPED, ANNOTATED]	g17751.t1	heavy metal P-type ATPase	973	20	0	61.97	3	P:GO:0006812; P:GO:0034220; F:GO:0043167	P:cation transport; P:ion transmembrane transport; F:ion binding
TRUE	[BLASTED, MAPPED, ANNOTATED]	g17753.t1	Pyrroline-5-carboxylate reductase	374	20	9.53412e-130	68.81	2	P:GO:0055129; F:GO:0004735	P:L-proline biosynthetic process; F:pyrroline-5-carboxylate reductase activity	EC:1.5.1.2	Pyrroline-5-carboxylate reductase
TRUE	[BLASTED, MAPPED, ANNOTATED]	g17754.t1	Haloacid dehalogenase-like hydrolase superfamily isoform 1	100	20	8.18049e-22	68.14	1	F:GO:0003824	F:catalytic activity
TRUE	[BLASTED, MAPPED, ANNOTATED]	g17755.t1	yeats-domain-containing protein	211	20	5.70275e-66	65.38	12	P:GO:0006538; P:GO:0007616; P:GO:0010044; P:GO:0021549; P:GO:0044249; P:GO:0050794; P:GO:1901566; F:GO:0004352; F:GO:0019899; F:GO:0032559; F:GO:0035639; C:GO:0005739	P:glutamate catabolic process; P:long-term memory; P:response to aluminum ion; P:cerebellum development; P:cellular biosynthetic process; P:regulation of cellular process; P:organonitrogen compound biosynthetic process; F:glutamate dehydrogenase (NAD+) activity; F:enzyme binding; F:adenyl ribonucleotide binding; F:purine ribonucleoside triphosphate binding; C:mitochondrion	EC:1.4.1.3; EC:1.4.1.2	Glutamate dehydrogenase (NAD(P)(+)); Glutamate dehydrogenase
TRUE	[BLASTED, MAPPED, ANNOTATED]	g17756.t1	predicted protein	231	20	1.19421e-46	53.05	3	P:GO:0042726; P:GO:0044281; F:GO:0016740	P:flavin-containing compound metabolic process; P:small molecule metabolic process; F:transferase activity	EC:2	Transferases
TRUE	[BLASTED, MAPPED, ANNOTATED]	g17757.t1	DNA polymerase delta catalytic subunit	1223	20	0	61.56	5	P:GO:0018130; P:GO:0044271; P:GO:1901362; F:GO:0097159; F:GO:1901363	P:heterocycle biosynthetic process; P:cellular nitrogen compound biosynthetic process; P:organic cyclic compound biosynthetic process; F:organic cyclic compound binding; F:heterocyclic compound binding
TRUE	[BLASTED, MAPPED, ANNOTATED]	g17759.t1	Transmembrane 9 superfamily member 3	564	20	0	85.13	4	P:GO:0072657; C:GO:0000139; C:GO:0010008; C:GO:0016020	P:protein localization to membrane; C:Golgi membrane; C:endosome membrane; C:membrane
TRUE	[BLASTED, MAPPED, ANNOTATED]	g17760.t1	mitochondrial carrier	222	20	2.32195e-61	55.7	2	P:GO:0009987; C:GO:0110165	P:cellular process; C:cellular anatomical entity
TRUE	[BLASTED, MAPPED, ANNOTATED]	g17761.t1	acyl carrier protein	127	20	2.57621e-57	73.25	1	P:GO:0006633	P:fatty acid biosynthetic process
TRUE	[BLASTED, MAPPED, ANNOTATED]	g17763.t1	Rab2 -family small GTPase	1248	15	4.21161e-15	50.21	2	P:GO:0006412; C:GO:0110165	P:translation; C:cellular anatomical entity
TRUE	[BLASTED, MAPPED, ANNOTATED]	g17764.t1	26S proteasome non-ATPase regulatory subunit 12	491	20	0	72.17	3	C:GO:0005737; C:GO:0008541; C:GO:0031595	C:cytoplasm; C:proteasome regulatory particle, lid subcomplex; C:nuclear proteasome complex
TRUE	[BLASTED, MAPPED, ANNOTATED]	g17765.t1	tRNA-dihydrouridine(47) synthase [NAD(P)(+)]-like	440	20	4.01114e-162	71.26	4	P:GO:0008033; F:GO:0017150; F:GO:0043167; C:GO:0110165	P:tRNA processing; F:tRNA dihydrouridine synthase activity; F:ion binding; C:cellular anatomical entity	EC:1.3	Acting on the CH-CH group of donors
TRUE	[BLASTED, MAPPED, ANNOTATED]	g17766.t1	WD40 repeat-like protein	550	20	0	74.7	7	P:GO:0000462; P:GO:0008033; F:GO:0016491; C:GO:0000775; C:GO:0005730; C:GO:0005856; C:GO:0032040	P:maturation of SSU-rRNA from tricistronic rRNA transcript (SSU-rRNA, 5.8S rRNA, LSU-rRNA); P:tRNA processing; F:oxidoreductase activity; C:chromosome, centromeric region; C:nucleolus; C:cytoskeleton; C:small-subunit processome	EC:1	Oxidoreductases
TRUE	[BLASTED, MAPPED, ANNOTATED]	g17767.t1	Magnesium transporter	270	20	4.05398e-85	75.44	3	P:GO:0098655; F:GO:0008324; C:GO:0016020	P:cation transmembrane transport; F:cation transmembrane transporter activity; C:membrane	EC:7	Translocases
TRUE	[BLASTED, MAPPED, ANNOTATED]	g17768.t1	kinase-like protein	453	20	7.01567e-124	67.98	44	P:GO:0001661; P:GO:0001738; P:GO:0001933; P:GO:0007291; P:GO:0007298; P:GO:0007427; P:GO:0007435; P:GO:0007614; P:GO:0007637; P:GO:0008355; P:GO:0010508; P:GO:0016185; P:GO:0018105; P:GO:0030198; P:GO:0030536; P:GO:0030838; P:GO:0034334; P:GO:0035152; P:GO:0035186; P:GO:0035556; P:GO:0040008; P:GO:0046667; P:GO:0046843; P:GO:0048172; P:GO:0048499; P:GO:0050803; P:GO:0061883; P:GO:0072659; P:GO:00…	P:conditioned taste aversion; P:morphogenesis of a polarized epithelium; P:negative regulation of protein phosphorylation; P:sperm individualization; P:border follicle cell migration; P:epithelial cell migration, open tracheal system; P:salivary gland morphogenesis; P:short-term memory; P:proboscis extension reflex; P:olfactory learning; P:positive regulation of autophagy; P:synaptic vesicle budd…	EC:2.7.1; EC:3.6.1	Transferring phosphorus-containing groups; Acting on acid anhydrides
TRUE	[BLASTED, MAPPED, ANNOTATED]	g17769.t1	mitochondrial pyruvate dehydrogenase kinase	390	20	0	84.04	9	P:GO:0006468; P:GO:0010906; P:GO:1902600; F:GO:0004427; F:GO:0004740; F:GO:0005524; F:GO:0009678; C:GO:0005759; C:GO:0016020	P:protein phosphorylation; P:regulation of glucose metabolic process; P:proton transmembrane transport; F:inorganic diphosphate phosphatase activity; F:pyruvate dehydrogenase (acetyl-transferring) kinase activity; F:ATP binding; F:pyrophosphate hydrolysis-driven proton transmembrane transporter activity; C:mitochondrial matrix; C:membrane	EC:7.1.3.1; EC:3.6.1.1; EC:2.7.11.2	H(+)-exporting diphosphatase; Inorganic diphosphatase; [Pyruvate dehydrogenase (acetyl-transferring)] kinase
TRUE	[BLASTED, MAPPED, ANNOTATED]	g17770.t1	Uroporphyrinogen decarboxylase	328	20	3.76697e-174	79.28	2	P:GO:0006782; F:GO:0004853	P:protoporphyrinogen IX biosynthetic process; F:uroporphyrinogen decarboxylase activity	EC:4.1.1.37	Uroporphyrinogen decarboxylase
TRUE	[BLASTED, MAPPED, ANNOTATED]	g17771.t1	PQ-loop repeat-containing protein 2	161	20	2.06004e-15	70.81	1	C:GO:0016020	C:membrane
TRUE	[BLASTED, MAPPED, ANNOTATED]	g17772.t1	probable myosin-1	1243	20	0	68.26	5	P:GO:0030048; F:GO:0000166; F:GO:0003774; F:GO:0003779; C:GO:0015629	P:actin filament-based movement; F:nucleotide binding; F:cytoskeletal motor activity; F:actin binding; C:actin cytoskeleton
TRUE	[BLASTED, MAPPED, ANNOTATED]	g17775.t1	predicted protein	1291	16	1.03269e-29	56.76	2	P:GO:0009987; C:GO:0005622	P:cellular process; C:intracellular anatomical structure
TRUE	[BLASTED, MAPPED, ANNOTATED]	g17777.t1	probable vesicle transport protein SEC20 at N-terminal half	905	20	6.69514e-40	53.54	2	F:GO:0008233; C:GO:0016020	F:peptidase activity; C:membrane	EC:3.4	Acting on peptide bonds (peptidases)
TRUE	[BLASTED, MAPPED, ANNOTATED]	g17778.t1	probable nuclear inhibitor of protein phosphatase 1 at N-terminal half	346	20	2.57171e-36	51.74	1	C:GO:0016020	C:membrane
TRUE	[BLASTED, MAPPED, ANNOTATED]	g17779.t1	Anaphase-promoting complex subunit 10	120	20	5.27283e-42	67.05	1	P:GO:0019538	P:protein metabolic process
TRUE	[BLASTED, MAPPED, ANNOTATED]	g17780.t1	alpha-1,3 1,6-mannosyltransferase ALG2	380	20	2.16287e-150	68	3	P:GO:0070085; F:GO:0016758; C:GO:0016020	P:glycosylation; F:hexosyltransferase activity; C:membrane	EC:2.4.1	Glycosyltransferases
TRUE	[BLASTED, MAPPED, ANNOTATED]	g17781.t1	Potassium voltage-gated channel subfamily H member 7	269	20	5.62127e-31	53	4	P:GO:0006811; P:GO:0009987; F:GO:0003824; C:GO:0110165	P:ion transport; P:cellular process; F:catalytic activity; C:cellular anatomical entity
TRUE	[BLASTED, MAPPED, ANNOTATED]	g17782.t1	Cyclic nucleotide-gated ion channel 1	324	20	4.59602e-24	56.79	2	P:GO:0006811; P:GO:0009987	P:ion transport; P:cellular process
TRUE	[BLASTED, MAPPED, ANNOTATED]	g17783.t1	Qc-SNARE, USE1 family	250	20	1.4911e-53	55.28	3	P:GO:0006810; C:GO:0005783; C:GO:0016020	P:transport; C:endoplasmic reticulum; C:membrane
TRUE	[BLASTED, MAPPED, ANNOTATED]	g17784.t1	ethylene-responsive transcription factor	186	20	8.09806e-23	77.1	5	P:GO:0006355; P:GO:0009873; F:GO:0003677; F:GO:0003700; C:GO:0005634	P:regulation of DNA-templated transcription; P:ethylene-activated signaling pathway; F:DNA binding; F:DNA-binding transcription factor activity; C:nucleus
TRUE	[BLASTED, MAPPED, ANNOTATED]	g17786.t1	Beclin-1-like protein	489	20	1.11855e-118	61.95	2	P:GO:0006914; C:GO:0035032	P:autophagy; C:phosphatidylinositol 3-kinase complex, class III
TRUE	[BLASTED, MAPPED, ANNOTATED]	g17787.t1	predicted protein	90	20	1.30079e-51	86.83	3	P:GO:0000398; C:GO:0005686; C:GO:0071011	P:mRNA splicing, via spliceosome; C:U2 snRNP; C:precatalytic spliceosome
TRUE	[BLASTED, MAPPED, ANNOTATED]	g17788.t1	predicted protein	113	20	2.0124e-46	72.28	3	P:GO:0006412; F:GO:0003735; C:GO:0005840	P:translation; F:structural constituent of ribosome; C:ribosome
TRUE	[BLASTED, MAPPED, ANNOTATED]	g17789.t1	nitrate reductase	232	20	4.86801e-80	76.83	5	P:GO:0055085; F:GO:0005488; F:GO:0022857; C:GO:0005783; C:GO:0016020	P:transmembrane transport; F:binding; F:transmembrane transporter activity; C:endoplasmic reticulum; C:membrane	EC:7	Translocases
TRUE	[BLASTED, MAPPED, ANNOTATED]	g17790.t1	MFS general substrate transporter	478	20	2.32641e-154	54.1	1	C:GO:0110165	C:cellular anatomical entity
TRUE	[BLASTED, MAPPED, ANNOTATED]	g17792.t1	TBCC-domain-containing protein	1098	20	2.3471e-175	50.2	1	C:GO:0005622	C:intracellular anatomical structure
TRUE	[BLASTED, MAPPED, ANNOTATED]	g17793.t1	centriole proteome protein	1216	20	3.67024e-25	45.67	9	P:GO:0006355; P:GO:0009888; P:GO:0048513; P:GO:0048523; F:GO:0003700; F:GO:0005515; C:GO:0032991; C:GO:0043227; C:GO:0043229	P:regulation of DNA-templated transcription; P:tissue development; P:animal organ development; P:negative regulation of cellular process; F:DNA-binding transcription factor activity; F:protein binding; C:protein-containing complex; C:membrane-bounded organelle; C:intracellular organelle
TRUE	[BLASTED, MAPPED, ANNOTATED]	g17794.t1	Ribosomal protein S17	98	20	5.2311e-27	66.27	3	P:GO:0044237; F:GO:0003723; C:GO:0043229	P:cellular metabolic process; F:RNA binding; C:intracellular organelle
TRUE	[BLASTED, MAPPED, ANNOTATED]	g17795.t1	putative Ribosomal RNA processing protein-like 1	564	20	7.6192e-98	57.71	1	C:GO:0110165	C:cellular anatomical entity
TRUE	[BLASTED, MAPPED, ANNOTATED]	g17796.t1	aconitate hydratase	796	20	0	86.81	7	P:GO:0006099; P:GO:0043436; F:GO:0003994; F:GO:0046872; F:GO:0051539; C:GO:0005739; C:GO:0005829	P:tricarboxylic acid cycle; P:oxoacid metabolic process; F:aconitate hydratase activity; F:metal ion binding; F:4 iron, 4 sulfur cluster binding; C:mitochondrion; C:cytosol	EC:4.2.1.3	Aconitate hydratase
TRUE	[BLASTED, MAPPED, ANNOTATED]	g17797.t1	predicted protein	390	20	5.4481e-126	64.88	3	P:GO:0044237; P:GO:0071704; F:GO:0003824	P:cellular metabolic process; P:organic substance metabolic process; F:catalytic activity
TRUE	[BLASTED, MAPPED, ANNOTATED]	g17798.t1	biotin carboxylase chloroplastic	506	20	0	87.42	7	P:GO:0006633; P:GO:2001295; F:GO:0003989; F:GO:0004075; F:GO:0005524; F:GO:0046872; C:GO:0009507	P:fatty acid biosynthetic process; P:malonyl-CoA biosynthetic process; F:acetyl-CoA carboxylase activity; F:biotin carboxylase activity; F:ATP binding; F:metal ion binding; C:chloroplast	EC:6.4.1.2; EC:6.3.4.14	Acetyl-CoA carboxylase; Biotin carboxylase
TRUE	[BLASTED, MAPPED, ANNOTATED]	g17800.t1	glyoxysomal processing glyoxysomal-like	101	20	2.32525e-20	69.44	3	P:GO:0016485; F:GO:0004252; C:GO:0005777	P:protein processing; F:serine-type endopeptidase activity; C:peroxisome	EC:3.4.21	Acting on peptide bonds (peptidases)
TRUE	[BLASTED, MAPPED, ANNOTATED]	g17803.t1	Amino-acid acetyltransferase	527	20	2.81415e-128	56.96	1	F:GO:0016746	F:acyltransferase activity	EC:2.3	Acyltransferases
TRUE	[BLASTED, MAPPED, ANNOTATED]	g17804.t1	predicted protein	429	20	2.80774e-144	66.68	3	P:GO:0002939; F:GO:0009019; C:GO:0005739	P:tRNA N1-guanine methylation; F:tRNA (guanine-N1-)-methyltransferase activity; C:mitochondrion	EC:2.1.1	Transferring one-carbon groups
TRUE	[BLASTED, MAPPED, ANNOTATED]	g17806.t1	Photosystem II reaction center PSB28 protein, chloroplastic	158	20	4.8473e-65	80.05	2	P:GO:0015979; C:GO:0009654	P:photosynthesis; C:photosystem II oxygen evolving complex
TRUE	[BLASTED, MAPPED, ANNOTATED]	g17808.t1	pyrroline-5-carboxylate reductase	246	20	3.6864e-113	80.65	6	P:GO:0006355; P:GO:0055129; F:GO:0003677; F:GO:0003700; F:GO:0004735; C:GO:0005634	P:regulation of DNA-templated transcription; P:L-proline biosynthetic process; F:DNA binding; F:DNA-binding transcription factor activity; F:pyrroline-5-carboxylate reductase activity; C:nucleus	EC:1.5.1.2	Pyrroline-5-carboxylate reductase
TRUE	[BLASTED, MAPPED, ANNOTATED]	g17810.t1	Bap31 domain-containing protein	168	20	3.88079e-42	53.42	1	C:GO:0110165	C:cellular anatomical entity
TRUE	[BLASTED, MAPPED, ANNOTATED]	g17811.t1	FA_desaturase domain-containing protein	410	20	4.65905e-157	65.7	3	P:GO:0006631; F:GO:0016717; C:GO:0016020	P:fatty acid metabolic process; F:oxidoreductase activity, acting on paired donors, with oxidation of a pair of donors resulting in the reduction of molecular oxygen to two molecules of water; C:membrane	EC:1.14.19	Acting on paired donors, with incorporation or reduction of molecular oxygen. The oxygen incorporated need not be derived from O(2)
TRUE	[BLASTED, MAPPED, ANNOTATED]	g17813.t1	Ribosome biogenesis regulatory protein-like protein	303	20	1.14084e-77	64.04	2	P:GO:0042254; C:GO:0005634	P:ribosome biogenesis; C:nucleus
TRUE	[BLASTED, MAPPED, ANNOTATED]	g17814.t1	DNA topoisomerase 6 subunit B	667	20	0	76.41	10	P:GO:0006265; P:GO:0010467; F:GO:0003677; F:GO:0003918; F:GO:0005524; C:GO:0005634; C:GO:0005747; C:GO:0005829; C:GO:0009330; C:GO:0015935	P:DNA topological change; P:gene expression; F:DNA binding; F:DNA topoisomerase type II (double strand cut, ATP-hydrolyzing) activity; F:ATP binding; C:nucleus; C:mitochondrial respiratory chain complex I; C:cytosol; C:DNA topoisomerase type II (double strand cut, ATP-hydrolyzing) complex; C:small ribosomal subunit	EC:5.6.2.2	DNA topoisomerase (ATP-hydrolyzing)
TRUE	[BLASTED, MAPPED, ANNOTATED]	g17815.t1	sar-type small GTPase	193	20	2.58203e-124	91.34	11	P:GO:0003400; P:GO:0006144; P:GO:0019628; P:GO:0070863; F:GO:0003924; F:GO:0004846; F:GO:0005525; C:GO:0005777; C:GO:0005794; C:GO:0030127; C:GO:0070971	P:regulation of COPII vesicle coating; P:purine nucleobase metabolic process; P:urate catabolic process; P:positive regulation of protein exit from endoplasmic reticulum; F:GTPase activity; F:urate oxidase activity; F:GTP binding; C:peroxisome; C:Golgi apparatus; C:COPII vesicle coat; C:endoplasmic reticulum exit site	EC:3.6.1; EC:1.7.3.3	Acting on acid anhydrides; Factor independent urate hydroxylase
TRUE	[BLASTED, MAPPED, ANNOTATED]	g17816.t1	Solute carrier family 35 member B1	323	20	1.37225e-145	73.99	6	P:GO:0072334; F:GO:0005459; F:GO:0005460; F:GO:0016740; C:GO:0030173; C:GO:0030176	P:UDP-galactose transmembrane transport; F:UDP-galactose transmembrane transporter activity; F:UDP-glucose transmembrane transporter activity; F:transferase activity; C:obsolete integral component of Golgi membrane; C:obsolete integral component of endoplasmic reticulum membrane	EC:2; EC:7	Transferases; Translocases
TRUE	[BLASTED, MAPPED, ANNOTATED]	g17819.t1	4Chain 4, Chlorophyll a-b binding protein, chloroplastic	258	20	1.14789e-99	77.09	8	P:GO:0009768; P:GO:0010196; P:GO:0018298; F:GO:0016168; C:GO:0009522; C:GO:0009523; C:GO:0009535; C:GO:0016020	P:photosynthesis, light harvesting in photosystem I; P:nonphotochemical quenching; P:obsolete protein-chromophore linkage; F:chlorophyll binding; C:photosystem I; C:photosystem II; C:chloroplast thylakoid membrane; C:membrane
TRUE	[BLASTED, MAPPED, ANNOTATED]	g17820.t1	6Chain 6, Chlorophyll a-b binding protein, chloroplastic	266	20	1.62493e-121	75.47	15	P:GO:0009768; P:GO:0010196; P:GO:0016032; P:GO:0018298; P:GO:0032259; P:GO:0097659; F:GO:0000166; F:GO:0008168; F:GO:0008234; F:GO:0016168; F:GO:0016779; F:GO:0140098; C:GO:0009522; C:GO:0009523; C:GO:0009535	P:photosynthesis, light harvesting in photosystem I; P:nonphotochemical quenching; P:viral process; P:obsolete protein-chromophore linkage; P:methylation; P:nucleic acid-templated transcription; F:nucleotide binding; F:methyltransferase activity; F:cysteine-type peptidase activity; F:chlorophyll binding; F:nucleotidyltransferase activity; F:catalytic activity, acting on RNA; C:photosystem I; C:ph…	EC:3.4; EC:2.7.7; EC:2.1.1	Acting on peptide bonds (peptidases); Transferring phosphorus-containing groups; Transferring one-carbon groups
TRUE	[BLASTED, MAPPED, ANNOTATED]	g17821.t1	dihydrolipoamide succinyltransferase	381	20	3.41554e-172	78.1	8	P:GO:0006099; P:GO:0016310; P:GO:0033512; F:GO:0000166; F:GO:0004149; F:GO:0016772; F:GO:0046872; C:GO:0045252	P:tricarboxylic acid cycle; P:phosphorylation; P:L-lysine catabolic process to acetyl-CoA via saccharopine; F:nucleotide binding; F:dihydrolipoyllysine-residue succinyltransferase activity; F:transferase activity, transferring phosphorus-containing groups; F:metal ion binding; C:oxoglutarate dehydrogenase complex	EC:2.7; EC:2.3.1.61	Transferring phosphorus-containing groups; Dihydrolipoyllysine-residue succinyltransferase
TRUE	[BLASTED, MAPPED, ANNOTATED]	g17822.t1	Photosystem I reaction center subunit III	236	20	6.52506e-99	76.31	8	P:GO:0005975; P:GO:0015979; P:GO:0071555; F:GO:0004650; F:GO:0005515; C:GO:0005576; C:GO:0009507; C:GO:0009538	P:carbohydrate metabolic process; P:photosynthesis; P:cell wall organization; F:polygalacturonase activity; F:protein binding; C:extracellular region; C:chloroplast; C:photosystem I reaction center	EC:3.2.1.15	Endo-polygalacturonase
TRUE	[BLASTED, MAPPED, ANNOTATED]	g17823.t1	Eukaryotic translation initiation factor 3 subunit I	636	20	1.25444e-161	76.48	10	P:GO:0001732; P:GO:0019684; F:GO:0003743; F:GO:0009055; F:GO:0046872; C:GO:0009507; C:GO:0016282; C:GO:0033290; C:GO:0034357; C:GO:0071541	P:formation of cytoplasmic translation initiation complex; P:photosynthesis, light reaction; F:translation initiation factor activity; F:electron transfer activity; F:metal ion binding; C:chloroplast; C:eukaryotic 43S preinitiation complex; C:eukaryotic 48S preinitiation complex; C:photosynthetic membrane; C:eukaryotic translation initiation factor 3 complex, eIF3m	EC:1	Oxidoreductases
TRUE	[BLASTED, MAPPED, ANNOTATED]	g17824.t1	endoplasmic reticulum oxidoreductin 1	516	20	5.94741e-180	65.01	3	F:GO:0016667; C:GO:0005783; C:GO:0016020	F:oxidoreductase activity, acting on a sulfur group of donors; C:endoplasmic reticulum; C:membrane	EC:1.8	Acting on a sulfur group of donors
TRUE	[BLASTED, MAPPED, ANNOTATED]	g17826.t1	DNA glycosylase	294	20	6.04708e-52	53.92	5	P:GO:0006807; P:GO:0044237; P:GO:0071704; F:GO:0003824; F:GO:0005488	P:nitrogen compound metabolic process; P:cellular metabolic process; P:organic substance metabolic process; F:catalytic activity; F:binding
TRUE	[BLASTED, MAPPED, ANNOTATED]	g17829.t1	Eukaryotic translation initiation factor 3 subunit E	433	20	0	79.23	6	P:GO:0001732; F:GO:0003743; C:GO:0005634; C:GO:0016282; C:GO:0033290; C:GO:0071540	P:formation of cytoplasmic translation initiation complex; F:translation initiation factor activity; C:nucleus; C:eukaryotic 43S preinitiation complex; C:eukaryotic 48S preinitiation complex; C:eukaryotic translation initiation factor 3 complex, eIF3e
TRUE	[BLASTED, MAPPED, ANNOTATED]	g17830.t1	TPR-like protein	1191	20	0	52.73	1	C:GO:0043231	C:intracellular membrane-bounded organelle
TRUE	[BLASTED, MAPPED, ANNOTATED]	g17831.t1	hypothetical protein FRX49_07869	865	14	9.25412e-80	54.61	24	P:GO:0001934; P:GO:0002244; P:GO:0002573; P:GO:0002720; P:GO:0006935; P:GO:0007281; P:GO:0007283; P:GO:0008406; P:GO:0009314; P:GO:0016043; P:GO:0016477; P:GO:0019221; P:GO:0030183; P:GO:0033674; P:GO:0043410; P:GO:0048066; P:GO:0050793; P:GO:0050877; P:GO:0065008; F:GO:0004714; F:GO:0005515; C:GO:0005886; C:GO:0009986; C:GO:0098552	P:positive regulation of protein phosphorylation; P:hematopoietic progenitor cell differentiation; P:myeloid leukocyte differentiation; P:positive regulation of cytokine production involved in immune response; P:chemotaxis; P:germ cell development; P:spermatogenesis; P:gonad development; P:response to radiation; P:cellular component organization; P:cell migration; P:cytokine-mediated signaling pa…	EC:2.7.10.1	Receptor protein-tyrosine kinase
TRUE	[BLASTED, MAPPED, ANNOTATED]	g17832.t1	ARM repeat-containing protein	713	20	0	63.52	2	C:GO:0005774; C:GO:0019898	C:vacuolar membrane; C:extrinsic component of membrane
TRUE	[BLASTED, MAPPED, ANNOTATED]	g17833.t1	predicted protein	181	19	1.59822e-15	53.96	4	P:GO:0006996; P:GO:0098813; F:GO:0016740; C:GO:0110165	P:organelle organization; P:nuclear chromosome segregation; F:transferase activity; C:cellular anatomical entity	EC:2	Transferases
TRUE	[BLASTED, MAPPED, ANNOTATED]	g17834.t1	RETICULATA-RELATED 4, chloroplastic	226	20	1.00719e-91	70.91	1	C:GO:0110165	C:cellular anatomical entity
TRUE	[BLASTED, MAPPED, ANNOTATED]	g17835.t1	apospory-associated protein C	309	20	2.18578e-153	75.98	4	P:GO:0005975; F:GO:0030246; F:GO:0047938; C:GO:0005737	P:carbohydrate metabolic process; F:carbohydrate binding; F:glucose-6-phosphate 1-epimerase activity; C:cytoplasm	EC:5.1.3.15	Glucose-6-phosphate 1-epimerase
TRUE	[BLASTED, MAPPED, ANNOTATED]	g17837.t1	Phosphoinositide phosphatase SAC6	600	20	0	60.09	4	P:GO:0009987; P:GO:0019058; P:GO:0044403; C:GO:0110165	P:cellular process; P:viral life cycle; P:biological process involved in symbiotic interaction; C:cellular anatomical entity
TRUE	[BLASTED, MAPPED, ANNOTATED]	g17838.t1	predicted protein	467	20	0	60.23	3	P:GO:0006629; F:GO:0016717; C:GO:0016020	P:lipid metabolic process; F:oxidoreductase activity, acting on paired donors, with oxidation of a pair of donors resulting in the reduction of molecular oxygen to two molecules of water; C:membrane	EC:1.14.19	Acting on paired donors, with incorporation or reduction of molecular oxygen. The oxygen incorporated need not be derived from O(2)
TRUE	[BLASTED, MAPPED, ANNOTATED]	g17839.t1	predicted protein	260	20	3.36399e-122	79.84	11	P:GO:0006122; P:GO:0007205; P:GO:0016310; P:GO:1902600; F:GO:0003951; F:GO:0004143; F:GO:0005524; F:GO:0008121; F:GO:0046872; F:GO:0051537; C:GO:0005750	P:mitochondrial electron transport, ubiquinol to cytochrome c; P:protein kinase C-activating G protein-coupled receptor signaling pathway; P:phosphorylation; P:proton transmembrane transport; F:NAD+ kinase activity; F:diacylglycerol kinase activity; F:ATP binding; F:ubiquinol-cytochrome-c reductase activity; F:metal ion binding; F:2 iron, 2 sulfur cluster binding; C:mitochondrial respiratory chai…	EC:1.10; EC:2.7.1.23; EC:2.7.1.107; EC:7.1.1.8	Acting on diphenols and related substances as donors; NAD(+) kinase; Diacylglycerol kinase (ATP); Quinol--cytochrome-c reductase
TRUE	[BLASTED, MAPPED, ANNOTATED]	g17840.t1	GDP-mannose transporter	359	20	2.931e-134	70	5	P:GO:0055085; F:GO:0005458; F:GO:0015297; C:GO:0005794; C:GO:0016020	P:transmembrane transport; F:GDP-mannose transmembrane transporter activity; F:antiporter activity; C:Golgi apparatus; C:membrane	EC:7	Translocases
TRUE	[BLASTED, MAPPED, ANNOTATED]	g17841.t1	predicted protein	94	20	2.79008e-14	60.88	2	P:GO:0034553; C:GO:0005739	P:mitochondrial respiratory chain complex II assembly; C:mitochondrion
TRUE	[BLASTED, MAPPED, ANNOTATED]	g17842.t1	ser/thr kinase	337	20	0	92.58	6	P:GO:0006897; P:GO:0018105; F:GO:0004674; F:GO:0005524; C:GO:0005634; C:GO:0005737	P:endocytosis; P:peptidyl-serine phosphorylation; F:protein serine/threonine kinase activity; F:ATP binding; C:nucleus; C:cytoplasm	EC:2.7.1	Transferring phosphorus-containing groups
TRUE	[BLASTED, MAPPED, ANNOTATED]	g17843.t1	cytochrome c-type heme lyase	407	20	1.33935e-81	70.95	4	P:GO:0018063; F:GO:0004408; C:GO:0005739; C:GO:0016020	P:cytochrome c-heme linkage; F:holocytochrome-c synthase activity; C:mitochondrion; C:membrane	EC:4.4.1.17	Holocytochrome-c synthase
TRUE	[BLASTED, MAPPED, ANNOTATED]	g17844.t1	Autophagy-related protein 8d	120	20	5.69954e-79	97.6	5	P:GO:0006914; P:GO:0006995; F:GO:0016763; C:GO:0005794; C:GO:0016020	P:autophagy; P:cellular response to nitrogen starvation; F:pentosyltransferase activity; C:Golgi apparatus; C:membrane	EC:2.4.2	Glycosyltransferases
TRUE	[BLASTED, MAPPED, ANNOTATED]	g17846.t1	predicted protein	162	20	1.04572e-86	82.13	4	P:GO:0051603; F:GO:0004298; C:GO:0005839; C:GO:0009376	P:proteolysis involved in protein catabolic process; F:threonine-type endopeptidase activity; C:proteasome core complex; C:HslUV protease complex	EC:3.4.25	Acting on peptide bonds (peptidases)
TRUE	[BLASTED, MAPPED, ANNOTATED]	g17847.t1	WChain W, Chlorophyll a-b binding protein, chloroplastic	264	20	3.62192e-139	83.71	7	P:GO:0009768; P:GO:0010196; P:GO:0018298; F:GO:0016168; C:GO:0009522; C:GO:0009523; C:GO:0009535	P:photosynthesis, light harvesting in photosystem I; P:nonphotochemical quenching; P:obsolete protein-chromophore linkage; F:chlorophyll binding; C:photosystem I; C:photosystem II; C:chloroplast thylakoid membrane
TRUE	[BLASTED, MAPPED, ANNOTATED]	g17848.t1	GTP binding protein TypA	691	20	0	82.25	9	P:GO:0030488; P:GO:0042254; F:GO:0003924; F:GO:0005525; F:GO:0052906; C:GO:0005730; C:GO:0005759; C:GO:0009507; C:GO:1990904	P:tRNA methylation; P:ribosome biogenesis; F:GTPase activity; F:GTP binding; F:tRNA (guanine(37)-N(1))-methyltransferase activity; C:nucleolus; C:mitochondrial matrix; C:chloroplast; C:ribonucleoprotein complex	EC:3.6.1; EC:2.1.1.228	Acting on acid anhydrides; tRNA (guanine(37)-N(1))-methyltransferase
TRUE	[BLASTED, MAPPED, ANNOTATED]	g17849.t1	VAC14-like protein	80	18	1.69814e-11	62.98	1	C:GO:0016020	C:membrane
TRUE	[BLASTED, MAPPED, ANNOTATED]	g17850.t1	amine oxidase	510	20	1.66185e-73	50.69	1	F:GO:0016491	F:oxidoreductase activity	EC:1	Oxidoreductases
TRUE	[BLASTED, MAPPED, ANNOTATED]	g17851.t1	DNA repair protein REV1	1293	20	0	69.03	2	P:GO:0019985; F:GO:0016779	P:translesion synthesis; F:nucleotidyltransferase activity	EC:2.7.7	Transferring phosphorus-containing groups
TRUE	[BLASTED, MAPPED, ANNOTATED]	g17852.t1	galactose oxidase	374	20	3.11467e-25	46.35	9	P:GO:0006950; P:GO:0009628; P:GO:0009987; P:GO:0010038; P:GO:0010243; P:GO:1901700; F:GO:0005488; C:GO:0005739; C:GO:0016020	P:response to stress; P:response to abiotic stimulus; P:cellular process; P:response to metal ion; P:response to organonitrogen compound; P:response to oxygen-containing compound; F:binding; C:mitochondrion; C:membrane
TRUE	[BLASTED, MAPPED, ANNOTATED]	g17856.t1	starch phosphorylase	1018	20	0	80.88	8	P:GO:0005980; P:GO:0030150; F:GO:0008184; F:GO:0008320; F:GO:0030170; F:GO:0102250; F:GO:0102499; C:GO:0005741	P:glycogen catabolic process; P:protein import into mitochondrial matrix; F:glycogen phosphorylase activity; F:protein transmembrane transporter activity; F:pyridoxal phosphate binding; F:linear malto-oligosaccharide phosphorylase activity; F:SHG alpha-glucan phosphorylase activity; C:mitochondrial outer membrane	EC:2.4.1.1; EC:7	Glycogen phosphorylase; Translocases
TRUE	[BLASTED, MAPPED, ANNOTATED]	g17857.t1	phosphofructokinase family protein	461	20	0	82.66	6	P:GO:0006002; P:GO:0061615; F:GO:0003872; F:GO:0005524; F:GO:0046872; C:GO:0005737	P:fructose 6-phosphate metabolic process; P:glycolytic process through fructose-6-phosphate; F:6-phosphofructokinase activity; F:ATP binding; F:metal ion binding; C:cytoplasm	EC:2.7.1.11	6-phosphofructokinase
TRUE	[BLASTED, MAPPED, ANNOTATED]	g17859.t1	Subunit of Golgi mannosyltransferase complex (ISS)	360	20	5.70096e-83	58.36	3	P:GO:0009987; C:GO:0016020; C:GO:0043231	P:cellular process; C:membrane; C:intracellular membrane-bounded organelle
TRUE	[BLASTED, MAPPED, ANNOTATED]	g17860.t1	Thioredoxin-like protein CDSP32, chloroplastic	368	20	4.17512e-128	73.74	5	P:GO:0009060; F:GO:0005488; F:GO:0016671; C:GO:0005739; C:GO:0070469	P:aerobic respiration; F:binding; F:oxidoreductase activity, acting on a sulfur group of donors, disulfide as acceptor; C:mitochondrion; C:respirasome	EC:1.8.4	Acting on a sulfur group of donors
TRUE	[BLASTED, MAPPED, ANNOTATED]	g17861.t1	fumarate hydratase	503	20	0	82.92	4	P:GO:0006099; P:GO:0006106; F:GO:0004333; C:GO:0045239	P:tricarboxylic acid cycle; P:fumarate metabolic process; F:fumarate hydratase activity; C:tricarboxylic acid cycle enzyme complex	EC:4.2.1.2	Fumarate hydratase
TRUE	[BLASTED, MAPPED, ANNOTATED]	g17862.t1	Deoxyuridine 5'-triphosphate nucleotidohydrolase	184	20	1.4993e-75	81.56	4	P:GO:0006226; P:GO:0046081; F:GO:0000287; F:GO:0004170	P:dUMP biosynthetic process; P:dUTP catabolic process; F:magnesium ion binding; F:dUTP diphosphatase activity	EC:3.6.1.23; EC:3.6.1.9	dUTP diphosphatase; Nucleotide diphosphatase
TRUE	[BLASTED, MAPPED, ANNOTATED]	g17864.t1	MPP-like metallohydrolase	1218	20	0	67.61	4	P:GO:0015979; F:GO:0003824; F:GO:0005488; C:GO:0016020	P:photosynthesis; F:catalytic activity; F:binding; C:membrane
TRUE	[BLASTED, MAPPED, ANNOTATED]	g17866.t1	COP9 signalosome complex subunit 2	440	20	0	82.39	5	P:GO:0000338; P:GO:0018189; F:GO:0048038; C:GO:0005737; C:GO:0008180	P:protein deneddylation; P:pyrroloquinoline quinone biosynthetic process; F:quinone binding; C:cytoplasm; C:COP9 signalosome
TRUE	[BLASTED, MAPPED, ANNOTATED]	g17868.t1	presequence protease chloroplastic mitochondrial-like	1481	20	0	80.01	3	P:GO:0016485; F:GO:0004222; F:GO:0046872	P:protein processing; F:metalloendopeptidase activity; F:metal ion binding	EC:3.4.24	Acting on peptide bonds (peptidases)
TRUE	[BLASTED, MAPPED, ANNOTATED]	g17870.t1	DEAD-box ATP-dependent RNA helicase 35	641	20	0	78.57	11	P:GO:0000398; P:GO:0006270; P:GO:0007049; F:GO:0003723; F:GO:0003724; F:GO:0003924; F:GO:0005524; F:GO:0005525; F:GO:0008270; F:GO:0016887; C:GO:0005681	P:mRNA splicing, via spliceosome; P:DNA replication initiation; P:cell cycle; F:RNA binding; F:RNA helicase activity; F:GTPase activity; F:ATP binding; F:GTP binding; F:zinc ion binding; F:ATP hydrolysis activity; C:spliceosomal complex	EC:3.6.1; EC:3.6.4.13	Acting on acid anhydrides; RNA helicase
TRUE	[BLASTED, MAPPED, ANNOTATED]	g17871.t1	Epoxide hydrolase 4	442	20	2.1516e-89	58.06	3	F:GO:0003824; F:GO:0005488; C:GO:0110165	F:catalytic activity; F:binding; C:cellular anatomical entity
TRUE	[BLASTED, MAPPED, ANNOTATED]	g17872.t1	NUDIX hydrolase domain-like protein	270	20	1.33307e-69	64.35	1	F:GO:0016787	F:hydrolase activity	EC:3	Hydrolases
TRUE	[BLASTED, MAPPED, ANNOTATED]	g17873.t1	Qa-SNARE, Sed5/Syntaxin5-family	337	20	4.5972e-108	64.08	7	P:GO:0015031; P:GO:0016192; P:GO:0046907; P:GO:0061025; C:GO:0005737; C:GO:0012505; C:GO:0016020	P:protein transport; P:vesicle-mediated transport; P:intracellular transport; P:membrane fusion; C:cytoplasm; C:endomembrane system; C:membrane
TRUE	[BLASTED, MAPPED, ANNOTATED]	g17875.t1	eukaryotic translation initiation factor 6	245	20	1.99879e-163	94.66	18	P:GO:0000054; P:GO:0000460; P:GO:0000470; P:GO:0006413; P:GO:0034220; P:GO:0042256; P:GO:0060079; P:GO:1902626; F:GO:0003743; F:GO:0004888; F:GO:0022848; F:GO:0043022; F:GO:0043023; C:GO:0005730; C:GO:0005829; C:GO:0016020; C:GO:0030687; C:GO:0045211	P:ribosomal subunit export from nucleus; P:maturation of 5.8S rRNA; P:maturation of LSU-rRNA; P:translational initiation; P:ion transmembrane transport; P:cytosolic ribosome assembly; P:excitatory postsynaptic potential; P:assembly of large subunit precursor of preribosome; F:translation initiation factor activity; F:transmembrane signaling receptor activity; F:acetylcholine-gated cation-selectiv…	EC:7	Translocases
TRUE	[BLASTED, MAPPED, ANNOTATED]	g17876.t1	mitochondrial ribosomal protein L13	204	20	1.34597e-80	72.99	4	P:GO:0017148; F:GO:0003729; F:GO:0003735; C:GO:0005762	P:negative regulation of translation; F:mRNA binding; F:structural constituent of ribosome; C:mitochondrial large ribosomal subunit
TRUE	[BLASTED, MAPPED, ANNOTATED]	g17877.t1	Translin-associated protein X-like protein	221	20	6.05752e-81	74.18	5	P:GO:0006629; P:GO:0016070; F:GO:0003697; F:GO:0003723; F:GO:0043565	P:lipid metabolic process; P:RNA metabolic process; F:single-stranded DNA binding; F:RNA binding; F:sequence-specific DNA binding
TRUE	[BLASTED, MAPPED, ANNOTATED]	g17879.t1	DUF803-domain-containing protein	317	20	1.91337e-150	81.16	14	P:GO:0006953; P:GO:0010951; P:GO:0030502; P:GO:0050727; P:GO:0050766; P:GO:1903830; F:GO:0004869; F:GO:0015095; C:GO:0005615; C:GO:0005769; C:GO:0005794; C:GO:0005886; C:GO:0016020; C:GO:0065010	P:acute-phase response; P:negative regulation of endopeptidase activity; P:negative regulation of bone mineralization; P:regulation of inflammatory response; P:positive regulation of phagocytosis; P:magnesium ion transmembrane transport; F:cysteine-type endopeptidase inhibitor activity; F:magnesium ion transmembrane transporter activity; C:extracellular space; C:early endosome; C:Golgi apparatus;…	EC:7	Translocases
TRUE	[BLASTED, MAPPED, ANNOTATED]	g17881.t1	Solute carrier family 35 member F6	492	20	1.95239e-156	64.16	19	P:GO:0006091; P:GO:0006839; P:GO:0009409; P:GO:0009889; P:GO:0009893; P:GO:0031323; P:GO:0031667; P:GO:0032870; P:GO:0033554; P:GO:0071398; P:GO:1902600; P:GO:1903495; P:GO:1990542; P:GO:1990845; F:GO:0005525; F:GO:0008289; F:GO:0017077; F:GO:0019003; C:GO:0005743	P:generation of precursor metabolites and energy; P:mitochondrial transport; P:response to cold; P:regulation of biosynthetic process; P:positive regulation of metabolic process; P:regulation of cellular metabolic process; P:response to nutrient levels; P:cellular response to hormone stimulus; P:cellular response to stress; P:cellular response to fatty acid; P:proton transmembrane transport; P:ce…	EC:7	Translocases
TRUE	[BLASTED, MAPPED, ANNOTATED]	g17882.t1	sugar nucleotide epimerase	383	20	0	87.48	8	P:GO:0000463; P:GO:0000466; F:GO:0043021; F:GO:0047918; F:GO:0051287; C:GO:0005654; C:GO:0005730; C:GO:0030687	P:maturation of LSU-rRNA from tricistronic rRNA transcript (SSU-rRNA, 5.8S rRNA, LSU-rRNA); P:maturation of 5.8S rRNA from tricistronic rRNA transcript (SSU-rRNA, 5.8S rRNA, LSU-rRNA); F:ribonucleoprotein complex binding; F:GDP-mannose 3,5-epimerase activity; F:NAD binding; C:nucleoplasm; C:nucleolus; C:preribosome, large subunit precursor	EC:5.1.3.18	GDP-mannose 3,5-epimerase
TRUE	[BLASTED, MAPPED, ANNOTATED]	g17883.t1	GTP-binding protein YPTC4	210	20	9.67305e-137	91.17	5	P:GO:0015031; F:GO:0003924; F:GO:0005525; C:GO:0005794; C:GO:0005886	P:protein transport; F:GTPase activity; F:GTP binding; C:Golgi apparatus; C:plasma membrane	EC:3.6.1	Acting on acid anhydrides
TRUE	[BLASTED, MAPPED, ANNOTATED]	g17884.t1	Armadillo-type fold	2304	20	2.6159e-106	51.24	1	P:GO:0009987	P:cellular process
TRUE	[BLASTED, MAPPED, ANNOTATED]	g17885.t1	Deoxyhypusine synthase	371	20	1.15455e-178	79.88	9	P:GO:0006270; P:GO:0008612; P:GO:0032508; F:GO:0003678; F:GO:0003688; F:GO:0005524; F:GO:0016887; C:GO:0005634; C:GO:0042555	P:DNA replication initiation; P:peptidyl-lysine modification to peptidyl-hypusine; P:DNA duplex unwinding; F:DNA helicase activity; F:DNA replication origin binding; F:ATP binding; F:ATP hydrolysis activity; C:nucleus; C:MCM complex	EC:3.6.1; EC:3.6.4.12	Acting on acid anhydrides; DNA helicase
TRUE	[BLASTED, MAPPED, ANNOTATED]	g17886.t1	predicted protein	224	20	7.48859e-35	64.41	7	P:GO:0006807; P:GO:0043170; P:GO:0044237; P:GO:0044238; F:GO:0003824; F:GO:0097159; F:GO:1901363	P:nitrogen compound metabolic process; P:macromolecule metabolic process; P:cellular metabolic process; P:primary metabolic process; F:catalytic activity; F:organic cyclic compound binding; F:heterocyclic compound binding
TRUE	[BLASTED, MAPPED, ANNOTATED]	g17888.t1	Snf7-domain-containing protein	234	20	9.12526e-87	70.82	44	P:GO:0001525; P:GO:0001822; P:GO:0001938; P:GO:0002092; P:GO:0006900; P:GO:0010595; P:GO:0010628; P:GO:0010800; P:GO:0014068; P:GO:0021940; P:GO:0032259; P:GO:0032511; P:GO:0038029; P:GO:0043388; P:GO:0043406; P:GO:0045740; P:GO:0045741; P:GO:0045840; P:GO:0045893; P:GO:0046425; P:GO:0048146; P:GO:0048754; P:GO:0050708; P:GO:0051048; P:GO:0051897; P:GO:0060749; P:GO:0070374; P:GO:0090263; P:GO:00…	P:angiogenesis; P:kidney development; P:positive regulation of endothelial cell proliferation; P:positive regulation of receptor internalization; P:vesicle budding from membrane; P:positive regulation of endothelial cell migration; P:positive regulation of gene expression; P:positive regulation of peptidyl-threonine phosphorylation; P:positive regulation of phosphatidylinositol 3-kinase signaling…	EC:2.1.1	Transferring one-carbon groups
TRUE	[BLASTED, MAPPED, ANNOTATED]	g17889.t1	S-adenosyl-L-methionine-dependent methyltransferase	293	20	2.50209e-138	74.48	16	P:GO:0006357; P:GO:0007498; P:GO:0009952; P:GO:0010629; P:GO:0016360; P:GO:0048749; P:GO:0048813; P:GO:0050767; P:GO:0070476; F:GO:0000978; F:GO:0001227; F:GO:0016435; F:GO:0042803; F:GO:0046982; C:GO:0005730; C:GO:0005737	P:regulation of transcription by RNA polymerase II; P:mesoderm development; P:anterior/posterior pattern specification; P:negative regulation of gene expression; P:sensory organ precursor cell fate determination; P:compound eye development; P:dendrite morphogenesis; P:regulation of neurogenesis; P:rRNA (guanine-N7)-methylation; F:RNA polymerase II cis-regulatory region sequence-specific DNA bindi…	EC:2.1.1	Transferring one-carbon groups
TRUE	[BLASTED, MAPPED, ANNOTATED]	g17892.t1	O-phosphoseryl-tRNA selenium transferase	429	20	2.15112e-176	71	15	P:GO:0007188; P:GO:0007212; P:GO:0009059; P:GO:0044238; P:GO:0044271; F:GO:0003723; F:GO:0003924; F:GO:0016785; F:GO:0019001; F:GO:0031683; F:GO:0031821; F:GO:0031852; F:GO:0043167; F:GO:0051430; C:GO:0005834	P:adenylate cyclase-modulating G protein-coupled receptor signaling pathway; P:dopamine receptor signaling pathway; P:macromolecule biosynthetic process; P:primary metabolic process; P:cellular nitrogen compound biosynthetic process; F:RNA binding; F:GTPase activity; F:selenotransferase activity; F:guanyl nucleotide binding; F:G-protein beta/gamma-subunit complex binding; F:G protein-coupled sero…	EC:3.6.1; EC:2.9.1	Acting on acid anhydrides; Transferring selenium-containing groups
TRUE	[BLASTED, MAPPED, ANNOTATED]	g17893.t1	clathrin heavy chain	1708	20	0	82.29	13	P:GO:0006886; P:GO:0006898; P:GO:0015986; F:GO:0005198; F:GO:0008289; F:GO:0015078; F:GO:0032051; C:GO:0016020; C:GO:0030130; C:GO:0030132; C:GO:0031966; C:GO:0045263; C:GO:0071439	P:intracellular protein transport; P:receptor-mediated endocytosis; P:proton motive force-driven ATP synthesis; F:structural molecule activity; F:lipid binding; F:proton transmembrane transporter activity; F:clathrin light chain binding; C:membrane; C:clathrin coat of trans-Golgi network vesicle; C:clathrin coat of coated pit; C:mitochondrial membrane; C:proton-transporting ATP synthase complex, …	EC:7	Translocases
TRUE	[BLASTED, MAPPED, ANNOTATED]	g17894.t1	cytokinesis-related protein	213	20	3.69935e-116	80.5	7	P:GO:0007165; P:GO:0032147; F:GO:0003723; F:GO:0016301; F:GO:0030295; C:GO:0005634; C:GO:0005737	P:signal transduction; P:activation of protein kinase activity; F:RNA binding; F:kinase activity; F:protein kinase activator activity; C:nucleus; C:cytoplasm	EC:2.7	Transferring phosphorus-containing groups
TRUE	[BLASTED, MAPPED, ANNOTATED]	g17896.t1	predicted protein	97	20	1.30261e-20	70.74	3	P:GO:0002100; F:GO:0008270; F:GO:0052717	P:tRNA wobble adenosine to inosine editing; F:zinc ion binding; F:tRNA-specific adenosine-34 deaminase activity	EC:3.5.4.4	Adenosine deaminase
TRUE	[BLASTED, MAPPED, ANNOTATED]	g17898.t1	putative transaldolase	319	20	2.07369e-116	64.19	2	F:GO:0003824; C:GO:0016020	F:catalytic activity; C:membrane
TRUE	[BLASTED, MAPPED, ANNOTATED]	g17901.t1	Regulator of telomere elongation helicase 1	1359	20	0	62.96	7	P:GO:0000018; P:GO:0051053; P:GO:0051276; F:GO:0000166; F:GO:0004386; F:GO:0016787; C:GO:0016020	P:regulation of DNA recombination; P:negative regulation of DNA metabolic process; P:chromosome organization; F:nucleotide binding; F:helicase activity; F:hydrolase activity; C:membrane	EC:3	Hydrolases
TRUE	[BLASTED, MAPPED, ANNOTATED]	g17903.t1	mitochondrial import inner membrane translocase subunit TIM50-like	376	20	2.04031e-130	69.66	4	P:GO:0015031; F:GO:0016491; C:GO:0005744; C:GO:0016020	P:protein transport; F:oxidoreductase activity; C:TIM23 mitochondrial import inner membrane translocase complex; C:membrane	EC:1	Oxidoreductases
TRUE	[BLASTED, MAPPED, ANNOTATED]	g17904.t1	WD40 repeat-like protein	512	20	0	82.02	6	P:GO:0008380; P:GO:0055085; F:GO:0005524; F:GO:0140359; C:GO:0016020; C:GO:0071011	P:RNA splicing; P:transmembrane transport; F:ATP binding; F:ABC-type transporter activity; C:membrane; C:precatalytic spliceosome	EC:7	Translocases
TRUE	[BLASTED, MAPPED, ANNOTATED]	g5592.t1	predicted protein	213	20	7.11283e-32	58.62	1	C:GO:0016020	C:membrane
TRUE	[BLASTED, MAPPED, ANNOTATED]	g5596.t1	Six-hairpin glycosidase	404	20	2.17325e-17	47.34	1	F:GO:0003824	F:catalytic activity
TRUE	[BLASTED, MAPPED, ANNOTATED]	g5597.t1	Six-hairpin glycosidase	458	20	8.46468e-84	50.88	1	F:GO:0003824	F:catalytic activity
TRUE	[BLASTED, MAPPED, ANNOTATED]	g5619.t1	cyclophilin-like protein	242	20	2.32892e-83	69.03	2	P:GO:0009987; F:GO:0016853	P:cellular process; F:isomerase activity	EC:5	Isomerases
TRUE	[BLASTED, MAPPED, ANNOTATED]	g5620.t1	Protein XAP5 CIRCADIAN TIMEKEEPER	281	20	1.20034e-97	71.55	2	P:GO:0006325; C:GO:0005634	P:chromatin organization; C:nucleus
TRUE	[BLASTED, MAPPED, ANNOTATED]	g5620.t2	Protein XAP5 CIRCADIAN TIMEKEEPER	288	20	1.5235e-94	69.33	2	P:GO:0006325; C:GO:0005634	P:chromatin organization; C:nucleus
TRUE	[BLASTED, MAPPED, ANNOTATED]	g5624.t1	the Kifc3 motor domain in complex with Adp	83	3	7.0917e-10	87.5	5	P:GO:0007018; F:GO:0003777; F:GO:0005524; F:GO:0008017; C:GO:0005874	P:microtubule-based movement; F:microtubule motor activity; F:ATP binding; F:microtubule binding; C:microtubule
TRUE	[BLASTED, MAPPED, ANNOTATED]	g5625.t1	the Kifc3 motor domain in complex with Adp	113	20	9.89224e-20	64.23	5	P:GO:0007018; F:GO:0003777; F:GO:0005524; F:GO:0008017; C:GO:0005874	P:microtubule-based movement; F:microtubule motor activity; F:ATP binding; F:microtubule binding; C:microtubule
TRUE	[BLASTED, MAPPED, ANNOTATED]	g5627.t1	Histone-lysine N-methyltransferase setd3	317	20	1.2362e-18	56.19	2	P:GO:0032259; F:GO:0008168	P:methylation; F:methyltransferase activity	EC:2.1.1	Transferring one-carbon groups
TRUE	[BLASTED, MAPPED, ANNOTATED]	g5628.t1	Histone-lysine N-methyltransferase setd3	343	20	8.49146e-39	46.31	1	F:GO:0003824	F:catalytic activity
TRUE	[BLASTED, MAPPED, ANNOTATED]	g5630.t1	thioredoxin-like protein	218	20	2.33547e-91	73.97	3	P:GO:0002181; F:GO:0003735; C:GO:0022625	P:cytoplasmic translation; F:structural constituent of ribosome; C:cytosolic large ribosomal subunit
TRUE	[BLASTED, MAPPED, ANNOTATED]	g5632.t1	cyclophilin-like protein	245	20	4.4999e-82	68.79	2	P:GO:0009987; F:GO:0016853	P:cellular process; F:isomerase activity	EC:5	Isomerases
TRUE	[BLASTED, MAPPED, ANNOTATED]	g5639.t1	DNA topoisomerase	811	20	0	67.56	9	P:GO:0006807; P:GO:0044238; P:GO:0044260; F:GO:0003676; F:GO:0003916; F:GO:0004497; F:GO:0016705; F:GO:0016740; F:GO:0046872	P:nitrogen compound metabolic process; P:primary metabolic process; P:cellular macromolecule metabolic process; F:nucleic acid binding; F:DNA topoisomerase activity; F:monooxygenase activity; F:oxidoreductase activity, acting on paired donors, with incorporation or reduction of molecular oxygen; F:transferase activity; F:metal ion binding	EC:1.14; EC:2; EC:5.6.2	Acting on paired donors, with incorporation or reduction of molecular oxygen. The oxygen incorporated need not be derived from O(2); Transferases; Isomerases altering macromolecular conformation
TRUE	[BLASTED, MAPPED, ANNOTATED]	g5639.t2	DNA topoisomerase 3-alpha	825	20	0	65.96	7	P:GO:0044237; F:GO:0016491; F:GO:0016740; F:GO:0016853; F:GO:0043167; F:GO:0097159; F:GO:1901363	P:cellular metabolic process; F:oxidoreductase activity; F:transferase activity; F:isomerase activity; F:ion binding; F:organic cyclic compound binding; F:heterocyclic compound binding	EC:1; EC:2; EC:5	Oxidoreductases; Transferases; Isomerases
TRUE	[BLASTED, MAPPED, ANNOTATED]	g5640.t1	60S ribosomal L10-3	229	20	1.75716e-137	83.91	25	P:GO:0000082; P:GO:0006412; P:GO:0006468; P:GO:0007165; P:GO:0009826; P:GO:0010376; P:GO:0010389; P:GO:0010444; P:GO:0010468; P:GO:0032875; P:GO:0048825; P:GO:0051301; P:GO:1902806; P:GO:2000037; F:GO:0003735; F:GO:0004693; F:GO:0004712; F:GO:0005524; F:GO:0008353; F:GO:0030332; F:GO:0106310; C:GO:0000307; C:GO:0005634; C:GO:0005737; C:GO:0005840	P:G1/S transition of mitotic cell cycle; P:translation; P:protein phosphorylation; P:signal transduction; P:unidimensional cell growth; P:stomatal complex formation; P:regulation of G2/M transition of mitotic cell cycle; P:guard mother cell differentiation; P:regulation of gene expression; P:regulation of DNA endoreduplication; P:cotyledon development; P:cell division; P:regulation of cell cycle …	EC:2.7.11.23; EC:2.7.12.1; EC:2.7.11.22	[RNA-polymerase]-subunit kinase; Dual-specificity kinase; Cyclin-dependent kinase
TRUE	[BLASTED, MAPPED, ANNOTATED]	g5641.t1	DNA mismatch repair protein MLH1	258	20	9.85696e-71	58.59	1	C:GO:0043229	C:intracellular organelle
TRUE	[BLASTED, MAPPED, ANNOTATED]	g5643.t1	predicted protein	127	20	3.49609e-62	78.95	13	P:GO:0006470; P:GO:0006730; P:GO:0030001; P:GO:0050790; P:GO:0055085; F:GO:0000166; F:GO:0004722; F:GO:0005509; F:GO:0016874; F:GO:0019888; F:GO:0046873; C:GO:0000159; C:GO:0016020	P:protein dephosphorylation; P:one-carbon metabolic process; P:metal ion transport; P:regulation of catalytic activity; P:transmembrane transport; F:nucleotide binding; F:protein serine/threonine phosphatase activity; F:calcium ion binding; F:ligase activity; F:protein phosphatase regulator activity; F:metal ion transmembrane transporter activity; C:protein phosphatase type 2A complex; C:membrane	EC:3.1.3.16; EC:6; EC:7	Protein-serine/threonine phosphatase; Ligases; Translocases
TRUE	[BLASTED, MAPPED, ANNOTATED]	g5644.t1	Serine/threonine-protein phosphatase 2A regulatory subunit B'' subunit alpha	364	20	7.91824e-140	63.21	2	P:GO:0044237; F:GO:0005509	P:cellular metabolic process; F:calcium ion binding
TRUE	[BLASTED, MAPPED, ANNOTATED]	g5645.t1	glycosyltransferase family 22 protein	110	13	1.83467e-15	57.57	1	C:GO:0110165	C:cellular anatomical entity
TRUE	[BLASTED, MAPPED, ANNOTATED]	g5646.t1	predicted protein	126	19	1.16264e-25	56.86	4	P:GO:0006487; F:GO:0000009; C:GO:0005783; C:GO:0016020	P:protein N-linked glycosylation; F:alpha-1,6-mannosyltransferase activity; C:endoplasmic reticulum; C:membrane	EC:2.4.1.232	Initiation-specific alpha-1,6-mannosyltransferase
TRUE	[BLASTED, MAPPED, ANNOTATED]	g5647.t1	bZIP transcription factor	168	20	2.5517e-41	71.28	4	P:GO:0045944; F:GO:0000981; F:GO:0003677; C:GO:0005634	P:positive regulation of transcription by RNA polymerase II; F:DNA-binding transcription factor activity, RNA polymerase II-specific; F:DNA binding; C:nucleus
TRUE	[BLASTED, MAPPED, ANNOTATED]	g5648.t1	predicted protein	397	20	2.14539e-111	60.7	2	P:GO:0001522; F:GO:0016853	P:pseudouridine synthesis; F:isomerase activity	EC:5	Isomerases
TRUE	[BLASTED, MAPPED, ANNOTATED]	g5649.t1	mitochondrial carrier	227	20	2.96819e-79	64.32	1	P:GO:0055085	P:transmembrane transport
TRUE	[BLASTED, MAPPED, ANNOTATED]	g5650.t1	predicted protein	917	20	0	76.34	4	P:GO:0016567; F:GO:0005524; F:GO:0008641; C:GO:0005622	P:protein ubiquitination; F:ATP binding; F:ubiquitin-like modifier activating enzyme activity; C:intracellular anatomical structure	EC:6.2	Forming carbon-sulfur bonds
TRUE	[BLASTED, MAPPED, ANNOTATED]	g5675.t1	NAD(P)-binding protein	288	20	8.41796e-121	78.57	1	P:GO:0006633	P:fatty acid biosynthetic process
TRUE	[BLASTED, MAPPED, ANNOTATED]	g5676.t1	DNA mismatch repair protein	914	20	0	68.87	8	P:GO:0006281; F:GO:0000166; F:GO:0000217; F:GO:0016491; F:GO:0032138; F:GO:0043167; C:GO:0032300; C:GO:0140513	P:DNA repair; F:nucleotide binding; F:DNA secondary structure binding; F:oxidoreductase activity; F:single base insertion or deletion binding; F:ion binding; C:mismatch repair complex; C:nuclear protein-containing complex	EC:1	Oxidoreductases
TRUE	[BLASTED, MAPPED, ANNOTATED]	g5677.t1	heat shock protein 70	653	20	0	90.82	2	F:GO:0005524; F:GO:0016887	F:ATP binding; F:ATP hydrolysis activity	EC:3.6.1	Acting on acid anhydrides
TRUE	[BLASTED, MAPPED, ANNOTATED]	g5678.t1	predicted protein	603	20	0	66.64	6	P:GO:0019752; F:GO:0004470; F:GO:0016616; F:GO:0097159; F:GO:1901363; C:GO:0043231	P:carboxylic acid metabolic process; F:malic enzyme activity; F:oxidoreductase activity, acting on the CH-OH group of donors, NAD or NADP as acceptor; F:organic cyclic compound binding; F:heterocyclic compound binding; C:intracellular membrane-bounded organelle	EC:1.1.1	Acting on the CH-OH group of donors
TRUE	[BLASTED, MAPPED, ANNOTATED]	g5679.t1	WD repeat-containing protein 82	284	20	1.11258e-109	62.47	6	P:GO:0044237; F:GO:0000166; F:GO:0016491; F:GO:0016740; F:GO:0046872; C:GO:0043231	P:cellular metabolic process; F:nucleotide binding; F:oxidoreductase activity; F:transferase activity; F:metal ion binding; C:intracellular membrane-bounded organelle	EC:1; EC:2	Oxidoreductases; Transferases
TRUE	[BLASTED, MAPPED, ANNOTATED]	g5680.t1	glycosyltransferase family 77	702	20	0	64.49	5	P:GO:0034645; P:GO:0044238; P:GO:0071555; F:GO:0016757; C:GO:0016020	P:cellular macromolecule biosynthetic process; P:primary metabolic process; P:cell wall organization; F:glycosyltransferase activity; C:membrane	EC:2.4	Glycosyltransferases
TRUE	[BLASTED, MAPPED, ANNOTATED]	g5681.t1	ARM repeat-containing protein	591	20	0	80.41	10	P:GO:0006470; P:GO:0015671; P:GO:0050790; F:GO:0005344; F:GO:0005506; F:GO:0019825; F:GO:0019888; F:GO:0020037; C:GO:0000159; C:GO:0005833	P:protein dephosphorylation; P:oxygen transport; P:regulation of catalytic activity; F:oxygen carrier activity; F:iron ion binding; F:oxygen binding; F:protein phosphatase regulator activity; F:heme binding; C:protein phosphatase type 2A complex; C:hemoglobin complex
TRUE	[BLASTED, MAPPED, ANNOTATED]	g5683.t1	phosphatidylinositol N-acetylglucosaminyltransferase subunit C	143	20	1.15831e-21	66.57	2	F:GO:0016740; C:GO:0016020	F:transferase activity; C:membrane	EC:2	Transferases
TRUE	[BLASTED, MAPPED, ANNOTATED]	g5685.t1	putative ethanolamine kinase 1	297	20	1.12869e-106	56.57	2	P:GO:0044237; P:GO:0071704	P:cellular metabolic process; P:organic substance metabolic process
TRUE	[BLASTED, MAPPED, ANNOTATED]	g5687.t1	peptide deformylase	234	20	2.31993e-70	67.71	3	P:GO:0019538; F:GO:0016787; C:GO:0009536	P:protein metabolic process; F:hydrolase activity; C:plastid	EC:3	Hydrolases
TRUE	[BLASTED, MAPPED, ANNOTATED]	g5688.t1	elongation factor 3	1026	20	0	71.43	3	P:GO:0006412; F:GO:0003723; F:GO:0005524	P:translation; F:RNA binding; F:ATP binding
TRUE	[BLASTED, MAPPED, ANNOTATED]	g5690.t1	Ceramide kinase	532	20	3.68621e-156	59.62	4	P:GO:0006396; P:GO:0044255; F:GO:0016301; C:GO:0110165	P:RNA processing; P:cellular lipid metabolic process; F:kinase activity; C:cellular anatomical entity	EC:2.7	Transferring phosphorus-containing groups
TRUE	[BLASTED, MAPPED, ANNOTATED]	g5692.t1	heme peroxidase	286	20	3.41516e-51	48.95	2	P:GO:0009987; F:GO:0003824	P:cellular process; F:catalytic activity
TRUE	[BLASTED, MAPPED, ANNOTATED]	g5693.t1	N6-adenosine-methyltransferase 70 kDa subunit	310	20	5.59491e-153	77.04	4	P:GO:0080009; F:GO:0008168; C:GO:0005634; C:GO:0036396	P:mRNA methylation; F:methyltransferase activity; C:nucleus; C:RNA N6-methyladenosine methyltransferase complex	EC:2.1.1	Transferring one-carbon groups
TRUE	[BLASTED, MAPPED, ANNOTATED]	g5694.t1	predicted protein	1044	20	0	66.42	4	P:GO:0016070; F:GO:0000166; F:GO:0003676; F:GO:0004386	P:RNA metabolic process; F:nucleotide binding; F:nucleic acid binding; F:helicase activity
TRUE	[BLASTED, MAPPED, ANNOTATED]	g5695.t1	WD40 repeat-like protein	888	20	1.23794e-81	49.99	1	P:GO:0009987	P:cellular process
TRUE	[BLASTED, MAPPED, ANNOTATED]	g5696.t1	predicted protein	1304	20	0	51.95	1	P:GO:0009987	P:cellular process
TRUE	[BLASTED, MAPPED, ANNOTATED]	g5697.t1	predicted protein	339	20	5.7599e-57	48.47	2	C:GO:0005622; C:GO:0016020	C:intracellular anatomical structure; C:membrane
TRUE	[BLASTED, MAPPED, ANNOTATED]	g5698.t1	Alanine racemase, N-terminal	238	20	5.66895e-118	76.44	3	F:GO:0003723; F:GO:0030170; C:GO:0005840	F:RNA binding; F:pyridoxal phosphate binding; C:ribosome
TRUE	[BLASTED, MAPPED, ANNOTATED]	g5700.t1	Flavinator of succinate dehydrogenase-domain-containing protein	155	20	7.2246e-40	68.09	2	P:GO:0009060; P:GO:0044238	P:aerobic respiration; P:primary metabolic process
TRUE	[BLASTED, MAPPED, ANNOTATED]	g5701.t1	predicted protein	249	20	4.60519e-42	51.03	1	F:GO:0003824	F:catalytic activity
TRUE	[BLASTED, MAPPED, ANNOTATED]	g5703.t1	peptidyl-trna hydrolase	204	20	4.10647e-24	52.05	1	C:GO:0110165	C:cellular anatomical entity
TRUE	[BLASTED, MAPPED, ANNOTATED]	g5704.t1	heat shock 70 protein	678	20	0	85.55	7	P:GO:0006457; P:GO:0008218; F:GO:0003995; F:GO:0005524; F:GO:0016887; F:GO:0050062; F:GO:0051082	P:protein folding; P:bioluminescence; F:acyl-CoA dehydrogenase activity; F:ATP binding; F:ATP hydrolysis activity; F:long-chain-fatty-acyl-CoA reductase activity; F:unfolded protein binding	EC:3.6.1; EC:1.3.99.3; EC:1.2.1.50	Acting on acid anhydrides; Acting on the CH-CH group of donors; Long-chain-fatty-acyl-CoA reductase
TRUE	[BLASTED, MAPPED, ANNOTATED]	g5705.t1	predicted protein	505	20	1.89507e-169	61.38	6	F:GO:0003824; F:GO:0005515; F:GO:0043167; F:GO:0097159; F:GO:1901363; C:GO:0110165	F:catalytic activity; F:protein binding; F:ion binding; F:organic cyclic compound binding; F:heterocyclic compound binding; C:cellular anatomical entity
TRUE	[BLASTED, MAPPED, ANNOTATED]	g5707.t1	dihydrolipoamide dehydrogenase of glycine decarboxylase from pisum Sativum	477	20	0	74.86	7	P:GO:0015979; P:GO:0045454; F:GO:0004148; F:GO:0050660; C:GO:0005739; C:GO:0009523; C:GO:0045252	P:photosynthesis; P:cell redox homeostasis; F:dihydrolipoyl dehydrogenase activity; F:flavin adenine dinucleotide binding; C:mitochondrion; C:photosystem II; C:oxoglutarate dehydrogenase complex	EC:1.8.1.4	Dihydrolipoyl dehydrogenase
TRUE	[BLASTED, MAPPED, ANNOTATED]	g5708.t1	50S ribosomal L4	258	20	9.76282e-97	69.48	3	F:GO:0003735; C:GO:0016020; C:GO:0043229	F:structural constituent of ribosome; C:membrane; C:intracellular organelle
TRUE	[BLASTED, MAPPED, ANNOTATED]	g5710.t1	Golgi apparatus membrane ECHIDNA	398	20	2.29124e-118	59.14	4	P:GO:0008152; F:GO:0016740; F:GO:0097159; F:GO:1901363	P:metabolic process; F:transferase activity; F:organic cyclic compound binding; F:heterocyclic compound binding	EC:2	Transferases
TRUE	[BLASTED, MAPPED, ANNOTATED]	g5711.t1	NnrU protein-domain-containing protein	315	20	3.15839e-150	78.46	5	P:GO:0008643; F:GO:0016772; F:GO:0051537; C:GO:0005622; C:GO:0016020	P:carbohydrate transport; F:transferase activity, transferring phosphorus-containing groups; F:2 iron, 2 sulfur cluster binding; C:intracellular anatomical structure; C:membrane	EC:2.7	Transferring phosphorus-containing groups
TRUE	[BLASTED, MAPPED, ANNOTATED]	g5712.t1	cleft lip and palate transmembrane 1	604	20	0	66.57	7	P:GO:0010467; P:GO:0034641; P:GO:0044238; F:GO:0003824; F:GO:0005488; C:GO:0016020; C:GO:0043229	P:gene expression; P:cellular nitrogen compound metabolic process; P:primary metabolic process; F:catalytic activity; F:binding; C:membrane; C:intracellular organelle
TRUE	[BLASTED, MAPPED, ANNOTATED]	g5713.t1	Solute carrier family 35 member F6	459	20	1.86968e-174	69.59	1	C:GO:0016020	C:membrane
TRUE	[BLASTED, MAPPED, ANNOTATED]	g5714.t1	ethylene-responsive transcription factor	647	20	2.63619e-76	82.17	11	P:GO:0006355; P:GO:0009873; F:GO:0003677; F:GO:0003700; F:GO:0003723; C:GO:0005634; C:GO:0016020; C:GO:0019013; C:GO:0033644; C:GO:0044172; C:GO:0044177	P:regulation of DNA-templated transcription; P:ethylene-activated signaling pathway; F:DNA binding; F:DNA-binding transcription factor activity; F:RNA binding; C:nucleus; C:membrane; C:viral nucleocapsid; C:host cell membrane; C:host cell endoplasmic reticulum-Golgi intermediate compartment; C:host cell Golgi apparatus
TRUE	[BLASTED, MAPPED, ANNOTATED]	g5717.t1	1-deoxy-D-xylulose 5-phosphate synthase	743	20	0	84.13	5	P:GO:0009228; P:GO:0016114; P:GO:0052865; F:GO:0008661; F:GO:0046872	P:thiamine biosynthetic process; P:terpenoid biosynthetic process; P:1-deoxy-D-xylulose 5-phosphate biosynthetic process; F:1-deoxy-D-xylulose-5-phosphate synthase activity; F:metal ion binding	EC:2.2.1.7	1-deoxy-D-xylulose-5-phosphate synthase
TRUE	[BLASTED, MAPPED, ANNOTATED]	g5718.t1	Peptidyl-prolyl cis-trans isomerase E	161	20	3.75702e-85	86.12	2	F:GO:0003729; F:GO:0016853	F:mRNA binding; F:isomerase activity	EC:5	Isomerases
TRUE	[BLASTED, MAPPED, ANNOTATED]	g5719.t1	U3 small nucleolar RNA-associated protein 15-like protein	522	20	0	73.41	3	P:GO:0006364; P:GO:0045943; C:GO:0005730	P:rRNA processing; P:positive regulation of transcription by RNA polymerase I; C:nucleolus
TRUE	[BLASTED, MAPPED, ANNOTATED]	g5721.t1	Phosphatidate phosphatase LPIN3	1218	20	8.91297e-142	66.92	4	P:GO:0006796; P:GO:0009058; P:GO:0071704; F:GO:0016787	P:phosphate-containing compound metabolic process; P:biosynthetic process; P:organic substance metabolic process; F:hydrolase activity	EC:3	Hydrolases
TRUE	[BLASTED, MAPPED, ANNOTATED]	g5722.t1	3-ketoacyl-acyl carrier protein synthase I	431	20	0	80.42	2	P:GO:0006633; F:GO:0004315	P:fatty acid biosynthetic process; F:3-oxoacyl-[acyl-carrier-protein] synthase activity	EC:2.3.1.41; EC:2.3.1.85	Beta-ketoacyl-[acyl-carrier-protein] synthase I; Fatty-acid synthase system
TRUE	[BLASTED, MAPPED, ANNOTATED]	g5725.t1	predicted protein	1110	20	0	48.1	1	P:GO:0046907	P:intracellular transport
TRUE	[BLASTED, MAPPED, ANNOTATED]	g5727.t1	probable alpha-1,2-mannosyltransferase MNN5	631	20	1.53131e-150	53.8	5	P:GO:0034645; P:GO:0044238; P:GO:0070085; F:GO:0016740; C:GO:0110165	P:cellular macromolecule biosynthetic process; P:primary metabolic process; P:glycosylation; F:transferase activity; C:cellular anatomical entity	EC:2	Transferases
TRUE	[BLASTED, MAPPED, ANNOTATED]	g5728.t1	Transcription initiation factor TFIID subunit 13	387	20	2.00648e-69	51.68	1	F:GO:0003824	F:catalytic activity
TRUE	[BLASTED, MAPPED, ANNOTATED]	g5730.t1	deoxycytidine kinase	509	20	8.70367e-111	63.67	6	P:GO:0006753; P:GO:0044249; P:GO:1901576; F:GO:0000166; F:GO:0019136; C:GO:0005737	P:nucleoside phosphate metabolic process; P:cellular biosynthetic process; P:organic substance biosynthetic process; F:nucleotide binding; F:deoxynucleoside kinase activity; C:cytoplasm	EC:2.7.1.145	Deoxynucleoside kinase
TRUE	[BLASTED, MAPPED, ANNOTATED]	g5731.t1	Thymocyte nuclear protein 1	312	20	2.07453e-43	61.93	1	P:GO:0006259	P:DNA metabolic process
TRUE	[BLASTED, MAPPED, ANNOTATED]	g5732.t1	predicted protein	1119	20	3.93129e-49	54.52	1	F:GO:0016301	F:kinase activity	EC:2.7	Transferring phosphorus-containing groups
TRUE	[BLASTED, MAPPED, ANNOTATED]	g5734.t1	U box	670	20	7.77316e-20	70.18	6	P:GO:0016310; P:GO:0016567; F:GO:0004842; F:GO:0016301; F:GO:0097159; F:GO:1901363	P:phosphorylation; P:protein ubiquitination; F:ubiquitin-protein transferase activity; F:kinase activity; F:organic cyclic compound binding; F:heterocyclic compound binding	EC:2.7	Transferring phosphorus-containing groups
TRUE	[BLASTED, MAPPED, ANNOTATED]	g5736.t1	predicted protein	3528	20	0	57.27	5	P:GO:0007018; F:GO:0003777; F:GO:0005524; F:GO:0008017; C:GO:0005874	P:microtubule-based movement; F:microtubule motor activity; F:ATP binding; F:microtubule binding; C:microtubule
TRUE	[BLASTED, MAPPED, ANNOTATED]	g5738.t1	Biopterin transport-related protein BT1	459	20	0	70.41	1	C:GO:0016020	C:membrane
TRUE	[BLASTED, MAPPED, ANNOTATED]	g5739.t1	putative Membrane-associated 30 kDa protein, chloroplastic	524	20	1.0585e-62	55.2	7	P:GO:0006807; P:GO:0044237; P:GO:0044238; P:GO:0065007; P:GO:0071704; F:GO:0003824; C:GO:0110165	P:nitrogen compound metabolic process; P:cellular metabolic process; P:primary metabolic process; P:biological regulation; P:organic substance metabolic process; F:catalytic activity; C:cellular anatomical entity
TRUE	[BLASTED, MAPPED, ANNOTATED]	g5741.t1	replication A 70 kDa DNA-binding subunit B	666	20	0	57.81	2	P:GO:0044260; F:GO:0005488	P:cellular macromolecule metabolic process; F:binding
TRUE	[BLASTED, MAPPED, ANNOTATED]	g5742.t1	E3 ubiquitin- ligase RING1a-like	635	20	1.44565e-44	62.74	3	F:GO:0003824; F:GO:0005488; C:GO:0110165	F:catalytic activity; F:binding; C:cellular anatomical entity
TRUE	[BLASTED, MAPPED, ANNOTATED]	g5743.t1	predicted protein	138	14	3.55036e-12	62.35	2	C:GO:0005739; C:GO:0016020	C:mitochondrion; C:membrane
TRUE	[BLASTED, MAPPED, ANNOTATED]	g5744.t1	Smg-4/UPF3 family-domain-containing protein	522	20	5.60453e-37	58.66	1	F:GO:0005488	F:binding
TRUE	[BLASTED, MAPPED, ANNOTATED]	g5746.t1	E3 ubiquitin- ligase CHFR isoform X2	382	20	2.13969e-57	53.3	1	C:GO:0110165	C:cellular anatomical entity
TRUE	[BLASTED, MAPPED, ANNOTATED]	g5747.t1	predicted protein	395	20	3.72479e-56	58.35	1	C:GO:0016020	C:membrane
TRUE	[BLASTED, MAPPED, ANNOTATED]	g5750.t1	putative Serotonin N-acetyltransferase 2, chloroplastic	216	20	3.68844e-75	72.65	4	P:GO:0006812; F:GO:0008080; C:GO:0005737; C:GO:0016020	P:cation transport; F:N-acetyltransferase activity; C:cytoplasm; C:membrane	EC:2.3.1	Acyltransferases
TRUE	[BLASTED, MAPPED, ANNOTATED]	g5751.t1	ribonuclease P	245	20	4.66375e-66	67.27	1	C:GO:0016020	C:membrane
TRUE	[BLASTED, MAPPED, ANNOTATED]	g5752.t1	predicted protein	475	20	1.90251e-101	60.67	3	P:GO:0006367; F:GO:0005488; C:GO:0070461	P:transcription initiation at RNA polymerase II promoter; F:binding; C:SAGA-type complex
TRUE	[BLASTED, MAPPED, ANNOTATED]	g5753.t1	protein phosphatase 1	328	20	0	95.39	12	P:GO:0006470; P:GO:0015986; F:GO:0004722; F:GO:0005524; F:GO:0008289; F:GO:0046872; F:GO:0046933; F:GO:0046961; C:GO:0005634; C:GO:0016020; C:GO:0031966; C:GO:0045263	P:protein dephosphorylation; P:proton motive force-driven ATP synthesis; F:protein serine/threonine phosphatase activity; F:ATP binding; F:lipid binding; F:metal ion binding; F:proton-transporting ATP synthase activity, rotational mechanism; F:proton-transporting ATPase activity, rotational mechanism; C:nucleus; C:membrane; C:mitochondrial membrane; C:proton-transporting ATP synthase complex, cou…	EC:7.1.3.1; EC:7.1.2.2; EC:3.1.3.16; EC:6	H(+)-exporting diphosphatase; H(+)-transporting two-sector ATPase; Protein-serine/threonine phosphatase; Ligases
TRUE	[BLASTED, MAPPED, ANNOTATED]	g5755.t1	Zinc finger CCCH domain-containing protein 28	622	20	2.44333e-58	65.62	3	F:GO:0005488; C:GO:0005622; C:GO:0033643	F:binding; C:intracellular anatomical structure; C:host cell part
TRUE	[BLASTED, MAPPED, ANNOTATED]	g5756.t1	predicted protein	530	20	0	66.39	2	F:GO:0000166; F:GO:0016887	F:nucleotide binding; F:ATP hydrolysis activity	EC:3.6.1	Acting on acid anhydrides
TRUE	[BLASTED, MAPPED, ANNOTATED]	g5758.t1	predicted protein	980	20	1.02513e-50	62.16	18	P:GO:0000086; P:GO:0019538; P:GO:0042221; P:GO:0043085; P:GO:0043388; P:GO:0048522; P:GO:0060314; P:GO:0065003; P:GO:0140056; F:GO:0003727; F:GO:0019899; F:GO:0030234; F:GO:0046872; C:GO:0005737; C:GO:0005819; C:GO:0008076; C:GO:0031981; C:GO:0043209	P:G2/M transition of mitotic cell cycle; P:protein metabolic process; P:response to chemical; P:positive regulation of catalytic activity; P:positive regulation of DNA binding; P:positive regulation of cellular process; P:regulation of ryanodine-sensitive calcium-release channel activity; P:protein-containing complex assembly; P:organelle localization by membrane tethering; F:single-stranded RNA …
TRUE	[BLASTED, MAPPED, ANNOTATED]	g5759.t1	probable pre-mRNA-splicing regulator WTAP	345	20	9.65089e-61	64.56	11	P:GO:0002335; P:GO:0006396; P:GO:0016071; P:GO:0032755; P:GO:0045944; P:GO:0048469; P:GO:0098586; F:GO:0000978; F:GO:0001228; F:GO:0019904; C:GO:0005654	P:mature B cell differentiation; P:RNA processing; P:mRNA metabolic process; P:positive regulation of interleukin-6 production; P:positive regulation of transcription by RNA polymerase II; P:cell maturation; P:cellular response to virus; F:RNA polymerase II cis-regulatory region sequence-specific DNA binding; F:DNA-binding transcription activator activity, RNA polymerase II-specific; F:protein do…
TRUE	[BLASTED, MAPPED, ANNOTATED]	g5760.t1	tumor susceptibility protein	495	20	1.08648e-119	63.02	3	P:GO:0000429; F:GO:0003713; C:GO:0110165	P:carbon catabolite regulation of transcription from RNA polymerase II promoter; F:transcription coactivator activity; C:cellular anatomical entity
TRUE	[BLASTED, MAPPED, ANNOTATED]	g5761.t1	predicted protein	139	20	4.46399e-64	75.91	10	P:GO:0009245; P:GO:0016310; P:GO:2001289; F:GO:0008759; F:GO:0016301; F:GO:0046872; F:GO:0103117; C:GO:0005634; C:GO:0005737; C:GO:0016020	P:lipid A biosynthetic process; P:phosphorylation; P:lipid X metabolic process; F:UDP-3-O-[3-hydroxymyristoyl] N-acetylglucosamine deacetylase activity; F:kinase activity; F:metal ion binding; F:UDP-3-O-acyl-N-acetylglucosamine deacetylase activity; C:nucleus; C:cytoplasm; C:membrane	EC:3.5.1.108; EC:2.7	UDP-3-O-acyl-N-acetylglucosamine deacetylase; Transferring phosphorus-containing groups
TRUE	[BLASTED, MAPPED, ANNOTATED]	g5762.t1	plastid division protein FtsZ2	467	20	6.21583e-154	76.16	16	P:GO:0000070; P:GO:0000212; P:GO:0007052; P:GO:0010020; P:GO:0031122; P:GO:0051301; P:GO:0051417; F:GO:0003924; F:GO:0005200; F:GO:0005525; C:GO:0000930; C:GO:0005634; C:GO:0005819; C:GO:0005874; C:GO:0009507; C:GO:0044732	P:mitotic sister chromatid segregation; P:meiotic spindle organization; P:mitotic spindle organization; P:chloroplast fission; P:cytoplasmic microtubule organization; P:cell division; P:microtubule nucleation by spindle pole body; F:GTPase activity; F:structural constituent of cytoskeleton; F:GTP binding; C:gamma-tubulin complex; C:nucleus; C:spindle; C:microtubule; C:chloroplast; C:mitotic spind…	EC:3.6.1	Acting on acid anhydrides
TRUE	[BLASTED, MAPPED, ANNOTATED]	g5763.t1	50S ribosomal protein L7/L12	124	20	1.43531e-40	71.24	5	P:GO:0006412; F:GO:0003735; F:GO:0005488; F:GO:0008233; C:GO:0005840	P:translation; F:structural constituent of ribosome; F:binding; F:peptidase activity; C:ribosome	EC:3.4	Acting on peptide bonds (peptidases)
TRUE	[BLASTED, MAPPED, ANNOTATED]	g5764.t1	Rad51 DNA recombinase 3	313	20	1.63452e-87	62.05	9	P:GO:0006281; P:GO:0006310; P:GO:0006810; P:GO:0016043; P:GO:0061982; F:GO:0003677; F:GO:0140097; C:GO:0033061; C:GO:0140513	P:DNA repair; P:DNA recombination; P:transport; P:cellular component organization; P:meiosis I cell cycle process; F:DNA binding; F:catalytic activity, acting on DNA; C:DNA recombinase mediator complex; C:nuclear protein-containing complex
TRUE	[BLASTED, MAPPED, ANNOTATED]	g5766.t1	probable survival of motor neuron-related-splicing factor 30	304	20	1.54156e-75	63.62	4	P:GO:0043170; P:GO:0044237; F:GO:0003676; C:GO:0005622	P:macromolecule metabolic process; P:cellular metabolic process; F:nucleic acid binding; C:intracellular anatomical structure
TRUE	[BLASTED, MAPPED, ANNOTATED]	g5767.t1	phospholipid-transporting ATPase	1163	20	0	57.88	5	P:GO:0006869; P:GO:0009987; F:GO:0003824; F:GO:0005488; C:GO:0016020	P:lipid transport; P:cellular process; F:catalytic activity; F:binding; C:membrane
TRUE	[BLASTED, MAPPED, ANNOTATED]	g5769.t1	hypothetical protein COCSUDRAFT_46483	631	20	1.54274e-58	51.62	3	P:GO:0000281; P:GO:0009792; P:GO:0030866	P:mitotic cytokinesis; P:embryo development ending in birth or egg hatching; P:cortical actin cytoskeleton organization
TRUE	[BLASTED, MAPPED, ANNOTATED]	g5772.t1	predicted protein	818	20	3.99037e-135	63.26	8	P:GO:0006468; P:GO:0006810; F:GO:0000166; F:GO:0003723; F:GO:0004674; C:GO:0005634; C:GO:0016020; C:GO:0048500	P:protein phosphorylation; P:transport; F:nucleotide binding; F:RNA binding; F:protein serine/threonine kinase activity; C:nucleus; C:membrane; C:signal recognition particle	EC:2.7.1	Transferring phosphorus-containing groups
TRUE	[BLASTED, MAPPED, ANNOTATED]	g5777.t1	60S ribosomal protein L30	115	20	8.18391e-67	91.85	3	F:GO:0003723; F:GO:0003735; C:GO:0022625	F:RNA binding; F:structural constituent of ribosome; C:cytosolic large ribosomal subunit
TRUE	[BLASTED, MAPPED, ANNOTATED]	g5778.t1	ribosomal protein S25	110	20	1.04023e-51	84.5	2	F:GO:0003735; C:GO:0022627	F:structural constituent of ribosome; C:cytosolic small ribosomal subunit
TRUE	[BLASTED, MAPPED, ANNOTATED]	g5780.t1	early light-inducible protein	204	20	4.89079e-38	59.53	1	C:GO:0016020	C:membrane
TRUE	[BLASTED, MAPPED, ANNOTATED]	g5781.t1	predicted protein	486	20	6.14534e-31	59.09	3	F:GO:0005488; C:GO:0005634; C:GO:0005694	F:binding; C:nucleus; C:chromosome
TRUE	[BLASTED, MAPPED, ANNOTATED]	g5783.t1	Uracil phosphoribosyltransferase	218	20	1.23283e-102	79.82	6	P:GO:0006223; P:GO:0009116; P:GO:0044206; F:GO:0004845; F:GO:0005525; C:GO:0005829	P:uracil salvage; P:nucleoside metabolic process; P:UMP salvage; F:uracil phosphoribosyltransferase activity; F:GTP binding; C:cytosol	EC:2.4.2.9	Uracil phosphoribosyltransferase
TRUE	[BLASTED, MAPPED, ANNOTATED]	g5784.t1	predicted protein	405	20	2.31966e-146	63.43	4	P:GO:0009987; P:GO:0043170; F:GO:0097159; F:GO:1901363	P:cellular process; P:macromolecule metabolic process; F:organic cyclic compound binding; F:heterocyclic compound binding
TRUE	[BLASTED, MAPPED, ANNOTATED]	g5785.t1	Eukaryotic translation initiation factor 3 subunit C	926	20	0	71.88	5	P:GO:0002183; F:GO:0003743; F:GO:0031369; C:GO:0005852; C:GO:0070993	P:cytoplasmic translational initiation; F:translation initiation factor activity; F:translation initiation factor binding; C:eukaryotic translation initiation factor 3 complex; C:translation preinitiation complex
TRUE	[BLASTED, MAPPED, ANNOTATED]	g5789.t1	heat shock protein 70	648	20	0	88.57	2	F:GO:0005524; F:GO:0016887	F:ATP binding; F:ATP hydrolysis activity	EC:3.6.1	Acting on acid anhydrides
TRUE	[BLASTED, MAPPED, ANNOTATED]	g5790.t1	predicted protein	142	20	4.0222e-70	78.35	1	F:GO:0016787	F:hydrolase activity	EC:3	Hydrolases
TRUE	[BLASTED, MAPPED, ANNOTATED]	g5791.t1	pumilio-like protein 23	736	20	2.56479e-98	49.64	1	P:GO:0009987	P:cellular process
TRUE	[BLASTED, MAPPED, ANNOTATED]	g5793.t1	cGMP-dependent protein kinase	1902	20	1.65856e-107	68.04	6	P:GO:0007165; P:GO:0018105; F:GO:0000166; F:GO:0004691; C:GO:0005634; C:GO:0005952	P:signal transduction; P:peptidyl-serine phosphorylation; F:nucleotide binding; F:cAMP-dependent protein kinase activity; C:nucleus; C:cAMP-dependent protein kinase complex	EC:2.7.11.11	cAMP-dependent protein kinase
TRUE	[BLASTED, MAPPED, ANNOTATED]	g5794.t1	predicted protein	401	20	2.83954e-126	71.15	57	P:GO:0000122; P:GO:0002502; P:GO:0006457; P:GO:0006611; P:GO:0007283; P:GO:0008284; P:GO:0009410; P:GO:0010595; P:GO:0010628; P:GO:0017148; P:GO:0030433; P:GO:0030866; P:GO:0032355; P:GO:0033144; P:GO:0033574; P:GO:0034504; P:GO:0040020; P:GO:0045665; P:GO:0045787; P:GO:0048387; P:GO:0050766; P:GO:0050821; P:GO:0055007; P:GO:0071285; P:GO:0090398; P:GO:1900026; P:GO:1901164; P:GO:1901224; P:GO:20…	P:negative regulation of transcription by RNA polymerase II; P:peptide antigen assembly with MHC class I protein complex; P:protein folding; P:protein export from nucleus; P:spermatogenesis; P:positive regulation of cell population proliferation; P:response to xenobiotic stimulus; P:positive regulation of endothelial cell migration; P:positive regulation of gene expression; P:negative regulation …	EC:3	Hydrolases
TRUE	[BLASTED, MAPPED, ANNOTATED]	g5798.t1	predicted protein	498	20	2.2708e-124	57.39	2	P:GO:0090304; C:GO:0043231	P:nucleic acid metabolic process; C:intracellular membrane-bounded organelle
TRUE	[BLASTED, MAPPED, ANNOTATED]	g5798.t2	predicted protein	613	20	7.23737e-130	57	2	P:GO:0090304; C:GO:0043231	P:nucleic acid metabolic process; C:intracellular membrane-bounded organelle
TRUE	[BLASTED, MAPPED, ANNOTATED]	g5799.t1	UPF0587 protein C1orf123-like protein	421	20	4.0443e-41	62.44	7	P:GO:0000949; P:GO:0006067; P:GO:0006559; P:GO:0006569; F:GO:0004737; F:GO:0046872; C:GO:0005737	P:aromatic amino acid family catabolic process to alcohol via Ehrlich pathway; P:ethanol metabolic process; P:L-phenylalanine catabolic process; P:tryptophan catabolic process; F:pyruvate decarboxylase activity; F:metal ion binding; C:cytoplasm	EC:4.1.1.1	Pyruvate decarboxylase
TRUE	[BLASTED, MAPPED, ANNOTATED]	g5800.t1	chloroplast division site-determinant MinE	227	20	9.07253e-58	65.48	1	P:GO:0032955	P:regulation of division septum assembly
TRUE	[BLASTED, MAPPED, ANNOTATED]	g5803.t1	MPN domain-containing protein	1145	20	1.22517e-56	63.38	3	F:GO:0004427; F:GO:0046872; C:GO:0005829	F:inorganic diphosphate phosphatase activity; F:metal ion binding; C:cytosol	EC:3.6.1.1	Inorganic diphosphatase
TRUE	[BLASTED, MAPPED, ANNOTATED]	g5804.t1	ATP-dependent helicase H	114	20	3.98093e-36	64.77	3	F:GO:0000166; C:GO:0005794; C:GO:0016020	F:nucleotide binding; C:Golgi apparatus; C:membrane
TRUE	[BLASTED, MAPPED, ANNOTATED]	g5806.t1	RecF/RecN/SMC protein	600	20	1.84583e-19	57.98	13	P:GO:0000819; P:GO:0006950; P:GO:0010033; P:GO:0010604; P:GO:0031325; P:GO:0051716; P:GO:1901700; F:GO:0019899; F:GO:0097159; F:GO:1901363; C:GO:0005634; C:GO:0005694; C:GO:0032991	P:sister chromatid segregation; P:response to stress; P:response to organic substance; P:positive regulation of macromolecule metabolic process; P:positive regulation of cellular metabolic process; P:cellular response to stimulus; P:response to oxygen-containing compound; F:enzyme binding; F:organic cyclic compound binding; F:heterocyclic compound binding; C:nucleus; C:chromosome; C:protein-conta…
TRUE	[BLASTED, MAPPED, ANNOTATED]	g5807.t1	Nuclear transcription factor Y subunit C-2	127	20	1.38843e-21	57.42	1	C:GO:0110165	C:cellular anatomical entity
TRUE	[BLASTED, MAPPED, ANNOTATED]	g5808.t1	putative NADH dehydrogenase [ubiquinone] 1 alpha subcomplex subunit 5, mitochondrial	157	20	5.24347e-32	60.14	2	C:GO:0005739; C:GO:0016020	C:mitochondrion; C:membrane
TRUE	[BLASTED, MAPPED, ANNOTATED]	g5810.t1	Beta-1,3-galactosyltransferase 6	915	20	1.88632e-136	52.76	3	P:GO:0036211; F:GO:0016740; C:GO:0016020	P:protein modification process; F:transferase activity; C:membrane	EC:2	Transferases
TRUE	[BLASTED, MAPPED, ANNOTATED]	g5811.t1	putative beta-1,3-galactosyltransferase 18	1139	20	5.99697e-117	52.13	4	P:GO:0044237; P:GO:1901564; F:GO:0003824; C:GO:0110165	P:cellular metabolic process; P:organonitrogen compound metabolic process; F:catalytic activity; C:cellular anatomical entity
TRUE	[BLASTED, MAPPED, ANNOTATED]	g5812.t1	DEAD-domain-containing protein	571	20	0	68.4	3	F:GO:0000166; F:GO:0003676; F:GO:0003824	F:nucleotide binding; F:nucleic acid binding; F:catalytic activity
TRUE	[BLASTED, MAPPED, ANNOTATED]	g5813.t1	DEAD-box ATP-dependent RNA helicase 18	96	20	3.30613e-28	74.46	4	F:GO:0003723; F:GO:0004386; F:GO:0005524; F:GO:0016787	F:RNA binding; F:helicase activity; F:ATP binding; F:hydrolase activity	EC:3	Hydrolases
TRUE	[BLASTED, MAPPED, ANNOTATED]	g5814.t1	glycosyltransferase family 13 protein	570	20	1.35028e-124	58.27	5	P:GO:0009101; P:GO:0036211; F:GO:0005488; F:GO:0016758; C:GO:0016020	P:glycoprotein biosynthetic process; P:protein modification process; F:binding; F:hexosyltransferase activity; C:membrane	EC:2.4.1	Glycosyltransferases
TRUE	[BLASTED, MAPPED, ANNOTATED]	g5815.t1	predicted protein	826	20	4.20394e-157	73.57	6	P:GO:0006468; P:GO:0007346; P:GO:0032974; F:GO:0004693; C:GO:0005634; C:GO:0071627	P:protein phosphorylation; P:regulation of mitotic cell cycle; P:amino acid transmembrane export from vacuole; F:cyclin-dependent protein serine/threonine kinase activity; C:nucleus; C:obsolete integral component of fungal-type vacuolar membrane	EC:2.7.11.22	Cyclin-dependent kinase
TRUE	[BLASTED, MAPPED, ANNOTATED]	g5816.t1	Phytochrome-associated serine/threonine-protein phosphatase	305	20	0	93.39	18	P:GO:0000902; P:GO:0001778; P:GO:0006470; P:GO:0006909; P:GO:0007010; P:GO:0051591; F:GO:0004722; F:GO:0005200; F:GO:0005524; F:GO:0017022; C:GO:0001891; C:GO:0005911; C:GO:0030027; C:GO:0030864; C:GO:0032009; C:GO:0032010; C:GO:0060187; C:GO:0061836	P:cell morphogenesis; P:plasma membrane repair; P:protein dephosphorylation; P:phagocytosis; P:cytoskeleton organization; P:response to cAMP; F:protein serine/threonine phosphatase activity; F:structural constituent of cytoskeleton; F:ATP binding; F:myosin binding; C:phagocytic cup; C:cell-cell junction; C:lamellipodium; C:cortical actin cytoskeleton; C:early phagosome; C:phagolysosome; C:cell po…	EC:3.1.3.16	Protein-serine/threonine phosphatase
TRUE	[BLASTED, MAPPED, ANNOTATED]	g5817.t1	AP2-domain-containing protein	715	20	1.53432e-27	77.82	5	P:GO:0006355; P:GO:0009873; F:GO:0003677; F:GO:0003700; C:GO:0005634	P:regulation of DNA-templated transcription; P:ethylene-activated signaling pathway; F:DNA binding; F:DNA-binding transcription factor activity; C:nucleus
TRUE	[BLASTED, MAPPED, ANNOTATED]	g5818.t1	leucyl aminopeptidase	538	20	0	70.73	5	P:GO:0019538; F:GO:0004177; F:GO:0046872; C:GO:0005737; C:GO:0016020	P:protein metabolic process; F:aminopeptidase activity; F:metal ion binding; C:cytoplasm; C:membrane	EC:3.4.11	Acting on peptide bonds (peptidases)
TRUE	[BLASTED, MAPPED, ANNOTATED]	g5820.t1	Epidermal growth factor receptor substrate 15-like protein	742	20	2.40536e-140	54.46	2	F:GO:0005488; F:GO:0016740	F:binding; F:transferase activity	EC:2	Transferases
TRUE	[BLASTED, MAPPED, ANNOTATED]	g5821.t1	P-loop containing nucleoside triphosphate hydrolase protein	1534	20	0	56.03	6	P:GO:0090304; F:GO:0016787; F:GO:0043167; F:GO:0097159; F:GO:0140657; F:GO:1901363	P:nucleic acid metabolic process; F:hydrolase activity; F:ion binding; F:organic cyclic compound binding; F:ATP-dependent activity; F:heterocyclic compound binding	EC:3	Hydrolases
TRUE	[BLASTED, MAPPED, ANNOTATED]	g5824.t1	predicted protein	423	20	8.74878e-60	50	4	P:GO:0008152; P:GO:0009987; C:GO:0016020; C:GO:0043231	P:metabolic process; P:cellular process; C:membrane; C:intracellular membrane-bounded organelle
TRUE	[BLASTED, MAPPED, ANNOTATED]	g5825.t1	Heat shock cognate 70 kDa protein	1058	20	0	49.28	3	F:GO:0016788; C:GO:0016020; C:GO:0031410	F:hydrolase activity, acting on ester bonds; C:membrane; C:cytoplasmic vesicle	EC:3.1	Acting on ester bonds
TRUE	[BLASTED, MAPPED, ANNOTATED]	g5826.t1	predicted protein	766	20	2.08588e-127	61.77	5	P:GO:0016310; F:GO:0000166; F:GO:0004672; F:GO:0043167; C:GO:0016020	P:phosphorylation; F:nucleotide binding; F:protein kinase activity; F:ion binding; C:membrane	EC:2.7.1	Transferring phosphorus-containing groups
TRUE	[BLASTED, MAPPED, ANNOTATED]	g5828.t1	serine/threonine-protein kinase Rio2	545	20	3.02261e-165	78.34	10	P:GO:0006468; P:GO:0009307; P:GO:0032775; F:GO:0003677; F:GO:0004674; F:GO:0004712; F:GO:0005524; F:GO:0008170; F:GO:0009007; F:GO:0106310	P:protein phosphorylation; P:DNA restriction-modification system; P:DNA methylation on adenine; F:DNA binding; F:protein serine/threonine kinase activity; F:protein serine/threonine/tyrosine kinase activity; F:ATP binding; F:N-methyltransferase activity; F:site-specific DNA-methyltransferase (adenine-specific) activity; F:protein serine kinase activity	EC:2.7.12.1; EC:2.1.1.72	Dual-specificity kinase; Site-specific DNA-methyltransferase (adenine-specific)
TRUE	[BLASTED, MAPPED, ANNOTATED]	g5829.t1	mitochondrial-targeted muts 1	1202	20	0	56.74	2	F:GO:0097159; F:GO:1901363	F:organic cyclic compound binding; F:heterocyclic compound binding
TRUE	[BLASTED, MAPPED, ANNOTATED]	g5833.t1	Proline-tRNA ligase	403	20	1.063e-34	57.19	2	F:GO:0004812; C:GO:0005622	F:aminoacyl-tRNA ligase activity; C:intracellular anatomical structure	EC:6.1.1	Forming carbon-oxygen bonds
TRUE	[BLASTED, MAPPED, ANNOTATED]	g5834.t1	ubiquitin-conjugating enzyme/RWD-like protein	125	20	5.36209e-59	70.18	4	P:GO:0000209; F:GO:0000166; F:GO:0061631; C:GO:0005634	P:protein polyubiquitination; F:nucleotide binding; F:ubiquitin conjugating enzyme activity; C:nucleus	EC:2.3.2.23	E2 ubiquitin-conjugating enzyme
TRUE	[BLASTED, MAPPED, ANNOTATED]	g5835.t1	thiazole biosynthetic enzyme	352	20	1.49811e-180	84.99	7	P:GO:0006355; P:GO:0009228; P:GO:0052837; F:GO:0005506; F:GO:0016763; C:GO:0005829; C:GO:0009570	P:regulation of DNA-templated transcription; P:thiamine biosynthetic process; P:thiazole biosynthetic process; F:iron ion binding; F:pentosyltransferase activity; C:cytosol; C:chloroplast stroma	EC:2.4.2	Glycosyltransferases
TRUE	[BLASTED, MAPPED, ANNOTATED]	g5837.t1	Dolichyl-phosphate beta-glucosyltransferase	329	20	1.05737e-127	68.23	8	P:GO:0019538; P:GO:0034645; P:GO:1901566; F:GO:0016740; F:GO:0097159; F:GO:1901363; C:GO:0005737; C:GO:0016020	P:protein metabolic process; P:cellular macromolecule biosynthetic process; P:organonitrogen compound biosynthetic process; F:transferase activity; F:organic cyclic compound binding; F:heterocyclic compound binding; C:cytoplasm; C:membrane	EC:2	Transferases
TRUE	[BLASTED, MAPPED, ANNOTATED]	g5839.t1	Pre-mRNA-splicing factor SYF1	910	20	0	74.51	9	P:GO:0000349; P:GO:0006351; P:GO:0006508; F:GO:0003677; F:GO:0003899; F:GO:0008233; C:GO:0000974; C:GO:0071007; C:GO:0071014	P:generation of catalytic spliceosome for first transesterification step; P:DNA-templated transcription; P:proteolysis; F:DNA binding; F:DNA-directed 5'-3' RNA polymerase activity; F:peptidase activity; C:Prp19 complex; C:U2-type catalytic step 2 spliceosome; C:post-mRNA release spliceosomal complex	EC:3.4; EC:2.7.7.6	Acting on peptide bonds (peptidases); DNA-directed RNA polymerase
TRUE	[BLASTED, MAPPED, ANNOTATED]	g5839.t2	Pre-mRNA-splicing factor SYF1	911	20	0	74.46	9	P:GO:0000349; P:GO:0006351; P:GO:0006508; F:GO:0003677; F:GO:0003899; F:GO:0008233; C:GO:0000974; C:GO:0071007; C:GO:0071014	P:generation of catalytic spliceosome for first transesterification step; P:DNA-templated transcription; P:proteolysis; F:DNA binding; F:DNA-directed 5'-3' RNA polymerase activity; F:peptidase activity; C:Prp19 complex; C:U2-type catalytic step 2 spliceosome; C:post-mRNA release spliceosomal complex	EC:3.4; EC:2.7.7.6	Acting on peptide bonds (peptidases); DNA-directed RNA polymerase
TRUE	[BLASTED, MAPPED, ANNOTATED]	g5840.t1	predicted protein	326	20	1.79366e-56	57.5	1	F:GO:0016791	F:phosphatase activity	EC:3.1.3	Acting on ester bonds
TRUE	[BLASTED, MAPPED, ANNOTATED]	g5841.t1	1-deoxy-D-xylulose 5-phosphate reductoisomerase	407	20	0	86.65	8	P:GO:0006468; P:GO:0051484; F:GO:0004672; F:GO:0005524; F:GO:0016853; F:GO:0030145; F:GO:0030604; F:GO:0070402	P:protein phosphorylation; P:isopentenyl diphosphate biosynthetic process, methylerythritol 4-phosphate pathway involved in terpenoid biosynthetic process; F:protein kinase activity; F:ATP binding; F:isomerase activity; F:manganese ion binding; F:1-deoxy-D-xylulose-5-phosphate reductoisomerase activity; F:NADPH binding	EC:2.7.1; EC:1.1.1.267; EC:5	Transferring phosphorus-containing groups; 1-deoxy-D-xylulose-5-phosphate reductoisomerase; Isomerases
TRUE	[BLASTED, MAPPED, ANNOTATED]	g5845.t1	glycosyl hydrolase	565	11	2.33574e-77	51.16	6	P:GO:0009987; P:GO:0019538; F:GO:0016787; F:GO:0140096; C:GO:0005634; C:GO:0070013	P:cellular process; P:protein metabolic process; F:hydrolase activity; F:catalytic activity, acting on a protein; C:nucleus; C:intracellular organelle lumen	EC:3	Hydrolases
TRUE	[BLASTED, MAPPED, ANNOTATED]	g5846.t1	helicase and polymerase-containing TEBICHI	314	12	7.912e-18	55.84	4	P:GO:0044260; F:GO:0097159; F:GO:1901363; C:GO:0005622	P:cellular macromolecule metabolic process; F:organic cyclic compound binding; F:heterocyclic compound binding; C:intracellular anatomical structure
TRUE	[BLASTED, MAPPED, ANNOTATED]	g5847.t1	glutathione S-transferase	130	9	1.38772e-11	71.78	1	F:GO:0016740	F:transferase activity	EC:2	Transferases
TRUE	[BLASTED, MAPPED, ANNOTATED]	g5851.t1	ATP-dependent helicase rhp16	1335	20	0	68.98	7	F:GO:0000146; F:GO:0000166; F:GO:0003779; F:GO:0003824; F:GO:0046872; C:GO:0005622; C:GO:0031528	F:microfilament motor activity; F:nucleotide binding; F:actin binding; F:catalytic activity; F:metal ion binding; C:intracellular anatomical structure; C:microvillus membrane	EC:5.6.1.8	Myosin ATPase
TRUE	[BLASTED, MAPPED, ANNOTATED]	g5852.t1	Glutamine-dependent NAD(+) synthetase	717	20	0	76.61	6	P:GO:0009435; F:GO:0003952; F:GO:0004359; F:GO:0005524; C:GO:0009536; C:GO:0016020	P:NAD biosynthetic process; F:NAD+ synthase (glutamine-hydrolyzing) activity; F:glutaminase activity; F:ATP binding; C:plastid; C:membrane	EC:3.5.1.2; EC:6.3.5.1	Glutaminase; NAD(+) synthase (glutamine-hydrolyzing)
TRUE	[BLASTED, MAPPED, ANNOTATED]	g5853.t1	WD40-like domain-containing isoform B	2116	20	8.86776e-59	45.98	1	C:GO:0110165	C:cellular anatomical entity
TRUE	[BLASTED, MAPPED, ANNOTATED]	g5855.t1	methionyl-tRNA synthetase	508	20	0	75.19	4	P:GO:0006431; F:GO:0004825; F:GO:0005524; C:GO:0005739	P:methionyl-tRNA aminoacylation; F:methionine-tRNA ligase activity; F:ATP binding; C:mitochondrion	EC:6.1.1.10	Methionine--tRNA ligase
TRUE	[BLASTED, MAPPED, ANNOTATED]	g5857.t1	TVP38/TMEM64 family membrane protein	318	20	2.60521e-79	69.38	1	C:GO:0016020	C:membrane
TRUE	[BLASTED, MAPPED, ANNOTATED]	g5859.t1	predicted protein	527	20	4.77369e-82	48.04	2	P:GO:0008152; F:GO:0003824	P:metabolic process; F:catalytic activity
TRUE	[BLASTED, MAPPED, ANNOTATED]	g5860.t1	DEAD-box ATP-dependent RNA helicase 36	567	20	0	78.62	11	P:GO:0006364; P:GO:0055085; F:GO:0003676; F:GO:0003724; F:GO:0005507; F:GO:0005524; F:GO:0015267; F:GO:0016491; F:GO:0016787; C:GO:0005634; C:GO:0016020	P:rRNA processing; P:transmembrane transport; F:nucleic acid binding; F:RNA helicase activity; F:copper ion binding; F:ATP binding; F:channel activity; F:oxidoreductase activity; F:hydrolase activity; C:nucleus; C:membrane	EC:3.6.4.13; EC:1; EC:7	RNA helicase; Oxidoreductases; Translocases
[truncated: 20,023 more rows]
