# Supplementary material for: Analyzing sorbitol biosynthesis using a metabolic network flux model of a lichenized strain of the green microalga Diplosphaera chodatii
Source: Microbiol Spectr. 2024 Dec 9;13(1):e03660-23. doi: 10.1128/spectrum.03660-23 (PMC11705836; doi:10.1128/spectrum.03660-23)
Supplement: Supplemental File S6 — Major transporter proteins. [file spectrum.03660-23-s0007.xlsx]

## Sheet: Sheet1
Protein Family	Description	Sequence IDs in the D. chodatii genome (notes)
F-type ATPase	Proton-transporting ATP synthase complex (7.1.2.2)	g7037.t1; g1970.t1 (alpha subunit)
		g13236.t1 (beta subunit)
		g13766.t1; g13357.t1; g9438.t1 (delta subunit)
		g15401.t1; g12133.t1; g2732.t1 (gamma subunit)
		g16951.t1; g19048.t1 (epsilon subunit)
		g6924.t1; g2083.t1 (subunit C)
P-type ATPase	Plasma-membrane proton-efflux ATP phosphohydrolase (7.1.2.1)	g10398.t1; g4926.t1
Translocators/carriers	ADP/ATP carrier protein (ATP:ADP antiporter family)	g7293.t1; g7318.t1; g18137.t1; g12440.t1; g9964.t1; g13254.t1; g10795.t1; g12569.t1
	putative envelope ADP/ATP carrier protein, chloroplastic	g15208.t1; g12305.t1
	plasma membrane ATP ADP transporter TLC1	g6416.t1; g14086.t1
	TLC ATP ADP transporter	g10342.t1; g12886.t1; g12890.t1
	Plastidic ATP/ADP-transporter	g13507.t1; g9694.t1
	Malate/α-ketoglutarate antiporter	g2741.t1; g4153.t1
	Dicarboxylate transporter 1, chloroplastic	g15413.t1 (Putative malate/oxaloacetate or malate/glutamate antiporter)
	Dicarboxylate transporter 1, chloroplastic	g12120.t1 (Putative malate/oxaloacetate or malate/glutamate antiporter)
